# Supplementary material for: Does green credit policy affect corporate innovation performance?—A quasi-natural experiment based on Green Credit Guidelines
Source: PLoS One. 2023 Oct 4;18(10):e0291764. doi: 10.1371/journal.pone.0291764 (PMC10550139; doi:10.1371/journal.pone.0291764)
Supplement: S1 Data — (XLSX) [file pone.0291764.s001.xlsx]

## Sheet: Sheet1
post	treat	stock	year	行业代码	产权性质	sep	inst	dual	board	ind	employee	size	fcf	roa	Lev	MtB	ppe	age		growth	cash	province	risk	ER	total	Inva	Uma
0	0	2	2004	70	1		45.1027	0	11	36.36	3.98349	10.1913	0.0675011	0.05875	0.594163	0.312709	1	1.14613		0.201748	0.498428	广东省	0.000143095	0.00283545	11	0	11
0	0	2	2005	70	1	0	46.042	0	11	36.36	4.03985	10.3423	0.0383514	0.065178	0.609809	0.296662	1	1.17609		0.377141	0.299181	广东省	0.00224486	0.00335213	4	0	4
0	0	2	2006	70	1	0.0026	49.3927	0	11	36.36	4.12717	10.6858	-0.0623428	0.047589	0.649418	0.184497	1	1.20412		0.690355	0.490917	广东省	0.000563752	0.00238416	36	4	32
0	0	2	2007	70	1	0.0024	51.8611	0	11	36.36	4.21654	11.0004	-0.104279	0.053125	0.661125	0.134462	1	1.23045		0.990486	0.3495	广东省	0.00265835	0.00288816	2	1	1
0	0	2	2008	70	1	0.0023	40.9876	0	11	36.36	4.21788	11.0764	-0.000286421	0.038913	0.674441	0.260626	1	1.25527		0.153833	0.309483	广东省	0.000610225	0.00217759	24	12	12
0	0	2	2009	70	1	0.0023	29.5677	0	10	30	4.24591	11.1386	0.067244	0.046727	0.670017	0.218365	0.999404	1.27875		0.192459	0.323293	广东省	0.00160176	0.0011701	0	0	0
0	0	2	2010	70	1	0.0233	36.643	0	11	36.36	4.35889	11.3337	0.0103751	0.040993	0.746861	0.217214	0.998266	1.30103		0.037496	0.270704	广东省	0.000199587	0.00135523	10	3	7
0	0	2	2011	70	1	0	38.964	0	11	36.36	4.4464	11.4716	0.0114427	0.03916	0.770997	0.219629	0.99853	1.32222		0.415447	0.167464	广东省	1.23097e-05	0.000636135	0	0	0
1	0	2	2012	70	1	0	44.5088	0	11	36.36	4.49163	11.5784	0.00983617	0.041348	0.783163	0.201354	0.998341	1.34242		0.436505	0.196742	广东省	0.000920179	0.00102755	0	0	0
1	0	2	2013	70	1	0	34.6205	0	11	36.36	4.54814	11.6805	0.00401471	0.038183	0.77997	0.227141	0.998682	1.36173		0.313263	0.130743	广东省	0.000157484	0.00110634	2	1	1
1	0	2	2014	70	1	0	49.1662	0	11	36.36	4.60903	11.7062	0.0820694	0.037937	0.772046	0.214058	0.997877	1.38021		0.081002	0.178367	广东省	0.000268838	0.00118583	2	1	1
1	0	2	2015	70	1	0	58.2096	0	11	36.36	4.62629	11.7863	0.0262492	0.04245	0.777015	0.187013	0.997961	1.39794		0.335828	0.12319	广东省	0.00136765	0.00102349	0	0	0
1	0	2	2016	70	1	0	58.6376	0	11	36.36	4.76552	11.9194	0.0476313	0.034129	0.805367	0.182068	0.99824	1.41497		0.229754	0.137052	广东省	0.000363035	0.000745966	0	0	0
1	0	2	2017	70	1	0	71.902	1	11	36.36	4.89047	12.0665	0.0706423	0.031929	0.839813	0.143285	0.998589	1.43136		0.010063	0.193928	广东省	0.000334378	0.00109058	0	0	0
1	0	2	2018	70	1	0	78.3755	0	11	36.36	5.01828	12.1843	0.0219931	0.032234	0.845856	0.151756	0.996618	1.44716		0.225537	0.156579	广东省	0.000245492	0.000660628	0	0	0
1	0	2	2019	70	1	0	74.0112	0	10	40	5.11894	12.238	0.0264096	0.031869	0.84359	0.149493	0.996826	1.4624		0.235873	0.12552	广东省	0.00159546	0.000730987	0	0	0
0	0	6	2004	70	1	0	37.874	0	9	33.33	1.97313	9.60428	0.060985	0.01213	0.718999	0.284633	0.889458	1.11394		-0.055416	0.224671	广东省	0.00804407	0.00283545	0	0	0
0	0	6	2005	70	1	0	40.0678	1	8	37.5	2.08991	9.40706	0.107583	0.040822	0.557579	0.447514	0.838814	1.14613		-0.236077	0.435029	广东省	0.00359034	0.00335213	0	0	0
0	0	6	2006	70	1	0	44.3374	0	9	33.33	2.1271	9.46522	0.0849853	0.073814	0.545582	0.296891	0.647684	1.17609		-0.125065	0.233517	广东省	0.00655444	0.00238416	0	0	0
0	0	6	2007	70	1	0	38.4529	0	9	33.33	2.23805	9.74573	-0.144542	0.045328	0.677418	0.184489	0.993902	1.20412		-0.183734	0.353124	广东省	0.00190881	0.00288816	0	0	0
0	0	6	2008	70	1	0	28.1786	0	9	33.33	2.24797	9.77243	-0.23037	0.025367	0.716675	0.2515	1	1.23045		-0.00224	0.052438	广东省	0.00585601	0.00217759	0	0	0
0	0	6	2009	70	1	2.3246	36.1816	0	9	33.33	2.39794	9.86166	0.0507463	0.046098	0.698577	0.204296	1	1.25527		0.809881	0.538114	广东省	0.00184145	0.0011701	0	0	0
0	0	6	2010	70	1	2.3253	40.1208	0	9	33.33	2.86094	9.93289	0.126842	0.057942	0.701421	0.22759	1	1.27875		0.264703	0.44401	广东省	0.000366542	0.00135523	0	0	0
0	0	6	2011	70	1	2.3253	42.3783	0	9	33.33	2.45179	9.92023	0.144024	0.052165	0.652855	0.305286	0.997399	1.30103		0.107127	0.133314	广东省	0.00302529	0.000636135	0	0	0
1	0	6	2012	70	1	2.3253	49.8368	0	9	33.33	2.4624	9.97051	0.233491	0.067381	0.620165	0.292959	0.997743	1.32222		0.188072	0.404747	广东省	0.00138058	0.00102755	0	0	0
1	0	6	2013	70	1	0	53.6912	0	9	33.33	2.47129	9.99862	-0.0893136	0.070024	0.579972	0.33724	0.99794	1.34242		0.498858	0.651563	广东省	0.00467488	0.00110634	0	0	0
1	0	6	2014	70	1	0	36.5615	0	9	33.33	2.5172	10.0702	-0.0934173	0.043601	0.64142	0.247726	1	1.36173		-0.494946	0.232422	广东省	0.000768213	0.00118583	0	0	0
1	0	6	2015	70	1	0	40.1352		8	37.5	2.54654	10.1039	-0.0239038	0.034541	0.646151	0.18993	1	1.38021		0.569229	0.406895	广东省	0.00265673	0.00102349	0	0	0
1	0	6	2016	70	1	0	39.3283		8	37.5	2.5682	10.1196	0.129717	0.061037	0.610499	0.246996	1	1.39794		-0.080859	0.593629	广东省	0.000284675	0.000745966	0	0	0
1	0	6	2017	70	1	0	42.1645	0	7	42.86	2.5682	10.1186	0.0537964	0.062442	0.565648	0	1	1.41497		-0.118903	0.462887	广东省	2.5372e-05	0.00109058	0	0	0
1	0	6	2018	70	1	0	41.778	0	7	42.86	2.57634	10.1315	0.118691	0.068194	0.528236	0.451554	1	1.43136		-0.151246	0.660381	广东省	0.00103014	0.000660628	0	0	0
1	0	6	2019	70	1	0	43.5418	0	7	42.86	2.58546	10.1972	-0.0123374	0.053544	0.544612	0.453497	1	1.44716		0.485494	0.578229	广东省	0.00284091	0.000730987	0	0	0
0	0	8	2004	64	0	8.511	52.09	0	7	42.86	1.41497	7.95807	-0.101994	0.424984	0.197632	0.206775	1	1.11394		0.486501	1.0653	广东省	0.0769698	0.00283545	0	0	0
0	0	8	2005	64	0	6.657	42.692	0	6	50	2.35411	7.95732	0.159973	-0.061412	0.249367	0.304477	1	1.14613		0.375383	0.342613	广东省	0.00921498	0.00335213	0	0	0
0	0	8	2006	64	0	6.7067	43.12	0	6	50	1.38021	7.88558	0.0720452	-0.022854	0.069084	0.336921	1	1.17609		-0.741803	5.20541	广东省	0.00661338	0.00238416	0	0	0
0	0	8	2007	64	0	6.657	35.73	0	6	50	1.32222	7.89811	0.0936386	0.021271	0.07429	0.109358	1	1.20412		-0.043524	6.91882	广东省	0.00343753	0.00288816	0	0	0
0	0	8	2008	64	0	6.657	32.93	0	7	42.86	1.30103	7.89716	0.00892472	0.009479	0.062781	0.289396	1	1.23045		0.154081	7.08085	广东省	0.000993611	0.00217759	0	0	0
0	0	8	2009	64	0	2.4354	34.68	0	8	50	1.34242	7.89986	0.046621	0.003948	0.076589	0.110599	1	1.25527		-0.117166	5.21409	广东省	0.00179773	0.0011701	0	0	0
0	0	8	2010	51	0	2.4331	31.81	0	6	50	1.38021	7.89172	-0.00540302	0.011407	0.045319	0.084053	1	1.27875		0.034115	12.3015	广东省	0.00459004	0.00135523	0	0	0
0	0	8	2011	51	0	2.4354	30.86	0	6	50	1.36173	7.88782	-0.0133366	-0.006984	0.043705	0.142937	0.999268	1.30103		0.339574	10.455	广东省	0.0123301	0.000636135	0	0	0
1	0	8	2012	61	0	6.5971	66.33	0	6	50	3.2266	8.78805	0.141188	0.063746	0.118931	0.473694	0.997118	1.32222		22.7096	1.48188	广东省	0.00646411	0.00102755	0	0	0
1	0	8	2013	61	0	6.5971	66.23	0	7	42.86	3.21005	8.79701	0.10657	0.036318	0.100605	0.33568	0.997885	1.34242		-0.081551	2.32232	广东省	0.00044785	0.00110634	0	0	0
1	0	8	2014	61	0	5.4157	57.7374	0	7	42.86	3.11361	8.82868	0.101922	0.011522	0.112276	0.164486	0.998657	1.36173		0.008977	2.43647	广东省	0.00748946	0.00118583	0	0	0
1	0	8	2015	37	0	2.9687	42.1495	0	7	42.86	3.4178	9.55502	-0.0201881	0.052909	0.189809	0.280598	0.636214	1.38021		3.216	0.656561	北京市	0.00334955	0.0022616	0	0	0
1	0	8	2016	37	1	0	34.1211	0	7	42.86	3.27944	9.91342	-0.00685084	0.064758	0.246583	0.32758	0.628671	1.39794		0.448569	0.540168	北京市	0.000983972	0.00211689	0	0	0
1	0	8	2017	37	1	0	44.8061	0	7	42.86	3.38328	10.0285	-0.00495949	0.08331	0.326949	0.310654	0.650707	1.41497		0.242497	0.277907	北京市	0.00738229	0.00310267	1	0	1
1	0	8	2018	37	1	0	45.4654	0	9	33.33	3.42012	10.0198	-0.0564255	0.032666	0.29251	0.540724	0.63407	1.43136		0.100376	0.364335	北京市	0.00775571	0.000353891	5	2	3
1	0	8	2019	37	1	0	42.7901	0	9	33.33	3.41797	10.0808	0.000441634	0.037977	0.370962	0.525275	0.672554	1.44716		0.255465	0.288119	北京市	0.0202472	0.000128948	17	12	5
0	0	9	2004	90	1	0	31.8434	1	8	37.5	3.45117	9.69635	0.0293044	0.011016	0.663205	0.281491	0.977848	1.14613		0.202869	0.209095	广东省	0.00334163	0.00283545	0	0	0
0	0	9	2005	90	1	0	32.2598	1	8	37.5	3.60713	9.68914	0.103862	0.023321	0.649825	0.329658	0.968603	1.17609		0.330944	0.148852	广东省	0.00295902	0.00335213	0	0	0
0	0	9	2006	90	1	0	31.6195	1	8	37.5	3.6288	9.74123	0.0498452	0.028433	0.646419	0.287188	0.975928	1.20412		0.212431	0.261975	广东省	0.00294182	0.00238416	0	0	0
0	0	9	2007	90	1	0	35.3067	1	8	37.5	3.60681	9.76636	-0.0167599	0.056781	0.591281	0.175308	0.972629	1.23045		-0.217908	0.330242	广东省	0.00132724	0.00288816	0	0	0
0	0	9	2008	90	1	1.2093	22.4855	1	8	37.5	3.66577	9.78417	0.0687235	0.044634	0.589999	0.343499	0.969188	1.25527		0.484346	0.234951	广东省	0.000621164	0.00217759	0	0	0
0	0	9	2009	90	0	0	42.3149	1	8	37.5	3.71164	9.87518	0.0846784	0.054465	0.602092	0.190774	0.958873	1.27875		0.130402	0.545606	广东省	0.00366973	0.0011701	0	0	0
0	0	9	2010	90	0	0	42.5272	1	9	33.33	3.74005	10.0011	-0.0584907	0.044051	0.62953	0.152443	0.978579	1.30103		-0.016092	0.453934	广东省	0.00230228	0.00135523	0	0	0
0	0	9	2011	90	0	0	37.6706	1	9	33.33	3.75565	10.0714	-0.0702688	0.03228	0.650402	0.211576	0.974893	1.32222		0.263767	0.241583	广东省	0.000824097	0.000636135	0	0	0
1	0	9	2012	90	0	0	32.2472	1	8	37.5	3.75143	10.1196	0.026628	0.023331	0.643669	0.260368	0.96017	1.34242		-0.010003	0.277864	广东省	0.000452187	0.00102755	0	0	0
1	0	9	2013	90	0	0	29.6076	1	8	37.5	3.86676	10.1339	0.00590807	0.03263	0.628798	0.248383	0.955596	1.36173		0.032409	0.203686	广东省	0.00242546	0.00110634	0	0	0
1	0	9	2014	90	0	0	26.5153	1	7	42.86	3.87256	10.1681	0.0322322	0.032091	0.628934	0.190993	0.94643	1.38021		0.037654	0.310997	广东省	0.00160036	0.00118583	0	0	0
1	0	9	2015	90	0	0	23.761	1	7	42.86	3.91392	10.258	0.000694846	0.053324	0.638202	0.169184	0.954302	1.39794		0.128465	0.440357	广东省	0.00712496	0.00102349	0	0	0
1	0	9	2016	90	0	0	20.4071	1	9	33.33	3.94876	10.3349	-0.000562443	0.0194	0.623791	0.228742	0.937028	1.41497		0.317839	0.183657	广东省	0.000243538	0.000745966	0	0	0
1	0	9	2017	90	0	0	20.4031	1	9	33.33	4.03918	10.4331	0.0144196	0.011924	0.633121	0.30484	0.938599	1.43136		0.095413	0.335052	广东省	0.00326243	0.00109058	0	0	0
1	0	9	2018	90	0	0	20.9145	1	9	33.33	4.13418	10.4749	0.0912181	0.022281	0.649896	0.364394	0.946326	1.44716		0.668047	0.354629	广东省	0.00105258	0.000660628	0	0	0
1	0	9	2019	90	1	0	21.9905	1	8	37.5	4.12186	10.4801	0.0442812	0.023564	0.645559	0.302513	0.948277	1.4624		0.019903	0.42576	广东省	0.00146137	0.000730987	0	0	0
0	1	10	2004	52	0	18.0429	53.2507		15	33.33	1.716	8.93558	0.266685	0.011927	0.598615	0.344819	0.969799	1		0.059653	0.431922	广东省	0.0143597	0.00283545	0	0	0
0	1	10	2005	52	0	18.0429	53.2507		15	33.33	1.47712	8.54833	0.0341343	-0.233876	0.791249	0.144502	0.97236	1.04139		-0.254608	0.140812	广东省	0.0338583	0.00335213	0	0	0
0	1	10	2006	52	0	18.0429	53.578		14	35.71	1.47712	8.38742	-0.0657196	0.047287	0.645749	0.152134	0.9874	1.07918		-0.461383	0.076403	广东省	0.0110629	0.00238416	0	0	0
0	1	10	2007	52	0	18.0429	52.03		14	35.71	1.41497	8.45629	0.079979	-0.084163	0.532469	0	0.97438	1.11394		0.315819	0.102846	广东省	0.0248338	0.00288816	0	0	0
0	1	10	2008	52	0	18.0429	53.76		14	35.71	1.34242	8.30558	-0.031205	0.090773	0.646314	0.137742	0.969924	1.14613		-0.073766	0.045935	广东省	0.0104369	0.00217759	0	0	0
0	1	10	2009	52	0	30.5029	53.68	1	11	36.36	1.32222	8.36522	0.0493861	0.041536	0.638654	0.08401	0.974595	1.17609		0.221573	0.173496	广东省	0.00347108	0.0011701	0	0	0
0	1	10	2010	35	0	30.5029	53.73	1	9	33.33	1.32222	8.32675	-0.0328436	0.018061	0.59742	0	0.973038	1.20412		0.034152	0.15447	北京市	0.00261445	0.000598187	0	0	0
0	1	10	2011	35	0	13.7217	53.73	1	9	33.33	2.64738	8.37705	0.0273505	0.035149	0.60644	0	0.968084	1.23045		0.211965	0.070558	北京市	0.00565946	0.000307187	0	0	0
1	1	10	2012	35	0	13.7217	52.51	0	11	36.36	2.62325	8.37981	-0.00918454	0.014986	0.602239	0.065167	0.970482	1.25527		0.022329	0.09767	北京市	0.0124335	0.00085166	0	0	0
1	1	10	2013	35	0	23.2958	53.475	0	11	36.36	2.77525	9.0119	0.00412459	0.003708	0.358152	0.235307	0.992345	1.27875		0.925853	1.24429	北京市	0.00794499	0.00102603	0	0	0
1	1	10	2014	35	0	23.2958	48.63	0	10	40	2.48001	8.90537	-0.15007	-0.093654	0.314128	0.176869	0.993675	1.30103		-0.364488	1.90273	北京市	0.0201663	0.00170753	0	0	0
1	1	10	2015	48	0	16.7086	44.836	0	10	40	2.69548	9.71283	-0.075167	0.003869	0.579577	0.264593	0.840075	1.32222		3.1571	0.486421	北京市	0.0250157	0.0022616	0	0	0
1	1	10	2016	48	0	16.7086	43.4466	0	11	36.36	2.71012	9.68604	-0.0166917	0.008022	0.544721	0.320657	0.853625	1.34242		0.100431	0.061711	广东省	0.0462651	0.000745966	0	0	0
1	1	10	2017	48	0	15.9174	39.8568	0	11	36.36	2.68931	9.49208	0.181686	-0.33815	0.620116	0.227545	0.996233	1.36173		-0.280622	0.091221	广东省	0.0399102	0.00109058	0	0	0
1	1	10	2018	48	0	3.8702	42.6086	0	10	40	2.7364	9.51498	-0.0728419	-0.221953	0.819505	0.128458	0.934928	1.38021		-0.544245	0.022758	广东省	0.04127	0.000660628	0	0	0
1	1	10	2019	48	0	0	45.123	0	11	36.36	2.5302	9.63263	0.00703002	0.029389	0.824373	0.134908	0.950743	1.39794		4.48064	0.022637	广东省	0.00386554	0.000730987	0	0	0
0	0	11	2004	90	1	0	71.53		11	27.27	3.28285	9.36228	0.113644	0.039276	0.753737	0.216381	0.968224	1.11394		0.228644	0.163319	广东省	0.00701466	0.00283545	0	0	0
0	0	11	2005	90	1	0	71.51	0	9	33.33	3.23502	9.25347	0.123201	0.046249	0.637241	0.291174	0.95995	1.14613		-0.273552	0.245708	广东省	0.0131824	0.00335213	0	0	0
0	0	11	2006	90	1	0	72.054	0	10	30	3.29181	9.21588	-0.0721508	-0.028015	0.644801	0.267424	0.957407	1.17609		-0.676227	0.112477	广东省	0.00462253	0.00238416	0	0	0
0	0	11	2007	90	1	0	72.7722	0	9	33.33	3.42012	9.27537	-0.0644839	-0.014524	0.699376	0.177458	0.960713	1.20412		0.067436	0.250735	广东省	0.00614861	0.00288816	0	0	0
0	0	11	2008	90	1	0	71.87	0	9	33.33	3.43521	9.32446	-0.0112291	0.004659	0.729266	0.238872	0.943434	1.23045		0.872351	0.26872	广东省	0.00565166	0.00217759	0	0	0
0	0	11	2009	90	1	0	65.194	0	9	33.33	3.42797	9.45246	0.268009	0.034199	0.766335	0.149828	0.96017	1.25527		0.355917	0.481596	广东省	0.0055416	0.0011701	0	0	0
0	0	11	2010	70	1	0	65.274	0	8	37.5	3.43965	9.46438	-0.034936	0.060069	0.699635	0.228771	0.963421	1.27875		0.174845	0.309981	广东省	0.00654063	0.00135523	0	0	0
0	0	11	2011	70	1	0	65.454	0	9	33.33	3.43505	9.54402	-0.103288	0.073569	0.676791	0.27039	0.971414	1.30103		0.418244	0.207092	广东省	0.0023284	0.000636135	0	0	0
1	0	11	2012	70	1	0	65.2327	0	9	33.33	3.43933	9.59667	0.203942	0.094875	0.619304	0.316418	0.97112	1.32222		0.321415	0.350089	广东省	9.27908e-05	0.00102755	0	0	0
1	0	11	2013	70	1	0	64.6827	0	9	33.33	3.49276	9.58808	0.0285095	0.077671	0.534334	0.371286	0.972389	1.34242		-0.130055	0.538616	广东省	0.00219946	0.00110634	0	0	0
1	0	11	2014	70	1	0	64.32	0	9	33.33	3.50065	9.5892	-0.00376667	0.107512	0.465632	0.403632	0.974302	1.36173		-0.216632	0.541533	广东省	0.0126094	0.00118583	0	0	0
1	0	11	2015	70	1	0	64.3081	0	9	33.33	3.4501	9.64145	0.070727	0.035806	0.520347	0.32113	0.978848	1.38021		-0.150603	0.466797	广东省	0.00972222	0.00102349	0	0	0
1	0	11	2016	70	1	0	64.3713	0	9	33.33	3.44404	9.82311	0.338431	0.053327	0.637636	0.254918	0.987153	1.39794		0.911239	0.695953	广东省	0.0103359	0.000745966	0	0	0
1	0	11	2017	70	1	0	64.3711	0	8	37.5	3.71567	9.73186	-0.0642033	0.115506	0.458117	0.381948	1	1.41497		0.410589	1.02003	广东省	0.00534927	0.00109058	0	0	0
1	0	11	2018	70	1	0	64.2862	0	9	33.33	3.74068	9.76494	0.193051	0.101828	0.425931	0.525743	1	1.43136		-0.040435	1.39201	广东省	0.00374897	0.000660628	0	0	0
1	0	11	2019	70	1	0	64.2745	0	9	33.33	3.89037	10.0323	0.0872398	0.068891	0.696768	0.255531	0.999935	1.44716		0.421359	0.631715	广东省	0.00212178	0.000730987	0	0	0
0	0	12	2004	30	0	0	49.5292	0	9	33.33	3.62511	9.67583	0.121444	0.077812	0.481675	0.430919	0.982086	1.11394		0.4152	0.178618	广东省	0.00153539	0.00283545	0	0	0
0	0	12	2005	30	0	0	44.3109	0	9	33.33	3.71071	9.7422	0.16722	0.068562	0.508313	0.464979	0.985549	1.14613		0.223203	0.120299	广东省	0.000295917	0.00335213	0	0	0
0	0	12	2006	30	0	0	45.5532	0	9	33.33	3.84123	9.83073	0.119114	0.061117	0.565768	0.282007	0.978328	1.17609		0.28218	0.157561	广东省	0.00151663	0.00238416	0	0	0
0	0	12	2007	30	0	0	52.8563	1	9	33.33	3.88315	9.92701	0.130406	0.067107	0.493006	0.240365	0.964869	1.20412		0.418879	0.349988	广东省	0.000697937	0.00288816	5	5	0
0	0	12	2008	30	0	0	48.7312	1	9	33.33	3.93967	10.016	0.0992874	0.04821	0.536142	0.382391	0.970028	1.23045		0.020395	0.090391	广东省	0.0114801	0.00217759	6	3	3
0	0	12	2009	30	0	0	43.9064	0	9	33.33	4.00471	10.038	0.153045	0.083806	0.485852	0.268888	0.962391	1.25527		0.235347	0.147326	广东省	0.00568656	0.0011701	30	15	15
0	0	12	2010	30	1	3.6553	36.2102	0	9	33.33	4.06889	10.0959	0.189766	0.128068	0.457945	0.176971	0.967948	1.27875		0.466906	0.235793	广东省	0.0117414	0.00135523	18	9	9
0	0	12	2011	30	1	3.2954	18.7172	1	9	33.33	4.07588	10.1842	0.110496	0.087526	0.521906	0.318223	0.939019	1.30103		0.068026	0.140323	广东省	0.00317907	0.000636135	7	2	5
1	0	12	2012	30	1	3.2954	22.7308	1	9	33.33	4.05588	10.1564	0.120384	0.025796	0.493004	0.343847	0.934951	1.32222		-0.154324	0.11054	广东省	0.00908851	0.00102755	21	14	7
1	0	12	2013	30	1	3.0518	17.9898	0	9	33.33	3.99808	10.1784	0.112665	0.107516	0.442868	0.398962	0.937902	1.34242		0.105719	0.070571	广东省	0.011598	0.00110634	14	10	4
1	0	12	2014	30	1	3.1365	14.5509	0	9	33.33	4.01837	10.1842	0.0920062	0.055877	0.442985	0.389918	0.93787	1.36173		-0.089127	0.027376	广东省	0.00134216	0.00118583	16	10	6
1	0	12	2015	30	0	12.794	31.7662	0	5	60	4.02317	10.1947	0.0697975	0.034983	0.511696	0.254561	0.945758	1.38021		0.054849	0.109526	广东省	0.00155551	0.00102349	12	5	7
1	0	12	2016	30	0	15.7864	32.8265	1	7	42.86	4.06126	10.2342	0.130686	0.046902	0.525907	0.290624	0.916611	1.39794		0.207673	0.084047	广东省	0.00236237	0.000745966	7	5	2
1	0	12	2017	30	0	15.1732	29.7774	0	9	33.33	4.08296	10.2908	0.126104	0.042418	0.55057	0.320555	0.92605	1.41497		0.212313	0.329909	广东省	0.00281121	0.00109058	5	2	3
1	0	12	2018	30	0	8.238	30.7765	0	8	37.5	4.03342	10.2814	0.111455	0.024705	0.505634	0.492296	0.926105	1.43136		-0.024766	0.359167	广东省	0.00261968	0.000660628	5	1	4
1	0	12	2019	30	0	15.3372	32.2379	0	8	37.5	4.01928	10.2601	0.130707	0.03079	0.457957	0.47595	0.925284	1.44716		-0.013001	0.286951	广东省	0.00580672	0.000730987	0	0	0
0	0	14	2004	70	1	0	49.5701	1	12	33.33	1.77085	9.06713	0.0729945	0.023601	0.750282	0.228808	1	1.11394		0.675379	0.249587	广东省	0.00191173	0.00283545	0	0	0
0	0	14	2005	70	1	6.4014	49.5741	0	12	33.33	1.95424	9.00067	0.126401	0.030822	0.648903	0.312727	1	1.14613		-0.113992	0.249001	广东省	0.00369671	0.00335213	0	0	0
0	0	14	2006	70	1	0	36.2301	0	10	40	2.00432	9.0119	-0.217931	0.027969	0.632946	0.267757	1	1.17609		-0.237034	0.285166	广东省	0.00272876	0.00238416	0	0	0
0	0	14	2007	70	1	0	36.2207	0	11	36.36	2.03342	9.04413	-0.0821922	0.001575	0.668238	0	1	1.20412		-0.44474	0.369615	广东省	0.00755432	0.00288816	0	0	0
0	0	14	2008	70	1	0	44.35	0	11	36.36	2.04139	9.22199	-0.0572416	0.026181	0.743529	0.175348	1	1.23045		0.678886	0.270136	广东省	0.00566093	0.00217759	0	0	0
0	0	14	2009	70	1	0	48.9475	0	9	44.44	2.01703	9.24103	0.245638	0.047744	0.719721	0.111464	1	1.25527		1.22309	0.330152	广东省	0.00297874	0.0011701	0	0	0
0	0	14	2010	70	1	0	40.2839	0	9	44.44	1.99123	9.20133	0.0423921	0.048823	0.647874	0.194128	1	1.27875		0.059516	0.402058	广东省	0.00437301	0.00135523	0	0	0
0	0	14	2011	70	1	0	38.8971	0	9	33.33	2.24797	9.25462	-0.145974	0.035961	0.663812	0.27699	1	1.30103		-0.456148	0.355563	广东省	0.00292061	0.000636135	0	0	0
1	0	14	2012	70	1	0	39.47	0	9	33.33	2.23805	9.30546	0.0457373	0.016419	0.686526	0.204473	1	1.32222		0.053701	0.227604	广东省	0.00105398	0.00102755	0	0	0
1	0	14	2013	70	1	0	41.68	0	9	33.33	2.33646	9.27709	0.0392027	0.018602	0.649425	0.201154	0.999901	1.34242		0.338565	0.329437	广东省	0.000816979	0.00110634	0	0	0
1	0	14	2014	70	1	0	32.0778	0	9	33.33	2.33646	9.34961	-0.143933	0.028069	0.676601	0.168344	0.999935	1.36173		-0.092446	0.284013	广东省	0.00196538	0.00118583	0	0	0
1	0	14	2015	70	1	0	47.572	0	9	33.33	2.26951	9.33656	0.0183802	0.024607	0.643892	0.128856	0.999677	1.38021		-0.192651	0.137363	广东省	0.0028371	0.00102349	0	0	0
1	0	14	2016	70	1	0	51.5523	0	9	33.33	2.20952	9.27273	0.237114	0.015537	0.575952	0.150699	0.999719	1.39794		0.502267	0.309587	广东省	0.0060289	0.000745966	0	0	0
1	0	14	2017	70	1	0	41.6922	0	9	33.33	2.19312	9.1842	0.274311	0.00719	0.476437	0.275675	0.999771	1.41497		-0.173363	0.192764	广东省	0.00852935	0.00109058	0	0	0
1	0	14	2018	70	1	0	35.56	0	9	33.33	2.17026	9.28268	-0.0616091	0.080596	0.504366	0.334498	0.9999	1.43136		-0.302474	0.171644	广东省	0.0147869	0.000660628	0	0	0
1	0	14	2019	70	1	0	34.5917	0	9	33.33	2.18752	9.29499	0.0164713	0.016291	0.515342	0.330276	0.999971	1.44716		0.224095	0.106211	广东省	0.000735854	0.000730987	0	0	0
0	0	16	2004	39	1	0	50.2739		9	33.33	4.31744	9.98217	-0.0389327	0.016707	0.641335	0.376407	0.995902	1.11394		0.04342	0.138612	广东省	0.00137834	0.00283545	84	23	61
0	0	16	2005	39	1	0	47.8942	1	9	33.33	4.30371	9.96002	-0.0111151	0.002112	0.619856	0.440537	0.994779	1.14613		-0.142685	0.111688	广东省	0.00280264	0.00335213	191	68	123
0	0	16	2006	39	1	0	36.657	1	9	33.33	4.32428	9.99792	0.0181449	0.011066	0.64376	0.397694	0.995639	1.17609		0.104772	0.106318	广东省	0.00228421	0.00238416	297	125	172
0	0	16	2007	39	1	0	35.4918	1	7	42.86	4.26642	9.96745	0.0324657	0.023069	0.591938	0.388297	0.994426	1.20412		-0.038485	0.137872	广东省	0.00149235	0.00288816	466	203	263
0	0	16	2008	39	1	0	33.6782	1	7	42.86	4.23596	10.0233	0.0343729	0.026331	0.617391	0.416686	0.993065	1.23045		0.002976	0.130618	广东省	0.00300703	0.00217759	603	246	357
0	0	16	2009	39	1	0	47.4694	0	7	42.86	3.40739	10.1325	0.0216761	0.010863	0.697358	0.254903	0.987364	1.25527		0.086335	0.079935	广东省	0.00180027	0.0011701	638	258	380
0	0	16	2010	39	1	0	29.3956	0	7	42.86	4.31014	10.2166	-0.026283	0.006145	0.743477	0.250681	0.988132	1.27875		0.290551	0.049091	广东省	0.00106211	0.00135523	594	241	353
0	0	16	2011	39	1	0	28.2633	0	7	42.86	4.29499	10.2281	-0.0810629	0.00143	0.749408	0.267533	0.988269	1.30103		-0.052236	0.054358	广东省	0.00136991	0.000636135	248	182	66
1	0	16	2012	39	1	0	27.1012	0	7	42.86	4.31802	10.2191	-0.0216897	0.002743	0.743593	0.271107	0.982236	1.32222		0.130737	0.070088	广东省	0.000925765	0.00102755	141	98	43
1	0	16	2013	39	1	0	26.5142	0	7	42.86	4.31264	10.1971	0.14503	0.003801	0.728132	0.278573	0.976909	1.34242		0.091007	0.156849	广东省	0.00675514	0.00110634	115	73	42
1	0	16	2014	39	1	0	35.8598	0	7	42.86	4.2736	10.2248	-0.0381651	0.003607	0.743884	0.240808	0.979068	1.36173		-0.029153	0.14493	广东省	0.0078546	0.00118583	90	56	34
1	0	16	2015	39	1	0	39.024	1	5	60	4.26813	10.1538	0.0904959	-0.089531	0.784184	0.136024	0.975005	1.38021		-0.052942	0.136194	广东省	0.0373578	0.00102349	87	62	25
1	0	16	2016	39	1	0	39.564	1	7	42.86	4.2403	10.2366	-0.0563782	0.005346	0.807546	0.143122	0.982274	1.39794		0.103515	0.148061	广东省	0.0237161	0.000745966	61	32	29
1	0	16	2017	39	1	0	37.8589	0	7	42.86	4.25096	10.3722	-0.183128	0.215921	0.652011	0.301938	0.991143	1.41497		0.538363	0.206097	广东省	0.0423683	0.00109058	64	36	28
1	0	16	2018	39	1	0	38.8097	0	7	42.86	4.27795	10.5183	-0.0979178	0.02027	0.713465	0.312082	0.951691	1.43136		0.477109	0.151445	广东省	0.000694366	0.000660628	41	22	19
1	0	16	2019	39	1	0	38.8198	0	7	42.86	4.28524	10.6293	-0.036254	0.007865	0.766908	0.239671	0.953213	1.44716		0.194948	0.202914	广东省	0.00294897	0.000730987	30	23	7
1	0	17	2013	37	0	0	22.28	0	9	33.33	1.68124	8.18045	-0.186192	10.4009	0.949187	0.004284	0.965211	1.34242		-0.074157	0.186591	广东省	1.71877	0.00110634	0	0	0
1	0	17	2014	37	0	0	19.7105	0	9	33.33	1.6902	7.71172	0.0761522	0.112314	0.737887	0.004893	0.912254	1.36173		-0.217774	0.793921	广东省	0.0187005	0.00118583	0	0	0
1	0	17	2015	37	0	0	18.2365	1	8	37.5	1.73239	7.66152	-0.0660363	-0.002309	0.708077	0.002389	0.917919	1.38021		-0.193712	0.823676	广东省	0.0104991	0.00102349	0	0	0
1	0	17	2016	37	0	0.2924	19.2801	1	8	37.5	1.72428	7.7331	0.0117298	0.071949	0.680489	0.003464	0.944313	1.39794		-0.169715	0.652475	广东省	0.0128825	0.000745966	0	0	0
1	0	17	2017	37			24.75	1	9	33.33	1.70757	7.86664	-0.0466501	0.021468	0.743597	0.00757	0.96929	1.41497		-0.031555	0.350597	广东省	0.0165443	0.00109058	0	0	0
1	0	17	2018	37			19.51	1	9	33.33	1.72428	7.86477	-0.129425	-0.025675	0.768163	0.009225	0.979438	1.43136		-0.12789	0.293071	广东省	0.000489248	0.000660628	0	0	0
1	0	17	2019	37			19.5007	1	9	33.33	1.77085	7.7975	-0.219849	-0.124557	0.817616	0.006368	0.987997	1.44716		-0.365986	0.118427	广东省	0.0233411	0.000730987	29	5	24
0	0	18	2004	17	1	16.758	65.0856	0	9	33.33	2.62118	8.72351	0.0752399	0.000789	0.352758	0.517962	0.994309	1.11394		0.269286	0.222997	广东省	0.00200392	0.00283545	0	0	0
0	0	18	2005	17	1	16.758	65.1954	0	9	33.33	2.62118	8.69491	0.00651855	-0.092897	0.415455	0.535247	0.995511	1.14613		0.029223	0.158697	广东省	0.0234786	0.00335213	0	0	0
0	0	18	2006	17	1	17.5432	61.4705	0	9	33.33	2.48996	8.64892	0.000613778	0.046398	0.325078	0.501849	0.996851	1.17609		-0.115587	0.725335	广东省	0.0625358	0.00238416	0	0	0
0	0	18	2007	17	1	17.5436	57.84	0	9	33.33	1.5563	8.36069	0.0354211	-0.542945	0.257033	0.240702	0.997829	1.20412		-0.569565	1.16799	广东省	0.0745546	0.00288816	0	0	0
0	0	18	2008	17	1	17.5206	57.39	1	9	33.33	1.54407	8.28539	0.0706052	-0.135065	0.321194	0.343072	0.981368	1.23045		-0.547341	1.24901	广东省	0.0275695	0.00217759	0	0	0
0	0	18	2009	17	1	17.5206	53.71	1	9	33.33	1.51851	8.30388	-0.00430383	0.058183	0.286865	0.126446	0.961967	1.25527		-0.413033	1.24343	广东省	0.0164926	0.0011701	0	0	0
0	0	18	2010	17	1	17.5206	55.62	1	8	37.5	1.47712	8.29166	0.00121381	0.012113	0.276472	0.133939	0.962186	1.27875		-0.660179	1.23049	广东省	0.0104879	0.00135523	0	0	0
0	0	18	2011	17	1	17.5206	56.8527	1	9	33.33	1.43136	8.23613	0.0243989	-0.101159	0.3168	0.183049	0.959355	1.30103		0.053403	1.234	广东省	0.0202588	0.000636135	0	0	0
1	0	18	2012	17	1	17.5206	55.99	1	9	33.33	1.43136	8.23553	-0.00223496	-0.001438	0.316993	0.13234	0.959533	1.32222		0.126409	1.20347	广东省	0.00739951	0.00102755	0	0	0
1	0	18	2013	17	1	17.5206	52.71	1	9	33.33	1.49136	8.23173	0.010021	0.04604	0.269328	0.10004	0.959414	1.34242		1.43329	1.8118	广东省	0.00178675	0.00110634	0	0	0
1	0	18	2014	17	0	17.5206	57.9479	1	9	33.33	1.32222	8.26581	0.00749374	0.023247	0.297661	0.041111	0.962695	1.36173		-0.592007	1.32836	广东省	0.0123174	0.00118583	0	0	0
1	0	18	2015	17	0	0	38.3967	1	9	33.33	3.22557	9.60395	-0.0726954	0.08615	0.681256	0.134674	0.996019	1.38021		363.068	0.215292	北京市	0.00603898	0.0022616	0	0	0
1	0	18	2016	50	0	0	28.5258	1	9	33.33	3.38739	9.90234	-0.21135	0.059114	0.770794	0.114819	0.97933	1.39794		0.163237	0.177117	北京市	0.0162284	0.00211689	0	0	0
1	0	18	2017	50	0	0	20.4268	0	9	33.33	3.45864	10.067	-0.152716	0.032915	0.806291	0.144062	0.983543	1.41497		0.392739	0.079824	北京市	0.0295636	0.00310267	0	0	0
1	0	18	2018	50	0	0	15.3524	0	9	33.33	2.91434	9.98243	0.0862064	-0.179078	0.972347	0.022538	0.986756	1.43136		-0.626452	0.014075	北京市	0.0109663	0.000353891	0	0	0
0	0	19	2004	15	1	16.5594	63.7803		7	42.86	2.60097	8.6668	0.00317074	-0.003743	0.485979	0.351943	0.920901	1.11394		0.043292	0.022635	广东省	0.00733816	0.00283545	1	1	0
0	0	19	2005	15	1	16.5594	63.9203		9	33.33	2.52244	8.64257	-0.0184514	0.010092	0.411281	0.435682	0.933681	1.14613		0.258038	0.114588	广东省	0.011594	0.00335213	0	0	0
0	0	19	2006	15	1	22.1284	55.6004	0	9	33.33	2.70501	8.67121	-0.0639633	0.080652	0.368205	0.405127	0.948924	1.17609		0.258042	0.222208	广东省	0.00250845	0.00238416	0	0	0
0	0	19	2007	15	1	17.6784	58.4343	0	9	33.33	2.64542	8.67032	-0.0052347	0.095364	0.215707	0.176081	0.858352	1.20412		0.875832	0.219057	广东省	0.0138756	0.00288816	0	0	0
0	0	19	2008	15	1	18.841	56.78	0	9	33.33	2.62325	8.72586	0.000971894	0.030104	0.279769	0.50258	0.781057	1.23045		-0.213914	0.165161	广东省	0.00478545	0.00217759	0	0	0
0	0	19	2009	15	1	19.2956	52.23	0	9	33.33	2.64345	8.79474	0.00275189	-0.015826	0.413914	0.276484	0.772128	1.25527		0.218532	0.433523	广东省	0.00401846	0.0011701	0	0	0
0	0	19	2010	15	1	19.2894	50.4808	0	9	33.33	2.78533	8.81854	0.00793206	0.013646	0.433623	0.189189	0.715449	1.27875		0.247935	0.156842	广东省	0.00112868	0.00135523	0	0	0
0	0	19	2011	15	1	13.9853	55.3775	0	9	33.33	2.81491	9.02611	-0.0176938	0.009081	0.162047	0.537046	0.809286	1.30103		0.38483	2.60587	广东省	0.00624004	0.000636135	0	0	0
1	0	19	2012	15	1	13.9853	50.2204	0	9	33.33	2.85248	9.08742	-0.0396032	0.060559	0.177289	0.471542	0.837855	1.32222		-0.023379	1.79149	广东省	0.00472666	0.00102755	0	0	0
1	0	19	2013	15	1	13.4527	46.401	0	9	33.33	2.91381	9.12601	-0.00891628	0.033827	0.243113	0.487563	0.846076	1.34242		0.410336	0.833511	广东省	0.00908783	0.00110634	2	2	0
1	0	19	2014	15	1	13.363	48.156	0	9	33.33	2.91062	9.06244	0.0220361	0.012235	0.139418	0.426428	0.829414	1.36173		-0.160151	1.83608	广东省	0.00218072	0.00118583	2	2	0
1	0	19	2015	15	1	12.9812	37.0348	0	9	33.33	2.92634	9.02549	-0.0433426	-0.040511	0.09743	0.202732	0.817949	1.38021		-0.081215	1.66214	广东省	0.00934524	0.00102349	0	0	0
1	0	19	2016	15	1	12.5994	35.9153	0	9	33.33	2.88593	9.07135	0.0523872	0.076489	0.109292	0.15879	0.833394	1.39794		-0.19171	3.12295	广东省	0.0155726	0.000745966	0	0	0
1	0	19	2017	15	1	12.5994	35.7487	0	9	33.33	2.83759	9.02954	-0.0886732	-0.057225	0.100181	0	0.824997	1.41497		0.155017	2.74858	广东省	0.0186644	0.00109058	0	0	0
1	0	19	2018	15	1	5.4318	72.53	0	9	33.33	3.03981	9.81083	0.0462368	0.049599	0.329474	0.5523	0.911887	1.43136		33.0724	0.425237	广东省	0.00219697	0.000660628	0	0	0
1	0	19	2019	51	1	5.4318	72.216	0	9	33.33	3.07518	9.83091	0.0280519	0.056755	0.31758	0.609655	0.913039	1.44716		0.027996	0.131095	广东省	0.00100276	0.000730987	0	0	0
0	0	20	2004	39	1	14.9263	56.952	0	7	42.86	3.13925	8.63317	0.025168	-0.103191	0.459548	0.374588	1	1.11394		0.090477	0.179276	广东省	0.0132922	0.00283545	0	0	0
0	0	20	2005	39	1	14.9263	56.753	0	7	42.86	2.90037	8.59016	0.0708583	0.017016	0.386259	0.439966	1	1.14613		-0.114698	0.113691	广东省	0.0030482	0.00335213	0	0	0
0	0	20	2006	39	1	14.9263	55.116	0	4	25	2.64444	8.57522	0.0708716	-0.052002	0.404724	0.497726	1	1.17609		0.4089	0.128855	广东省	0.0133255	0.00238416	0	0	0
0	0	20	2007	39	0	0.6582	53.08	1	6	33.33	2.79588	8.57282	0.0396939	0.059007	0.352331	0.236491	0.982748	1.20412		0.198725	0.123505	广东省	0.00675864	0.00288816	0	0	0
0	0	20	2008	39	0	0.6582	51.9	1	7	42.86	3.17406	8.64999	-0.0416783	0.016943	0.445208	0.447975	0.986001	1.23045		-0.01989	0.067263	广东省	0.00123884	0.00217759	0	0	0
0	0	20	2009	39	0	0.4114	52.61	1	6	50	3.02979	8.87897	-0.131667	0.00549	0.667058	0.147963	0.927615	1.25527		1.68352	0.097409	广东省	0.00333199	0.0011701	0	0	0
0	0	20	2010	39	0	0.4114	52.11	1	7	42.86	3.03262	8.86087	0.078248	0.012643	0.632778	0.172204	0.926399	1.27875		0.466919	0.298596	广东省	0.000367812	0.00135523	0	0	0
0	0	20	2011	39	0	0.4114	52.1836	1	7	42.86	3.00173	8.82503	0.0720706	0.015522	0.58566	0.268068	0.922255	1.30103		0.174627	0.525428	广东省	0.00334571	0.000636135	0	0	0
1	0	20	2012	39	0	0.4114	51.63	1	7	42.86	3.02531	8.83356	0.0270215	0.004756	0.588963	0.23704	0.925859	1.32222		-0.173431	0.424214	广东省	0.00118362	0.00102755	0	0	0
1	0	20	2013	39	0	0.4114	52.085	1	7	42.86	3.01995	8.86412	-0.0948295	-0.008911	0.62581	0.21377	0.932507	1.34242		-0.134095	0.173252	广东省	0.00371539	0.00110634	0	0	0
1	0	20	2014	39	0	0.4114	51.9	1	7	42.86	3.0249	9.06548	0.102768	0.006612	0.758028	0	0.958833	1.36173		0.108514	0.076339	广东省	0.00181827	0.00118583	0	0	0
1	0	20	2015	39	0	0.4114	53.4962	1	7	42.86	2.91434	9.06258	0.150206	-0.003637	0.72819	0.044069	0.95985	1.38021		-0.281193	2.23031	广东省	0.00342538	0.00102349	0	0	0
1	0	20	2016	39	0	0.4114	53.4001	1	6	50	2.97359	8.80104	-0.0295558	0.008629	0.494528	0.063864	0.929044	1.39794		0.239685	0.335347	广东省	6.62277e-05	0.000745966	0	0	0
1	0	20	2017	39	0	20.1586	54.01	1	6	50	2.99695	8.79918	0.0186154	0.001547	0.490804	0.095625	0.931232	1.41497		0.385796	0.263651	广东省	0.0013104	0.00109058	0	0	0
1	0	20	2018	39	0	0	54.8	1	6	50	3.00689	8.79035	-0.0354802	0.00534	0.475007	0.124342	0.932237	1.43136		-0.257556	0.095412	广东省	0.00114314	0.000660628	0	0	0
1	0	20	2019	39	0	0	55.6878	1	6	50	2.99913	8.78828	0.121244	0.00889	0.463615	0.126762	0.930037	1.44716		0.13266	0.175051	广东省	0.0004994	0.000730987	0	0	0
0	0	21	2004	39	1	21.2032	73.9928	0	9	33.33	3.68377	9.60288	0.14268	0.056766	0.335572	0.516807	0.99951	1.04139		-0.119403	0.685766	广东省	0.00387609	0.00283545	0	0	0
0	0	21	2005	39	1	21.2032	74.3925	0	9	33.33	3.72997	9.63064	0.0412141	0.073567	0.328799	0.563124	0.999612	1.07918		0.16441	0.900998	广东省	0.00696844	0.00335213	8	2	6
0	0	21	2006	39	1	18.7707	68.1231	0	9	33.33	3.62644	9.59985	0.179005	0.085731	0.220404	0.566523	0.999734	1.11394		0.277633	1.95511	广东省	0.00384346	0.00238416	7	3	4
0	0	21	2007	39	1	18.8086	59.9169	0	9	33.33	3.78068	9.71131	-0.014388	0.137866	0.322148	0.353654	0.999799	1.14613		0.271593	1.02655	广东省	0.0152558	0.00288816	4	2	2
0	0	21	2008	39	1	18.7886	59.871	1	9	33.33	3.8654	9.63666	0.0781483	0.073061	0.2002	0.786355	0.997062	1.17609		0.065228	1.66092	广东省	0.00291007	0.00217759	7	4	3
0	0	21	2009	39	1	18.8086	70.5597	1	9	33.33	4.14473	9.73466	0.0909478	0.048991	0.271815	0.308698	0.997703	1.20412		-0.038858	1.12902	广东省	0.00217394	0.0011701	20	11	9
0	0	21	2010	39	1	18.8086	68.6753	0	9	33.33	4.24276	9.8239	0.0171654	0.053452	0.328237	0.253515	0.998168	1.23045		0.549501	0.674267	广东省	0.00767011	0.00135523	27	8	19
0	0	21	2011	39	1	18.8086	61.6898	0	9	33.33	4.27156	10.0144	0.0164534	0.021297	0.582013	0.338038	0.994129	1.25527		-0.103081	0.374698	广东省	0.00326195	0.000636135	21	7	14
1	0	21	2012	39	1	18.8086	62.1565	0	9	33.33	4.23752	10.0078	0.028272	0.00083	0.59178	0.339654	0.994146	1.27875		-0.119743	0.309913	广东省	0.000457178	0.00102755	23	6	17
1	0	21	2013	39	1	16.8648	63.4248	0	9	33.33	4.17263	10.1376	0.0326994	0.011574	0.638573	0.305472	0.99296	1.30103		-0.082928	0.256792	广东省	0.0017721	0.00110634	3	0	3
1	0	21	2014	39	1	2.3768	56.9824	0	9	33.33	4.24319	10.1599	-0.00685736	0.011111	0.649905	0.25359	0.98923	1.32222		0.093396	0.205504	广东省	0.00289138	0.00118583	32	8	24
1	0	21	2015	39	1	2.3768	57.7115	0	9	33.33	4.31125	10.1565	0.0342082	0.012601	0.636919	0.193787	0.988519	1.34242		-0.06582	0.252781	广东省	0.00467177	0.00102349	40	7	33
1	0	21	2016	39	1	2.3768	55.8612	0	9	33.33	4.56569	10.0688	0.0304282	0.019095	0.547908	0.261137	0.986185	1.36173		-0.01905	0.173164	广东省	0.00053772	0.000745966	34	10	24
1	0	21	2017	39	1	0	54.3651	0	9	33.33	4.39139	10.2201	0.0433551	0.034573	0.642835	0.237383	0.985543	1.38021		-0.05703	0.154964	广东省	0.00294795	0.00109058	19	1	18
1	0	21	2018	39	1	0	54.9165	0	9	33.33	4.34191	10.204	0.0263034	0.035343	0.576803	0.382808	0.963542	1.39794		0.130278	0.200748	广东省	0.00142669	0.000660628	42	11	31
1	0	21	2019	39	1	0	53.0886	0	9	33.33	4.47241	10.2661	-0.0541997	0.023945	0.615132	0.242749	0.968796	1.41497		-0.176651	0.127309	广东省	0.00475697	0.000730987	50	21	29
0	0	23	2004	47	0	10.32	66.8401		12	33.33	2.42975	8.86789	0.118894	0.016373	0.659048	0.28587	0.989535	1.07918		0.207184	0.183146	广东省	0.00300738	0.00283545	0	0	0
0	0	23	2005	47	0	10.32	66.8401	0	12	33.33	2.42651	8.9711	0.0877748	-0.02468	0.743785	0.229454	0.98326	1.11394		-0.167004	0.144692	广东省	0.00720137	0.00335213	0	0	0
0	0	23	2006	47	0	8.723	56.3901	0	12	33.33	2.4216	8.94666	0.0392927	0.036703	0.695779	0.255451	0.992778	1.14613		0.608888	0.122534	广东省	0.00265714	0.00238416	0	0	0
0	0	23	2007	47	0	1.961	56.23	0	12	33.33	2.43297	8.90265	-0.0846063	0.018485	0.626924	0.208722	0.992175	1.17609		-0.055705	0.106019	广东省	0.000576773	0.00288816	0	0	0
0	0	23	2008	47	0	16.5669	55.23	0	9	33.33	3.04961	8.98876	-0.0786276	0.02218	0.690112	0.275529	0.993978	1.20412		-0.143645	0.12422	广东省	0.00173104	0.00217759	0	0	0
0	0	23	2009	47	0	16.5669	49.5	0	9	33.33	3.04415	9.0315	0.0809719	0.022724	0.708031	0.177621	0.993922	1.23045		0.45431	0.099193	广东省	0.00224788	0.0011701	0	0	0
0	0	23	2010	47	0	15.3419	46.12	0	9	33.33	3.09272	8.97244	0.135047	0.013908	0.661815	0.205272	0.98868	1.25527		0.178794	0.124817	广东省	0.000404682	0.00135523	0	0	0
0	0	23	2011	47	0	15.4056	47.54	0	9	33.33	3.08565	9.03885	0.0354792	0.008322	0.684301	0.240899	0.990952	1.27875		-0.129909	0.239711	广东省	0.000902244	0.000636135	0	0	0
1	0	23	2012	30	0	22.3273	46.12	0	9	33.33	3.10857	9.08602	-0.0662435	0.004209	0.665814	0.255284	0.991899	1.30103		0.097233	0.288736	广东省	0.00389468	0.00102755	0	0	0
1	0	23	2013	30	0	22.4315	46.45	0	9	33.33	3.09096	9.12869	0.0217842	0.008791	0.691395	0.205137	0.991252	1.32222		0.218224	0.124396	广东省	0.00112971	0.00110634	0	0	0
1	0	23	2014	30	0	22.4315	42.04	0	9	33.33	3.09412	9.1685	-0.0169674	0.010221	0.711966	0.130408	0.993419	1.34242		0.021333	0.083135	广东省	0.00101572	0.00118583	0	0	0
1	0	23	2015	30	0	11.1599	44.1611	0	9	33.33	3.09096	9.19475	0.0188214	0.017009	0.714821	0	0.994501	1.36173		-0.049939	0.083624	广东省	0.00189415	0.00102349	0	0	0
1	0	23	2016	30	0	2.2128	55.2546	0	9	33.33	3.06781	9.18012	0.046891	0.010455	0.699066	0.083343	0.995032	1.38021		-0.026829	0.14564	广东省	0.00086149	0.000745966	0	0	0
1	0	23	2017	30	0	2.2129	52.1731	0	8	37.5	3.05038	9.2904	0.127575	0.0147	0.754666	0.110795	0.99743	1.39794		0.217065	0.211065	广东省	0.00201417	0.00109058	0	0	0
1	0	23	2018	30	0	2.2129	43.1515	0	8	37.5	3.03663	9.36558	0.0519817	0.015142	0.781529	0.141723	0.998221	1.41497		0.310888	0.186138	广东省	0.000515173	0.000660628	0	0	0
1	0	23	2019	30	0	0	42.7471	1	9	33.33	3.03342	9.4013	0.0476157	0.029598	0.767842	0.156344	0.998716	1.43136		0.136042	0.194106	广东省	0.00578771	0.000730987	0	0	0
0	0	24	2004	70	1	0.5741	65.8987	0	9	33.33	2.77743	9.92711	-0.143809	0.045145	0.579775	0.39978	0.998187	1.07918		-0.281667	0.082567	广东省	0.000630009	0.00283545	0	0	0
0	0	24	2005	70	1	0.081	70.3806	0	11	36.36	2.85309	9.95117	-0.152916	0.049227	0.564853	0.376763	0.998343	1.11394		-0.234881	0.090883	广东省	0.000285393	0.00335213	0	0	0
0	0	24	2006	70	1	0	71.2637	0	11	36.36	3.86332	10.1523	-0.135204	0.04169	0.683299	0.201994	0.998994	1.14613		0.105256	0.160749	广东省	0.000469942	0.00238416	0	0	0
0	0	24	2007	70	1	0	80.112	0	11	36.36	3.86177	10.3998	-0.15942	0.047601	0.635771	0.20928	0.997852	1.17609		0.398803	0.288645	广东省	0.00261184	0.00288816	0	0	0
0	0	24	2008	70	1	0.4862	80.165	0	11	36.36	3.89883	10.5733	-0.104705	0.029169	0.565149	0.413344	0.999997	1.20412		-0.13096	0.517502	广东省	0.00255634	0.00217759	0	0	0
0	0	24	2009	70	1	0.4862	72.6929	0	11	36.36	3.94993	10.6803	0.147289	0.03663	0.617889	0.310281	0.999999	1.23045		1.83716	0.370088	广东省	0.00130625	0.0011701	0	0	0
0	0	24	2010	70	1	0.4862	68.7026	0	9	44.44	3.96548	10.7768	-0.0743301	0.041526	0.646497	0.339202	1	1.25527		0.359522	0.312707	广东省	0.000180523	0.00135523	0	0	0
0	0	24	2011	70	1	0.3938	78.2699	0	11	36.36	4.00178	10.9013	-0.0265148	0.041585	0.695267	0.29784	1	1.27875		0.096423	0.344242	广东省	0.00125705	0.000636135	0	0	0
1	0	24	2012	70	1	0	78.606	0	11	36.36	4.10907	11.0382	0.0466933	0.039172	0.730403	0.24816	0.998539	1.30103		0.674022	0.279215	广东省	0.000285674	0.00102755	0	0	0
1	0	24	2013	70	1	0	71.3734	0	11	36.36	4.18107	11.1272	0.00369981	0.041094	0.709661	0.294969	0.994763	1.32222		0.28743	0.323855	广东省	0.00342679	0.00110634	0	0	0
1	0	24	2014	70	1	0	73.9797	0	11	36.36	4.22324	11.181	-0.0425009	0.036323	0.711609	0.271592	0.995576	1.34242		0.332145	0.286438	广东省	0.00565486	0.00118583	0	0	0
0	0	25	2004	90	1	0	72.57	1	8	37.5	3.05038	9.02672	-0.0751526	0.009039	0.749824	0.229679	0.998754	1.07918		-0.21696	0.114121	广东省	0.00910007	0.00283545	0	0	0
0	0	25	2005	90	1	11.9291	72.45	1	9	33.33	2.9722	8.93417	0.0418259	0.008977	0.677414	0.296439	0.998507	1.11394		-0.071958	0.137935	广东省	0.00904035	0.00335213	0	0	0
0	0	25	2006	90	1	14.6267	66.22	0	9	33.33	2.98945	8.91953	0.00668099	-0.105773	0.772268	0.186841	0.998474	1.14613		0.086109	0.082547	广东省	0.0179796	0.00238416	0	0	0
0	0	25	2007	90	1	14.6267	67.58	0	9	33.33	2.96942	8.92199	-0.0741935	0.00793	0.754521	0.12164	0.998532	1.17609		-0.125833	0.147318	广东省	0.000387729	0.00288816	0	0	0
0	0	25	2008	90	1	14.6267	66.84	0	9	33.33	2.90091	8.78855	0.0577307	0.003002	0.695731	0.240536	0.999603	1.20412		-0.356334	0.12453	广东省	6.46934e-05	0.00217759	0	0	0
0	0	25	2009	90	1	14.6267	66.43	0	9	33.33	2.85673	8.78639	0.0432964	0.013285	0.680975	0.075835	0.99964	1.23045		-0.321714	0.319115	广东省	0.00141077	0.0011701	0	0	0
0	0	25	2010	51	1	14.6267	66.43	0	8	37.5	2.81491	8.77783	0.0119155	0.006542	0.666757	0.090737	0.99963	1.25527		-0.107073	0.300252	广东省	0.00153909	0.00135523	0	0	0
0	0	25	2011	51	1	14.6267	67.0372	0	9	33.33	2.77743	8.7564	-0.0258259	0.002191	0.647128	0.137128	0.999712	1.27875		0.04383	0.205953	广东省	0.00205012	0.000636135	0	0	0
1	0	25	2012	51	1	14.6267	66.45	0	9	33.33	2.76193	8.8095	-0.0120271	0.001507	0.688234	0.123283	0.999835	1.30103		0.040569	0.192465	广东省	0.00146847	0.00102755	0	0	0
1	0	25	2013	51	1	14.6267	67.86	0	9	33.33	2.76193	8.84572	-0.00375127	0.004305	0.709393	0.092199	0.999953	1.32222		0.159866	0.196235	广东省	0.000747643	0.00110634	0	0	0
1	0	25	2014	51	1	20.6024	68.1068	0	9	33.33	2.72181	8.90651	0.00770745	0.010624	0.749071	0.079197	0.933123	1.34242		-0.044669	0.217225	广东省	4.82906e-05	0.00118583	0	0	0
1	0	25	2015	51	1	19.0106	75.7931	0	9	33.33	2.71349	9.06769	0.0690381	0.03657	0.248214	0.054466	0.954662	1.36173		-0.346807	0.378049	广东省	0.00104216	0.00102349	0	0	0
1	0	25	2016	51	1	18.2664	74.7723	0	9	33.33	2.69373	9.07518	0.0486753	0.023228	0.235883	0.078665	0.954803	1.38021		0.067541	0.717204	广东省	0.0045933	0.000745966	0	0	0
1	0	25	2017	51	1	18.2664	73.5574	0	9	33.33	2.50515	9.14716	-0.00149152	0.046876	0.28881	0.119549	0.962696	1.39794		0.070924	0.407158	广东省	0.0113898	0.00109058	0	0	0
1	0	25	2018	51	1	18.2664	71.7745	0	8	37.5	2.52763	9.21966	-0.0039649	0.051945	0.337101	0.139103	0.969238	1.41497		0.192956	0.275804	广东省	0.00887583	0.000660628	0	0	0
1	0	25	2019	51	1	18.2664	68.3154	0	9	33.33	2.51188	9.21637	0.0479476	0.13295	0.186276	0.151773	0.969278	1.43136		0.378608	1.3343	广东省	0.0187387	0.000730987	0	0	0
0	0	26	2004	35	1	19.6893	52.5025	0	9	33.33	3.07737	8.79764	-0.0397461	0.003141	0.163873	0.621868	0.973383	1.07918		0.21967	0.849302	广东省	0.00580215	0.00283545	0	0	0
0	0	26	2005	35	1	19.6893	52.3801	0	9	33.33	3.16406	8.79328	-0.0225449	0.025514	0.129414	0.756208	0.973856	1.11394		0.227344	0.616398	广东省	0.0056515	0.00335213	1	0	1
0	0	26	2006	35	1	19.6893	64.2031	0	8	37.5	3.2079	8.88759	-0.111579	0.038001	0.26133	0.522798	0.984694	1.14613		0.426748	0.310872	广东省	0.00497099	0.00238416	2	0	2
0	0	26	2007	35	1	18.6402	53.8464	0	9	33.33	3.28646	9.01932	-0.0549107	0.059057	0.37772	0.271266	0.987937	1.17609		0.65272	0.218706	广东省	0.000286017	0.00288816	3	0	3
0	0	26	2008	35	1	18.5017	52.1976	0	9	33.33	3.35044	9.15872	-0.0539313	0.045115	0.528519	0.427738	0.991051	1.20412		0.349114	0.15982	广东省	0.00124554	0.00217759	1	1	0
0	0	26	2009	35	1	18.4257	54.5005	0	9	33.33	3.37639	9.18297	0.0544777	0.046426	0.517553	0.294865	0.991157	1.23045		0.138983	0.138958	广东省	0.000819044	0.0011701	0	0	0
0	0	26	2010	52	1	17.1063	62.4405	0	9	33.33	3.51402	9.38677	-0.0404203	0.038587	0.471559	0.339228	0.992105	1.25527		0.439112	0.635704	广东省	0.00259739	0.00135523	0	0	0
0	0	26	2011	52	1	17.1063	67.3132	0	9	33.33	3.64345	9.46176	-0.14141	0.054997	0.518694	0.323539	0.9872	1.27875		0.438185	0.117592	广东省	0.00233036	0.000636135	5	2	3
1	0	26	2012	52	1	10.3725	58.9538	0	9	33.33	3.70044	9.52202	0.0137812	0.034766	0.564416	0.352426	0.988953	1.30103		0.180749	0.076826	广东省	0.000545677	0.00102755	3	0	3
1	0	26	2013	52	1	10.3725	50.0125	0	8	37.5	3.70859	9.55129	0.0222124	0.036565	0.56759	0.322529	0.989837	1.32222		0.026301	0.074459	广东省	0.000923969	0.00110634	0	0	0
1	0	26	2014	52	1	10.3725	47.5567	0	9	33.33	3.74382	9.56322	0.0790615	0.039943	0.552603	0.286207	0.990294	1.34242		0.056274	0.077707	广东省	0.00340399	0.00118583	2	1	1
1	0	26	2015	52	1	11.8537	44.4813	0	9	33.33	3.74523	9.62805	0.0933053	0.028739	0.457733	0.299671	0.991422	1.36173		-0.03537	0.439966	广东省	0.000930858	0.00102349	3	1	2
1	0	26	2016	52	1	10.6138	47.2269	0	9	33.33	3.72354	9.60259	0.1138	0.02756	0.406989	0.355738	0.990324	1.38021		-0.053233	0.283182	广东省	0.00266345	0.000745966	9	5	4
1	0	26	2017	52	1	10.6138	46.9988	0	9	33.33	3.72933	9.55386	0.157818	0.039839	0.310582	0.43842	0.987646	1.39794		0.117555	0.180254	广东省	0.00179897	0.00109058	2	1	1
1	0	26	2018	52	1	10.6138	43.3555	0	9	33.33	3.71282	9.55627	0.0921267	0.05107	0.286011	0.646706	0.987903	1.41497		0.016331	0.159222	广东省	0.00276821	0.000660628	6	4	2
1	0	26	2019	52	1	12.8392	37.7034	0	9	33.33	3.69845	9.57529	0.118274	0.057409	0.294179	0.478231	0.989707	1.43136		0.089329	0.287033	广东省	0.0053775	0.000730987	5	3	2
0	1	27	2004	44	1	13.82	67.0804		9	33.33	1.81291	10.0499	0.165618	0.117637	0.350574	0.602375	0.977814	1.07918		0.216072	1.45663	广东省	0.00397319	0.00283545	0	0	0
0	1	27	2005	44	1	13.82	68.3618	0	9	33.33	1.81291	10.0438	0.186568	0.127872	0.283939	0.710956	0.972266	1.11394		0.182383	2.78807	广东省	0.0025869	0.00335213	0	0	0
0	1	27	2006	44	1	12.5475	62.2214	0	9	33.33	1.80618	10.0508	0.163547	0.13393	0.271202	0.678281	0.997461	1.14613		0.005303	2.91082	广东省	0.0122473	0.00238416	0	0	0
0	1	27	2007	44	1	15.935	76.4775	0	9	33.33	1.87506	10.3895	0.109089	0.079275	0.438178	0.389723	0.971818	1.17609		0.491227	0.636066	广东省	0.00328223	0.00288816	0	0	0
0	1	27	2008	44	1	15.935	77.8701	0	9	33.33	2.06819	10.4681	0.0585985	0.039608	0.534477	0.448006	0.935449	1.20412		0.027642	0.420116	广东省	0.00459361	0.00217759	0	0	0
0	1	27	2009	44	1	15.935	75.9895	0	9	33.33	2.13672	10.4807	0.100793	0.076615	0.481501	0.459896	0.937065	1.23045		0.070071	0.382418	广东省	0.00561515	0.0011701	0	0	0
0	1	27	2010	44	1	15.935	75.4219	0	9	33.33	2.1038	10.4634	0.0877614	0.055588	0.435322	0.535592	0.934474	1.25527		0.094483	0.443075	广东省	0.00246785	0.00135523	0	0	0
0	1	27	2011	44	1	15.935	76.8298	0	9	33.33	3.54962	10.4984	0.100823	0.03754	0.462982	0.550985	0.941963	1.27875		0.15422	0.495807	广东省	0.00140905	0.000636135	0	0	0
1	1	27	2012	44	1	15.935	76.6427	0	9	33.33	3.53173	10.51	0.0815396	0.035121	0.457686	0.573202	0.904433	1.30103		-0.108329	0.505446	广东省	0.00350063	0.00102755	0	0	0
1	1	27	2013	44	1	0	74.2258	0	9	33.33	3.53995	10.5237	0.0687104	0.052005	0.435835	0.591817	0.909869	1.32222		-0.037237	0.34944	广东省	0.000955091	0.00110634	0	0	0
1	1	27	2014	44	1	0	75.1328	0	9	33.33	3.57078	10.5848	0.082987	0.060771	0.470503	0.487465	0.90869	1.34242		0.012571	0.407663	广东省	0.00617159	0.00118583	0	0	0
1	1	27	2015	44	1	0	77.1503	0	9	33.33	3.68169	10.7639	0.0660505	0.035436	0.571741	0.393775	0.902761	1.36173		-0.110032	0.531794	广东省	0.00232594	0.00102349	0	0	0
1	1	27	2016	44	1	0	77.525		9	33.33	3.72697	10.7843	0.0452305	0.023112	0.592068	0.392404	0.902128	1.38021		0.016903	0.321196	广东省	0.00168061	0.000745966	0	0	0
1	1	27	2017	44	1	0	77.0463	0	9	33.33	3.76678	10.8878	0.0366028	0.010942	0.679887	0.323031	0.919356	1.39794		0.373538	0.299385	广东省	0.000450152	0.00109058	0	0	0
1	1	27	2018	44	1	0	78.3236	0	9	33.33	3.82276	10.9298	0.0491227	0.008421	0.676944	0.35054	0.921131	1.41497		0.19179	0.362614	广东省	0.00230583	0.000660628	0	0	0
1	1	27	2019	44	1	0	79.35	0	9	33.33	3.84105	10.9828	0.0541036	0.019031	0.650566	0.385383	0.920467	1.43136		0.12358	0.23176	广东省	0.000475455	0.000730987	0	0	0
0	0	28	2004	27	1	21.2317	61.9166		6	50	3.42029	8.92747	0.153979	0.031417	0.576692	0.314246	0.997381	1.07918		-0.114993	0.165988	广东省	0.000100682	0.00283545	0	0	0
0	0	28	2005	27	1	21.2317	62.0215	0	9	33.33	3.42095	9.03038	0.138259	0.033349	0.632876	0.30891	0.998637	1.11394		0.037741	0.249714	广东省	0.00380665	0.00335213	0	0	0
0	0	28	2006	27	1	19.1786	62.9009	0	9	33.33	3.57484	9.42801	0.0678289	0.029024	0.823494	0.14353	0.988045	1.14613		2.46522	0.098657	广东省	0.00383563	0.00238416	0	0	0
0	0	28	2007	27	1	19.1786	65.0916	0	9	33.33	3.59594	9.46331	0.0301774	0.047734	0.821899	0.091452	0.981659	1.17609		0.213616	0.112172	广东省	0.00178489	0.00288816	0	0	0
0	0	28	2008	27	1	0	71.1128	0	8	37.5	3.61951	9.56632	0.0669333	0.044098	0.823731	0.108722	0.984363	1.20412		0.215467	0.116308	广东省	0.00118977	0.00217759	0	0	0
0	0	28	2009	27	1	24.7635	74.7391	0	9	33.33	3.55023	9.71879	0.0517523	0.037883	0.832209	0.075115	0.971265	1.23045		0.309746	0.13496	广东省	0.00121654	0.0011701	0	0	0
0	0	28	2010	51	1	24.7635	70.6403	0	9	33.33	3.6219	9.79981	0.0678886	0.041895	0.820599	0.080951	0.971026	1.25527		0.193105	0.135437	广东省	0.00173401	0.00135523	0	0	0
0	0	28	2011	51	1	25.4798	74.9172	0	9	33.33	3.60853	9.88456	0.0296534	0.042764	0.813874	0.120279	0.977415	1.27875		0.158132	0.150584	广东省	0.00146715	0.000636135	0	0	0
1	0	28	2012	51	1	25.4798	78.628	0	8	37.5	3.62024	9.96829	0.0348495	0.052032	0.802164	0.109199	0.974141	1.30103		0.19044	0.12914	广东省	0.00125845	0.00102755	0	0	0
1	0	28	2013	51	1	26.3262	70.496	0	8	37.5	3.63144	10.0437	0.0420539	0.048311	0.790499	0.109825	0.978677	1.32222		0.176979	0.129317	广东省	0.000400149	0.00110634	0	0	0
1	0	28	2014	51	1	36.1779	73.544	0	9	33.33	3.66219	10.1082	-0.0621015	0.052213	0.621854	0.223877	0.982558	1.34242		0.12995	0.111113	广东省	0.000878355	0.00118583	0	0	0
1	0	28	2015	51	1	36.1779	78.4291	0	9	33.33	3.63448	10.1212	0.0792821	0.059565	0.578883	0	0.983576	1.36173		0.085112	0.214199	广东省	0.00071933	0.00102349	0	0	0
1	0	28	2016	51	1	36.1779	74.7325	0	8	37.5	4.32617	10.3286	0.0690922	0.060146	0.581754	0.277543	0.946308	1.38021		0.586897	0.259639	广东省	0.00212751	0.000745966	0	0	0
1	0	28	2017	51	1	34.8073	75.0878	0	7	42.86	4.3518	10.3492	0.0575238	0.05177	0.55569	0.289992	0.948241	1.39794		0.000368	0.302838	广东省	0.00159129	0.00109058	0	0	0
1	0	28	2018	51	1	37.0283	74.6241	0	9	33.33	4.39482	10.4614	0.045717	0.04661	0.519335	0.446243	0.960154	1.41497		0.045046	0.517152	广东省	0.000566642	0.000660628	0	0	0
1	0	28	2019	51	1	37.9394	74.6422	0	11	36.36	4.43532	10.5253	0.0596753	0.044278	0.541779	0.428782	0.962291	1.43136		0.206931	0.503434	广东省	0.000738368	0.000730987	0	0	0
0	0	29	2004	70	1	0	73.72		11	36.36	3.32284	9.40123	0.00314867	-0.056858	0.608023	0.293192	0.976113	1.07918		-0.407158	0.094382	广东省	0.010642	0.00283545	0	0	0
0	0	29	2005	70	1		73.72		9	44.44	3.38399	9.35799	0.11677	0.003692	0.544432	0.359696	0.999984	1.11394		0.493565	0.210034	广东省	0.00199801	0.00335213	0	0	0
0	0	29	2006	70	1		66.8783	0	9	33.33	3.36605	9.37866	0.0732258	0.008152	0.54985	0.311575	0.999998	1.14613		0.162828	0.307406	广东省	0.00265123	0.00238416	0	0	0
0	0	29	2007	70	1		65.0438	0	9	33.33	3.27554	9.36224	-0.0229735	0.016908	0.486968	0.264111	0.997259	1.17609		-0.147106	0.568663	广东省	0.00289271	0.00288816	0	0	0
0	0	29	2008	70	1		64.88	0	9	33.33	3.28466	9.35519	-0.0364263	0.008455	0.47162	0.440666	0.997162	1.20412		-0.164617	0.410449	广东省	0.00086392	0.00217759	0	0	0
0	0	29	2009	70	1		64.0888	0	9	33.33	3.27989	9.52648	-0.122616	0.006015	0.638325	0.136015	0.998146	1.23045		0.062573	0.241004	广东省	0.00408612	0.0011701	0	0	0
0	0	29	2010	70	1		63.9904	0	9	33.33	3.26998	9.5288	-0.0529881	0.025087	0.615344	0.197062	0.998161	1.25527		0.361077	0.366559	广东省	0.00129474	0.00135523	0	0	0
0	0	29	2011	70	1	0	63.9374	0	9	33.33	3.25188	9.51003	0.0355841	0.031272	0.567289	0.28424	0.998085	1.27875		0.00523	0.212969	广东省	0.00131629	0.000636135	0	0	0
1	0	29	2012	70	1	0	64.6249	0	9	33.33	3.24969	9.5697	0.00738258	0.02878	0.594074	0.245306	0.99842	1.30103		0.003656	0.344797	广东省	0.00752158	0.00102755	0	0	0
1	0	29	2013	70	1	0	63.7012	0	9	33.33	3.23955	9.62481	0.0462513	0.054167	0.588383	0.284459	0.998398	1.32222		1.05454	0.313742	广东省	0.00485338	0.00110634	0	0	0
1	0	29	2014	70	1		66.6565	0	9	33.33	3.26458	9.64099	0.0736354	0.068126	0.535301	0.230341	0.998583	1.34242		0.007479	0.361886	广东省	0.00127521	0.00118583	0	0	0
1	0	29	2015	70	1		64.4194	0	9	33.33	3.25164	9.62117	0.262479	0.072027	0.472851	0.155475	0.998647	1.36173		0.014564	0.738587	广东省	0.00343248	0.00102349	0	0	0
1	0	29	2016	70	1	0	64.792	0	9	33.33	3.29425	9.57813	0.13913	0.082284	0.335385	0	0.998641	1.38021		0.087206	1.12665	广东省	0.00128605	0.000745966	0	0	0
1	0	29	2017	70	1	0	64.7918	0	9	33.33	3.28149	9.60089	-0.00446226	0.046355	0.323178	0	0.999986	1.39794		-0.427764	1.00638	广东省	0.0133099	0.00109058	0	0	0
1	0	29	2018	70	1	0	64.7912	0	9	33.33	3.29092	9.66893	0.227731	0.107155	0.314014	0	1	1.41497		0.616143	0.787388	广东省	0.00499859	0.000660628	0	0	0
1	0	29	2019	70	1	0	64.7912	0	9	33.33	3.28443	9.69105	0.122943	0.110231	0.282032	0	1	1.43136		0.171734	1.09831	广东省	0.0132995	0.000730987	0	0	0
0	0	30	2011	41	0	4.128	51.041	1	7	42.86	0.90309	7.82066	0.0172797	22.0051	0.969146	0.002162	1	1.27875		-0.926365	0.023156	广东省	3.46292	0.000636135	8	2	6
1	0	30	2013	41	1	5.6927	77.2887	0	8	37.5	3.80421	9.85189	-0.0105348	0.083031	0.402571	0.553964	0.957711	1.32222		0	0.139648	吉林省	0.000200911	0.00262397	19	6	13
1	0	30	2014	36	1	6.0869	73.8648	0	8	37.5	3.80236	9.8616	0.0494923	0.092477	0.345046	0.476395	0.965255	1.34242		-0.04166	0.293973	吉林省	0.00421722	0.00430253	9	2	7
1	0	30	2015	36	1	6.0845	74.8358	0	9	33.33	3.85003	9.9077	0.041266	0.064925	0.343888	0.458116	0.965801	1.36173		-0.135429	0.474869	吉林省	0.00210084	0.00315814	3	1	2
1	0	30	2016	36	1	0	74.3323	0	9	33.33	3.84354	9.95775	0.0662157	0.074575	0.3635	0.40834	0.967284	1.38021		0.352169	0.473297	吉林省	0.000524202	0.00252222	4	1	3
1	0	30	2017	36	1	0	72.1066	0	9	33.33	3.84311	10.0155	0.0446624	0.079011	0.389791	0.439209	0.971382	1.39794		0.228161	0.467493	吉林省	0.00144763	0.0022701	4	0	4
1	0	30	2018	36	1	0	72.681	0	9	33.33	3.87852	10.0675	0.0292828	0.074787	0.389844	0.634825	0.9602	1.41497		0.091651	0.422902	吉林省	0.0011523	0.000698457	7	3	4
1	0	30	2019	36	1	0	72.6541	0	9	33.33	3.87186	10.1113	0.0283393	0.068359	0.423117	0.532566	0.963054	1.43136		0.2816	0.302517	吉林省	0.00193368	0.00163904	5	2	3
0	0	31	2004	70	1	0	66.6671		9	33.33	2.68305	9.27608	0.0839403	0.059808	0.37241	0.446915	0.983774	1.07918		0.042193	0.16181	广东省	0.00138265	0.00283545	0	0	0
0	0	31	2005	70	1	0	71.795		8	37.5	2.63749	9.28031	0.0739415	0.063449	0.321003	0.508606	0.984369	1.11394		0.060142	0.135739	广东省	0.0020032	0.00335213	0	0	0
0	0	31	2006	70	1	0	61.6004	0	9	33.33	2.68574	9.39067	-0.00826278	0.07444	0.419875	0.305047	0.988215	1.14613		-0.054037	0.228887	广东省	0.00438009	0.00238416	0	0	0
0	0	31	2007	70	1	0	61.3315	0	9	33.33	3.1313	9.7788	-0.0590859	0.078061	0.391569	0.220151	0.990695	1.17609		1.38225	0.875928	广东省	0.00960418	0.00288816	0	0	0
0	0	31	2008	70	1	0	59.4179	0	9	33.33	3.16286	9.95653	-0.383495	0.015273	0.637839	0.269783	0.994866	1.20412		0.319357	0.295984	广东省	0.00207747	0.00217759	0	0	0
0	0	31	2009	70	1	0	54.5874	0	9	33.33	3.17984	10.1234	0.00592624	0.02829	0.513593	0.237678	0.998011	1.23045		0.852644	0.320405	广东省	0.00085441	0.0011701	1	0	1
0	0	31	2010	70	1	0	57.9433	0	9	33.33	3.2284	10.3048	-0.178107	0.027491	0.696077	0.24194	0.998568	1.25527		0.04968	0.273518	广东省	0.000313745	0.00135523	0	0	0
0	0	31	2011	70	1	0	59.6259		9	33.33	3.27577	10.5133	-0.074023	0.022469	0.781679	0.219842	0.99872	1.27875		1.62166	0.199007	广东省	0.000503014	0.000636135	0	0	0
1	0	31	2012	70	1	0	56.067	0	9	33.33	3.38775	10.5421	0.0758739	0.019532	0.782565	0.215378	0.998694	1.30103		0.433818	0.283802	广东省	6.60779e-05	0.00102755	0	0	0
1	0	31	2013	70	1	0	52.855	0	8	37.5	3.40483	10.6086	-0.0808296	0.022639	0.779069	0.23384	0.996419	1.32222		0.281156	0.237447	广东省	0.000723178	0.00110634	0	0	0
1	0	31	2014	70	1	0	58.1904	0	9	33.33	3.44295	10.6657	-0.0445208	0.019494	0.769711	0.209157	0.995186	1.34242		-0.111784	0.305583	广东省	8.88405e-05	0.00118583	0	0	0
1	0	31	2015	70	1	0	51.444	0	9	33.33	3.45621	10.7429	-0.0328302	0.018098	0.79961	0.159009	0.996462	1.36173		0.493175	0.349286	广东省	0.00163889	0.00102349	0	0	0
1	0	31	2016	70	1	0	51.3134	0	7	42.86	3.49443	10.7873	0.111585	0.021761	0.815795	0.170589	0.996661	1.38021		0.335245	0.4245	广东省	0.000213757	0.000745966	0	0	0
1	0	31	2017	70	1	0	52.5727	0	9	33.33	3.51943	10.8794	0.0226767	0.022902	0.844959	0	0.997517	1.39794		-0.220959	0.208779	广东省	0.000316161	0.00109058	0	0	0
1	0	31	2018	70	1	0	54.0954	0	9	33.33	3.62716	10.9599	-0.0204434	0.021984	0.849079	0.159509	0.997948	1.41497		0.005499	0.263381	广东省	0.00178738	0.000660628	0	0	0
1	0	31	2019	70	1	0	83.0748	0	8	37.5	3.97598	11.2629	0.0221909	0.020228	0.767767	0.240955	0.988001	1.43136		1.39289	0.318673	广东省	0.00336653	0.000730987	0	0	0
0	0	32	2004	39	1	7.3489	63.6077	0	9	33.33	3.43933	9.09346	0.0882543	0.020112	0.495315	0.416176	0.992728	1.07918		0.191222	0.53719	广东省	0.00355074	0.00283545	0	0	0
0	0	32	2005	39	1	7.3489	63.4005	0	9	33.33	3.34262	9.12005	-0.111219	0.032811	0.49976	0.459059	0.993828	1.11394		-0.03094	0.350326	广东省	0.00284868	0.00335213	1	0	1
0	0	32	2006	39	1	5.9865	51.8806	0	9	33.33	3.42488	9.1385	-0.0653005	0.04089	0.503189	0.457798	0.994817	1.14613		0.147731	0.266788	广东省	0.00364759	0.00238416	1	1	0
0	0	32	2007	39	1	5.4899	47.25	0	9	33.33	3.43553	9.26357	0.283966	0.050762	0.551232	0.287379	0.996398	1.17609		0.128043	0.437325	广东省	0.00150618	0.00288816	1	0	1
0	0	32	2008	39	1	0	46.27	0	9	33.33	3.3483	9.13362	-0.0556851	0.060201	0.413141	0.495167	0.966283	1.20412		-0.109023	0.272883	广东省	0.00907659	0.00217759	3	1	2
0	0	32	2009	39	1	0	48.69	0	8	37.5	3.13988	9.15784	0.142464	0.033613	0.448143	0.299072	0.969041	1.23045		-0.267986	0.528954	广东省	0.000470991	0.0011701	3	3	0
0	0	32	2010	39	1	0	46.06	0	9	33.33	3.24155	9.17303	0.0059287	0.032341	0.461773	0.27017	0.970767	1.25527		0.19906	0.396249	广东省	0.0082438	0.00135523	0	0	0
0	0	32	2011	39	1	0	48.8046	0	9	33.33	3.13513	9.19706	0.0223584	0.028511	0.447662	0.425476	0.801936	1.27875		0.151976	0.387932	广东省	0.00576686	0.000636135	4	2	2
1	0	32	2012	39	1	0	48.1	0	9	33.33	3.10175	9.2284	0.0150432	0.105781	0.380335	0.447434	0.821658	1.30103		-0.119137	0.546894	广东省	0.0165252	0.00102755	0	0	0
1	0	32	2013	39	1	0	47.89	0	9	33.33	3.08672	9.1765	-0.0363642	0.009998	0.32395	0.405176	0.806149	1.32222		0.071572	0.500991	广东省	0.00189475	0.00110634	0	0	0
1	0	32	2014	39	1	0	47.8902		10	30	3.0569	9.442	0.0282061	0.034649	0.460739	0.388947	0.894336	1.34242		0.889225	0.288943	广东省	0.00261014	0.00118583	0	0	0
1	0	32	2015	51	1	0	67.421		10	30	3.18298	9.32751	0.15752	0.023268	0.290364	0.212802	0.864604	1.36173		-0.358459	0.88651	广东省	0.00215366	0.00102349	1	0	1
1	0	32	2016	51	1	0	64.7575	0	9	33.33	3.16435	9.29124	0.0401932	0.0234	0.20752	0.303569	0.860748	1.38021		0.008754	1.01207	广东省	0.000625255	0.000745966	6	1	5
1	0	32	2017	51	1	0	65.0838	0	9	33.33	3.10072	9.28496	0.0694182	0.00678	0.186046	0.423956	0.866688	1.39794		-0.133971	0.974169	广东省	0.00903912	0.00109058	3	2	1
1	0	32	2018	51	1	0	65.6818	0	9	33.33	2.65992	9.33312	0.0957075	0.051905	0.295935	0.490691	0.886262	1.41497		-0.069952	0.655289	广东省	0.0035807	0.000660628	0	0	0
1	0	32	2019	51	1	0	66.149	0	9	33.33	2.63649	9.36964	0.0314582	0.067363	0.292026	0.253867	0.898566	1.43136		-0.06219	0.532533	广东省	0.00350943	0.000730987	0	0	0
0	0	33	2004	61	0		76.7713	1	9	33.33	2.56937	8.78893	0.0328034	0.000989	0.286053	0.578936	1	1.04139		0.069755	0.058421	广东省	0.0208737	0.00283545	0	0	0
0	0	33	2005	61	0		76.6951	1	9	33.33	2.54283	8.77852	0.0582851	0.004936	0.263795	0.634403	0.999901	1.07918		0.072936	0.032891	广东省	0.0200712	0.00335213	0	0	0
0	0	33	2006	61	0	10.04	63.5402	1	9	33.33	2.5092	8.70502	0.0238702	-0.273919	0.405836	0.400268	0.99945	1.11394		-0.043381	0.086445	广东省	0.0438733	0.00238416	0	0	0
0	0	33	2007	61	0	0	51.33	1	9	33.33	2.49554	8.70135	0.0568181	0.003762	0.394812	0.207731	0.999519	1.14613		-0.078847	0.078818	广东省	0.00289012	0.00288816	0	0	0
0	0	33	2008	61	0	0	44.306	1	9	33.33	2.51851	8.66731	0.0488773	0.007587	0.337881	0.348553	0.999459	1.17609		-0.024917	0.071527	广东省	0.00511418	0.00217759	0	0	0
0	0	33	2009	61	0	0	33.06	1	8	25	2.50243	8.69669	0.00234398	-0.048336	0.429536	0.11054	0.999582	1.20412		-0.097365	0.706399	广东省	0.00870632	0.0011701	0	0	0
0	0	33	2010	61	0	0	31.67	1	9	33.33	2.48144	8.72188	0.0580526	0.007911	0.447815	0.143516	0.999782	1.23045		0.154021	1.63346	广东省	0.00319259	0.00135523	0	0	0
0	0	33	2011	61	0	0	29.5835	1	9	33.33	2.47129	8.71259	0.0605212	0.005458	0.430425	0.207749	0.999578	1.25527		0.013707	1.31039	广东省	0.00326665	0.000636135	0	0	0
1	0	33	2012	61	0	0	29.32	1	9	33.33	2.46389	8.67183	0.0293789	-0.054234	0.428603	0.166923	0.999387	1.27875		-0.075473	0.225869	广东省	0.0650978	0.00102755	0	0	0
1	0	33	2013	61	0	0	29.7153	1	9	33.33	2.48001	8.752	0.0758002	0.006171	0.518756	0.173771	0.999603	1.30103		0.198085	1.28492	广东省	0.06262	0.00110634	0	0	0
1	0	33	2015	61			31.78	1	9	33.33	2.4609	8.62776	0.103446	0.164268	0.977342	0	0.999692	1.34242		0.819991	1.01369	广东省	0.0253554	0.00102349	0	0	0
1	0	33	2016	61			31.76	1	9	33.33	2.38382	8.50405	-0.0947038	0.017499	0.928519	0	0.999623	1.36173		-0.020655	1.08284	广东省	0.0385328	0.000745966	0	0	0
0	0	34	2010	90	0	12.1311	46.857	1	7	42.86	3.06183	8.2762	0.213594	2.63724	0.650283	0.036014	0.979484	1.23045		0.185043	0.540538	广东省	0.406056	0.00135523	0	0	0
0	0	34	2011	90	0	12.1311	45.301	1	7	42.86	3.0306	8.31727	0.0430001	0.079965	0.589127	0.058579	0.960048	1.25527		0.078387	0.426801	广东省	0.00947343	0.000636135	0	0	0
1	0	34	2012	90	0	12.1311	43.286	1	7	42.86	3.03941	8.2868	-0.0412026	0.020743	0.538522	0.059699	0.954892	1.27875		0.054421	0.32691	广东省	0.0106798	0.00102755	0	0	0
1	0	34	2013	90	0	12.1311	44.007	1	7	42.86	3.03583	8.57773	0.0191809	0.044332	0.719504	0.062072	0.986975	1.30103		0.165694	0.220912	广东省	0.00724643	0.00110634	0	0	0
1	0	34	2014	90	0	12.1311	42.2465	1	7	42.86	3.03262	8.66433	-0.0609814	0.13315	0.641221	0.062971	0.989732	1.32222		-0.045029	0.099413	广东省	0.0129293	0.00118583	0	0	0
1	0	34	2015	90	0	11.8243	43.8769	1	7	42.86	2.97128	8.65129	-0.0301386	0.047685	0.582597	0.019131	0.989866	1.34242		-0.10017	0.438339	广东省	0.000731083	0.00102349	0	0	0
1	0	34	2016	51	0	0	31.2461	0	7	42.86	3.625	10.2314	0.0203016	0.023641	0.844418	0.112429	0.961006	1.36173		87.4837	0.084073	北京市	0.000834842	0.00211689	0	0	0
1	0	34	2017	51	0	0	25.948	1	6	66.67	3.65186	10.3851	-0.0120215	0.029794	0.861665	0	0.855948	1.38021		0.535017	0.075029	北京市	0.000735325	0.00310267	0	0	0
1	0	34	2018	51	0	0	25.3791	1	8	50	3.62613	10.4147	0.0138747	0.019858	0.851975	0.134047	0.866179	1.39794		0.315708	0.048148	北京市	0.00163304	0.000353891	0	0	0
1	0	34	2019	51	0	0	25.2382	1	8	50	3.60959	10.4687	0.0509715	0.023849	0.851301	0.122363	0.885052	1.41497		0.060413	0.136613	北京市	0.00340173	0.000128948	0	0	0
1	1	35	2014	77	0	0	61.6215	0	7	42.86	2.96332	9.51485	0.0224458	0.053484	0.504266	0.314029	0.799771	1.32222		12.4619	0.320281	江苏省	0.000442307	0.00156237	0	0	0
1	1	35	2015	77	0	0	57.2651	0	7	42.86	3.09968	9.64336	0.0358367	0.051874	0.579366	0.197106	0.5914	1.34242		0.498273	0.203989	江苏省	0.00326166	0.00186307	10	2	8
1	1	35	2016	77	0	0	52.3555	0	7	42.86	3.17348	9.77804	0.0375887	0.035296	0.65617	0.194199	0.708969	1.36173		0.18791	0.090182	江苏省	0.00111955	0.002134	0	0	0
1	1	35	2017	77	0	0	51.5998	0	7	42.86	3.75868	9.9101	0.00432286	0.027661	0.625057	0	0.73031	1.38021		0.64387	0.41384	江苏省	0.00144526	0.00114507	0	0	0
1	1	35	2018	77	0	0	48.9569	0	7	42.86	3.93606	9.94492	0.0238153	0.025236	0.626002	0.266811	0.675004	1.39794		0.145841	0.073619	江苏省	0.00127992	0.00192676	0	0	0
1	1	35	2019	77	0	0	56.1764	0	7	42.86	4.65126	10.6748	0.0507474	0.016271	0.752553	0.237584	0.663458	1.41497		9.06403	0.208776	江苏省	0.00378559	0.0013789	0	0	0
0	0	36	2004	17	1	7.2359	46.7012	0	9	33.33	3.29645	9.42295	-0.115809	0.017797	0.28234	0.667019	0.98753	1.04139		-0.654066	0.37248	广东省	0.000990947	0.00283545	0	0	0
0	0	36	2005	17	1	0	44.2026	0	9	33.33	2.98543	9.94529	-0.0562931	0.006277	0.703449	0.316764	0.987812	1.07918		1.53311	0.142388	广东省	0.00330752	0.00335213	0	0	0
0	0	36	2006	17	1	14.37	33.1367	0	9	33.33	3.1529	10.0789	0.0695876	0.02313	0.759757	0.212046	0.972495	1.11394		1.2479	0.14048	广东省	0.0196966	0.00238416	0	0	0
0	0	36	2007	17	1	0	32.9307	0	9	33.33	3.10209	10.1278	0.0324886	-0.071526	0.80142	0.149426	0.972278	1.14613		0.530405	0.066159	广东省	0.0128803	0.00288816	0	0	0
0	0	36	2008	17	1	0	32.5081	0	9	33.33	2.78888	9.48702	0.03167	-0.134185	0.536554	0.392028	0.992906	1.17609		-0.984348	0.7457	广东省	0.044336	0.00217759	0	0	0
0	0	36	2009	17	1	0	32.34	0	9	33.33	2.78032	9.49388	0.307104	0.139975	0.441038	0.199745	0.993467	1.20412		13.9477	1.5319	广东省	0.0210938	0.0011701	0	0	0
0	0	36	2010	70	1	0	33.47	0	9	33.33	2.7574	9.62067	0.251534	0.072766	0.47908	0.338926	0.995445	1.23045		-0.418966	1.10589	广东省	0.0108642	0.00135523	0	0	0
0	0	36	2011	70	1	0	32.4519	0	9	33.33	2.86923	9.58684	-0.112552	0.025419	0.40477	0.529792	0.994863	1.25527		-0.545693	1.03071	广东省	0.000748223	0.000636135	0	0	0
1	0	36	2012	70	0	14.3473	32.0964	0	9	33.33	2.72346	9.63015	-0.0390971	0.020232	0.430298	0.422165	0.995772	1.27875		-0.313006	1.16599	广东省	0.000322752	0.00102755	0	0	0
1	0	36	2013	70	0	14.3473	31.8814	0	11	36.36	2.716	9.62282	-0.0633363	0.027381	0.395484	0.518052	0.995949	1.30103		-0.446719	0.962258	广东省	0.00263001	0.00110634	0	0	0
1	0	36	2014	70	0	14.3473	31.3627	0	12	33.33	2.77452	9.65981	-0.392711	0.006596	0.454282	0.347359	0.99852	1.32222		0.065736	0.253227	广东省	0.0135448	0.00118583	0	0	0
1	0	36	2015	70	0	14.364	37.3495	0	12	33.33	2.8651	9.81048	0.0168568	0.01465	0.584915	0.193008	0.999043	1.34242		0.992641	0.713401	广东省	0.025687	0.00102349	0	0	0
1	0	36	2016	70	0	14.3702	35.1487	0	11	36.36	2.90902	9.98791	0.216217	0.139128	0.586168	0.264151	0.999044	1.36173		4.30952	0.54676	广东省	0.00434255	0.000745966	0	0	0
1	0	36	2017	70	0	14.3702	35.0057	0	11	36.36	2.90849	9.94045	-0.0287247	0.157407	0.417036	0.364937	0.999107	1.38021		0.828829	0.461774	广东省	0.0107898	0.00109058	0	0	0
1	0	36	2018	70	0	26.2724	38.3962	0	11	36.36	2.92169	10.0371	0.257783	0.09466	0.500599	0.463447	0.999439	1.39794		-0.160427	1.08493	广东省	0.00538537	0.000660628	0	0	0
1	0	36	2019	70	0	17.873	40.0869	0	7	42.86	2.89927	10.0843	0.123389	0.073384	0.534994	0.43805	0.999606	1.41497		-0.049766	1.1931	广东省	0.00326172	0.000730987	0	0	0
0	1	37	2004	44	1	0	75.7454		13	38.46	2.60531	9.57995	0.131037	0.119268	0.50711	0.384306	0.986461	1.04139		0.305147	0.38823	广东省	0.0144374	0.00283545	0	0	0
0	1	37	2005	44	1	0	78.0491		14	35.71	2.60423	9.62639	0.133113	0.001763	0.598564	0.374606	0.990099	1.07918		0.245804	0.145404	广东省	0.00330526	0.00335213	0	0	0
0	1	37	2006	44	1	0	78.192	0	15	33.33	2.60423	9.67875	-0.0315785	0.012146	0.623879	0.358723	0.99228	1.11394		0.274219	0.235333	广东省	0.000955203	0.00238416	0	0	0
0	1	37	2007	44	1	0	72.2777	0	15	33.33	2.57287	9.74452	0.036498	0.017567	0.663922	0.278621	0.807785	1.14613		-0.06257	0.081491	广东省	0.00141846	0.00288816	0	0	0
0	1	37	2008	44	1	6.52	71.52	0	15	33.33	2.56467	9.69775	0.0664871	0.002975	0.611732	0.420737	0.98309	1.17609		-0.128054	0.134497	广东省	0.00252263	0.00217759	0	0	0
0	1	37	2009	44	1	13.4038	61.99	0	13	38.46	2.55991	9.69255	0.0707088	0.02436	0.582695	0.325965	0.988189	1.20412		-0.408269	0.131457	广东省	0.00448495	0.0011701	0	0	0
0	1	37	2010	44	1	12.9527	58.46	0	11	45.45	2.54033	9.72255	0.00490589	-0.023382	0.633932	0.332211	0.987832	1.23045		-0.142464	0.187436	广东省	0.00258655	0.00135523	0	0	0
0	1	37	2011	44	1	12.2563	57.5337	0	15	40	2.51455	9.73662	0.0499354	0.001656	0.653787	0.361431	0.988298	1.25527		0.508255	0.178084	广东省	0.00158641	0.000636135	0	0	0
1	1	37	2012	44	1	12.2563	72.1346	0	14	35.71	2.50651	9.7432	0.0191557	-0.04245	0.688802	0.299214	0.988716	1.27875		-0.476183	0.140373	广东省	0.00162027	0.00102755	0	0	0
1	1	37	2013	44	1	12.2563	56.67	0	15	40	2.49693	9.73562	0.0886495	0.013488	0.669176	0.322207	0.989169	1.30103		-0.122501	0.151296	广东省	0.0225391	0.00110634	0	0	0
1	1	37	2014	44	1	12.2563	50.52	0	15	40	2.48001	9.70384	0.112978	-0.083386	0.727446	0.196008	0.988821	1.32222		0.111375	0.164586	广东省	0.0251231	0.00118583	0	0	0
1	1	37	2015	44	1	6.52	44.6625	0	15	40	2.77597	9.66085	0.0843808	-0.181081	0.880147	0.056246	0.988253	1.34242		0.089876	0.311813	广东省	0.0522204	0.00102349	0	0	0
1	1	37	2016	44	1	6.52	42.9	0	15	40	2.74974	9.63986	0.212279	0.289836	0.536181	0.274767	0.988294	1.36173		0.170311	0.758072	广东省	0.0565134	0.000745966	0	0	0
1	1	37	2017	44	1	6.52	41.6367	0	9	33.33	2.71517	9.45997	0.0682431	0.000131	0.298029	0.494579	0.983192	1.38021		0.299651	0.538211	广东省	0.000559518	0.00109058	0	0	0
1	1	37	2018	44	1	6.52	41.47	0	9	33.33	2.716	9.51945	0.0715309	0.003765	0.384122	0.580276	0.986095	1.39794		-0.078616	0.801139	广东省	0.000196225	0.000660628	0	0	0
1	1	37	2019	44	1	6.52	44.4901	0	9	33.33	2.71265	9.50776	0.0630405	0.007981	0.359328	0.319001	0.986456	1.41497		-0.351396	0.755167	广东省	0.0145402	0.000730987	0	0	0
0	0	39	2004	33	1	18.1062	61.0502		8	37.5	2.16732	10.2277	0.0859557	0.147687	0.510913	0.353128	0.974079	1.04139		0.925171	0.192873	广东省	4.91879e-05	0.00283545	127	34	93
0	0	39	2005	33	1	20.5359	48.7334		8	37.5	4.51528	10.2348	0.309646	0.16408	0.397342	0.500889	0.971712	1.07918		0.165295	0.482182	广东省	0.0104028	0.00335213	112	28	84
0	0	39	2006	33	1	21.5438	57.3281		8	37.5	4.6661	10.3603	0.0565721	0.128045	0.478015	0.266239	0.965318	1.11394		0.071335	0.20326	广东省	0.00943431	0.00238416	97	34	63
0	0	39	2007	33	1	12.0238	49.626	0	8	37.5	4.72899	10.6063	-0.0268754	0.082333	0.565698	0.256716	0.917352	1.14613		0.470125	0.182653	广东省	0.0066235	0.00288816	100	45	55
0	0	39	2008	33	1	26.7054	53.2275	0	8	37.5	4.67256	10.5385	0.0974174	0.048765	0.567842	0.460067	0.890164	1.17609		-0.0294	0.23864	广东省	5.2166e-05	0.00217759	57	18	39
0	0	39	2009	33	1	26.6768	58.01	0	8	37.5	4.64941	10.5724	0.0259563	0.028928	0.576357	0.316794	0.893353	1.20412		-0.567364	0.29948	广东省	0.00665277	0.0011701	16	6	10
0	0	39	2010	33	1	27.8448	62.6791	0	7	42.86	4.80177	10.7334	0.0273948	0.052666	0.645179	0.225574	0.918952	1.23045		1.5283	0.126702	广东省	0.00101597	0.00135523	17	0	17
0	0	39	2011	33	1	28.1782	56.9669	0	8	37.5	4.80976	10.8086	0.0350276	0.05685	0.664184	0.313707	0.931951	1.25527		0.238693	0.214661	广东省	0.00545732	0.000636135	35	10	25
1	0	39	2012	33	1	11.5517	75.2253	0	8	37.5	4.76742	10.7993	0.0356062	0.030645	0.648892	0.330297	0.927913	1.27875		-0.152686	0.176829	广东省	0.000565712	0.00102755	21	3	18
1	0	39	2013	33	1	11.4675	75.7661	0	7	42.86	4.76107	10.861	0.0378747	0.036285	0.662616	0.307842	0.929814	1.30103		0.065159	0.131415	广东省	0.00215401	0.00110634	9	4	5
1	0	39	2014	33	1	11.5447	74.9164	0	8	37.5	4.7881	10.9434	0.0733055	0.034564	0.689185	0.266741	0.931421	1.32222		0.21074	0.068937	广东省	0.00295323	0.00118583	1	1	0
1	0	39	2015	33	1	10.3329	79.2518	0	7	42.86	4.75949	11.0284	-0.0338152	0.02128	0.667536	0.300275	0.936816	1.34242		-0.162479	0.072351	广东省	0.000575646	0.00102349	0	0	0
1	0	39	2016	33	1	24.9715	79.7011	0	8	37.5	4.71011	11.0956	0.0187909	0.005898	0.685954	0.309407	0.945571	1.36173		-0.129063	0.139613	广东省	0.00432786	0.000745966	0	0	0
1	0	39	2017	33	1	13.8608	80.1665	0	8	37.5	4.70491	11.116	0.0327353	0.024183	0.668943	0.306257	0.947753	1.38021		0.492809	0.108409	广东省	1.31661e-06	0.00109058	0	0	0
1	0	39	2018	33	1	13.8547	78.8272	0	8	37.5	4.70972	11.2011	0.000885753	0.025606	0.670181	0.349257	0.958361	1.39794		0.225396	0.145374	广东省	0.000457544	0.000660628	0	0	0
1	0	39	2019	33	1	13.8425	79.876	0	8	37.5	4.69649	11.2358	0.0205599	0.014585	0.680212	0.336265	0.957353	1.41497		-0.082166	0.125381	广东省	0.00625802	0.000730987	2	0	2
0	1	40	2004	90	0	0	38.71	1	14	35.71	3.41863	9.30782	0.180011	0.016501	0.566793	0.379337	0.948266	1.04139		0.155141	0.248016	广东省	0.00199483	0.00283545	0	0	0
0	1	40	2005	90	0	0	38.21	1	13	38.46	3.41664	9.33306	0.120233	0.004968	0.554129	0.439681	0.965246	1.07918		-0.388907	0.108329	广东省	0.00269472	0.00335213	0	0	0
0	1	40	2006	90	0	0	27.67	1	12	33.33	3.38561	9.35982	-0.0120617	0.011782	0.567207	0.379444	0.949969	1.11394		0.100774	0.205066	广东省	0.0064143	0.00238416	0	0	0
0	1	40	2007	90	0	0	21.72	1	12	33.33	3.50079	9.34777	0.0276519	0.031011	0.498439	0.231895	0.918588	1.14613		-0.068524	0.164614	广东省	0.00911107	0.00288816	0	0	0
0	1	40	2008	90	0	0	36.31	1	12	33.33	3.52401	9.37256	-0.102279	-0.05492	0.594995	0.322103	0.910654	1.17609		-0.401887	0.100697	广东省	0.0159931	0.00217759	0	0	0
0	1	40	2009	90	0	6.7368	41.8326	0	12	33.33	3.52892	9.45206	0.0773108	0.017735	0.641099	0.202563	0.944647	1.20412		1.18511	0.20148	广东省	0.00892723	0.0011701	0	0	0
0	1	40	2010	70	1	5.706	36.3483	0	12	33.33	3.4707	9.35859	0.235287	0.04046	0.613091	0.240779	0.950694	1.23045		0.115532	0.630768	广东省	0.00676196	0.00135523	0	0	0
0	1	40	2011	70	0	7.0694	36.9583	0	11	36.36	2.83569	9.27603	-0.225038	0.0744	0.477982	0.391872	0.984836	1.25527		0.051669	0.409419	广东省	0.00759427	0.000636135	0	0	0
1	1	40	2012	70	0	10.3853	36.54	0	11	36.36	2.97035	9.45763	-0.1111	0.067669	0.593918	0.285836	0.995027	1.27875		0.05324	0.116929	广东省	0.00905199	0.00102755	0	0	0
1	1	40	2013	70	0	9.8967	38.97	0	11	36.36	3.02036	9.59776	-0.119087	0.025972	0.683762	0.268857	0.996452	1.30103		-0.053173	0.162306	广东省	0.00305569	0.00110634	0	0	0
1	1	40	2014	70	0	9.8967	41.749	0	11	36.36	3.03583	9.63041	-0.0159551	0.012453	0.702902	0.209107	0.996859	1.32222		0.271648	0.163015	广东省	0.00159101	0.00118583	0	0	0
1	1	40	2015	70	0	15.94	41.3145	1	11	36.36	3.20412	9.83052	0.0282192	0.009166	0.804167	0.106956	0.997495	1.34242		0.607018	0.775802	广东省	8.41379e-05	0.00102349	0	0	0
1	1	40	2016	70	0	16.6268	78.5019	1	11	36.36	3.2393	10.2377	-0.0163905	0.010142	0.365806	0.571381	0.998309	1.36173		1.26537	2.30059	广东省	0.0030218	0.000745966	0	0	0
1	1	40	2017	48	0	38.8468	73.9968	1	11	36.36	3.45954	10.461	0.00528476	0.018681	0.600067	0.335742	0.974725	1.38021		1.15477	0.941236	广东省	0.000702264	0.00109058	0	0	0
1	1	40	2018	44	0	19.8519	65.3287	1	11	36.36	3.35507	10.5368	-0.111357	0.032723	0.576703	0.459686	0.967755	1.39794		0.06706	0.554441	广东省	0.0106085	0.000660628	0	0	0
1	1	40	2019	44	0	19.8774	49.9079	1	9	44.44	2.92531	10.4912	0.0187297	-0.030888	0.563673	0.52451	0.967196	1.41497		-0.215591	0.054584	广东省	0.000432715	0.000730987	0	0	0
0	0	42	2004	70	1	0	71.2201		11	27.27	3.47494	9.68168	0.157581	0.003051	0.678512	0.32721	0.951063	1.04139		0.786743	0.393961	广东省	0.00485816	0.00283545	0	0	0
0	0	42	2005	70	1	0	71.0501	0	9	33.33	3.02735	9.49574	0.105945	0.040532	0.502436	0.48819	0.939166	1.07918		-0.616389	0.55219	广东省	0.00118373	0.00335213	0	0	0
0	0	42	2006	70	1	0	71.2655	0	9	33.33	3.53007	9.62273	-0.0770739	0.019088	0.61768	0.32169	0.955563	1.11394		-0.378878	0.254185	广东省	0.000106743	0.00238416	0	0	0
0	0	42	2007	70	1	5.628	66.24	0	9	33.33	3.53555	9.73037	-0.0419933	0.037869	0.645092	0.258771	0.999312	1.14613		0.302973	0.322329	广东省	0.00310642	0.00288816	0	0	0
0	0	42	2008	70	1	5.628	68.6	0	9	33.33	3.12678	9.7442	-0.0574442	0.001223	0.686198	0.328299	0.999548	1.17609		0.052096	0.15583	广东省	0.00858828	0.00217759	0	0	0
0	0	42	2009	70	1		68.5822		9	33.33	3.08422	9.81162	0.146151	0.041254	0.680323	0.212393	0.998765	1.20412		0.791309	0.546175	广东省	0.000641021	0.0011701	0	0	0
0	0	42	2010	70	1		69.3831		9	33.33	3.10037	9.83186	-0.027151	0.053318	0.648746	0.278655	0.999002	1.23045		-0.290771	0.457849	广东省	0.000608558	0.00135523	0	0	0
0	0	42	2011	70	1		74.5803	0	9	33.33	3.04727	9.85416	-0.0165666	0.044643	0.646232	0.319613	0.999026	1.25527		0.32436	0.323196	广东省	0.00245034	0.000636135	0	0	0
1	0	42	2012	70	1		79.913	0	9	33.33	3.05038	9.87603	0.0483403	0.054795	0.613915	0.307839	0.99914	1.27875		0.407689	0.36572	广东省	0.00450521	0.00102755	0	0	0
1	0	42	2013	70	0	2.4395	72.872	0	8	37.5	3.0607	9.90299	0.020724	0.050699	0.616542	0.277287	0.999174	1.30103		-0.179849	0.409179	广东省	0.00708737	0.00110634	0	0	0
1	0	42	2014	70	0	2.4686	68.676	1	9	33.33	3.08529	10.2094	-0.100339	0.01887	0.796201	0.163113	0.999615	1.32222		0.370459	0.127076	广东省	0.000754974	0.00118583	0	0	0
1	0	42	2015	70	0	4.0543	70.8229	1	9	33.33	3.2222	10.3913	-0.034394	0.01624	0.771898	0.183598	0.999672	1.34242		0.664409	0.190497	广东省	0.000469	0.00102349	0	0	0
1	0	42	2016	70	0	4.0561	73.8154	1	9	33.33	3.31765	10.4648	0.0599563	0.007597	0.799012	0	0.999736	1.36173		0.607773	0.241077	广东省	0.000535776	0.000745966	0	0	0
1	0	42	2017	70	0	4.512	73.9704	1	9	33.33	3.36436	10.6397	-0.118846	0.013959	0.842186	0.14808	0.99985	1.38021		0.06635	0.177511	广东省	0.000440994	0.00109058	0	0	0
1	0	42	2018	70	0	4.7025	76.2972	0	9	33.33	3.40535	10.6632	0.06518	0.009011	0.833525	0.167223	0.999907	1.39794		-0.082286	0.170751	广东省	0.000265998	0.000660628	0	0	0
1	0	42	2019	70	0	4.7406	73.7075	0	9	33.33	3.42144	10.6546	-0.0186655	0.014921	0.822497	0.180663	0.99994	1.41497		-0.091782	0.113944	广东省	0.00314198	0.000730987	0	0	0
0	0	45	2004	17	1	0	66.6352	0	7	42.86	2.84323	8.82659	0.104434	0.053105	0.3579	0.465971	0.986792	1.04139		-0.007903	0.514083	广东省	0.00340854	0.00283545	0	0	0
0	0	45	2005	17	1	0	66.8306	0	6	50	2.79727	8.81944	0.0328884	0.046522	0.327173	0.564777	0.983292	1.07918		-0.125632	0.323311	广东省	0.00417042	0.00335213	0	0	0
0	0	45	2006	17	1	0	61.3309		5	60	2.83251	8.81974	0.0710225	0.019952	0.331581	0.545769	0.979482	1.11394		0.417598	0.364362	广东省	0.00547156	0.00238416	0	0	0
0	0	45	2007	17	1	0	61.15	0	7	42.86	2.83569	8.83286	0.0354315	0.017583	0.345222	0.398806	0.978734	1.14613		-0.119675	0.544012	广东省	0.00630887	0.00288816	0	0	0
0	0	45	2008	17	1	0	61.15	0	7	42.86	2.84011	8.75266	0.0548104	0.078143	0.262577	0.547721	0.989547	1.17609		-0.255721	0.596809	广东省	0.00842627	0.00217759	0	0	0
0	0	45	2009	17	1	0	61.6829	0	7	42.86	2.88649	8.90448	0.0589856	0.047368	0.385411	0.150656	0.926266	1.20412		0.340296	0.41184	广东省	0.00412731	0.0011701	0	0	0
0	0	45	2010	17	1	0	73.7295	0	9	33.33	2.94939	9.21891	0.0343681	0.024591	0.186933	0.319018	0.964808	1.23045		0.306774	2.92639	广东省	0.00641345	0.00135523	0	0	0
0	0	45	2011	90	1	0	63.0047	0	9	33.33	2.90741	9.25725	0.0153471	0.027052	0.242557	0.452487	0.968929	1.25527		0.117736	2.50722	广东省	0.00661423	0.000636135	0	0	0
1	0	45	2012	51	1	0	59.6	0	9	33.33	3.08884	9.27431	-0.0824984	-0.043064	0.307152	0.525175	0.970342	1.27875		0.185471	0.736821	广东省	0.00767302	0.00102755	0	0	0
1	0	45	2013	51	1	0	73.257	0	9	33.33	3.16879	9.45511	-0.0654775	0.016559	0.194236	0.596222	0.981242	1.30103		0.338397	3.899	广东省	0.00615984	0.00110634	0	0	0
1	0	45	2014	51	1	0	53.0869	0	8	37.5	3.16584	9.45068	-0.017253	-0.040241	0.221956	0.447341	0.981796	1.32222		0.070599	2.58543	广东省	0.00419798	0.00118583	0	0	0
1	0	45	2015	39	1	0	55.8862	1	8	37.5	3.10687	9.47267	0.0133308	0.002862	0.267673	0.306381	0.986318	1.34242		0.013043	1.32635	广东省	0.00149404	0.00102349	0	0	0
1	0	45	2016	39	1	0	52.4329	1	7	42.86	3.09899	9.61485	-0.0134151	-0.021184	0.164936	0.464345	0.990363	1.36173		-0.02327	1.90044	广东省	0.00312251	0.000745966	0	0	0
1	0	45	2017	39	1	0	49.3624	0	9	33.33	3.12548	9.62281	-0.00679705	0.017556	0.160336	0.650976	0.990736	1.38021		0.231468	2.33199	广东省	0.00247844	0.00109058	0	0	0
1	0	45	2018	39	1	0	49.7085	0	9	33.33	3.12613	9.66457	-0.0996913	-0.013488	0.251066	0.865136	0.991799	1.39794		-0.137704	1.10946	广东省	0.00322919	0.000660628	0	0	0
1	0	45	2019	39	1	0	49.1595	0	8	37.5	3.12646	9.65623	0.0845535	-0.004089	0.149354	0.902919	0.991941	1.41497		0.69621	0.553254	广东省	0.00128971	0.000730987	0	0	0
0	1	48	2004	13	0	2.636	70.77	1	11	36.36	3.01953	9.05638	0.151325	0.011427	0.914882	0.070294	0.913024	1.04139		0.139668	0.081668	广东省	0.00852519	0.00283545	0	0	0
0	1	48	2005	13	0	2.636	70.918	1	11	36.36	3.07846	9.04031	0.0901109	0.008187	0.894275	0.087255	0.967231	1.07918		-0.193839	0.090289	广东省	0.00503101	0.00335213	0	0	0
0	1	48	2011	13	0	2.636	32.04	1	11	36.36	3.08279	9.10076	0.0237221	0.390126	0.648379	0.113833	0.925368	1.25527		0.144192	0.761792	广东省	0.0758242	0.000636135	0	0	0
1	1	48	2012	13	0	9.64	34.28	1	11	36.36	3.14983	9.08341	-0.0207717	0.024975	0.592418	0.149857	0.912799	1.27875		0.09292	0.456306	广东省	0.00159241	0.00102755	0	0	0
1	1	48	2013	13	0	10.544	28.09	1	11	36.36	3.16107	9.12404	-0.0571214	-0.007469	0.636463	0.095207	0.891014	1.30103		0.077031	0.253491	广东省	0.0148443	0.00110634	0	0	0
1	1	48	2014	13	0	10.544	30.2062	0	11	36.36	3.16761	9.29731	0.256338	0.060601	0.695063	0.111764	0.929717	1.32222		0.369964	0.521796	广东省	0.00243521	0.00118583	0	0	0
1	1	48	2015	13	0	11.416	42.42	0	11	36.36	3.20817	9.28798	0.159754	0.108088	0.58659	0.053275	0.934202	1.34242		0.073496	0.814019	广东省	0.023305	0.00102349	0	0	0
1	1	48	2016	13	0	11.94	69.3696	0	11	36.36	3.22917	9.2922	-0.315245	0.003064	0.578484	0	0.94054	1.36173		-0.321799	0.274623	广东省	0.00402112	0.000745966	0	0	0
1	1	48	2017	13	0	11.94	68.3621	0	11	36.36	3.19368	9.5916	0.0841835	-0.035535	0.818492	0.064804	0.97255	1.38021		-0.007441	0.467755	广东省	0.0339495	0.00109058	0	0	0
1	1	48	2018	13	0	4.165	73.49	0	11	36.36	3.19201	9.71454	0.20813	0.086742	0.763554	0.11179	0.980411	1.39794		1.21793	0.331807	广东省	0.00847717	0.000660628	0	0	0
1	1	48	2019	13	0	7.15	73.4908	0	11	36.36	2.87274	9.81104	0.156646	0.178963	0.632612	0.185773	0.992887	1.41497		0.431134	0.377899	广东省	0.0232609	0.000730987	0	0	0
0	0	49	2004	38	1	19.6248	67.3	0	9	33.33	3.34733	8.6995	0.0356925	0.012677	0.626804	0.27253	0.970144	1		5.19397	0.224688	广东省	0.00609705	0.00283545	0	0	0
0	0	49	2005	38	1	23.9496	58.2535	0	9	33.33	3.54108	8.77747	0.0336826	0.040588	0.643976	0.25527	0.975715	1.04139		2.79565	0.168832	广东省	0.00144899	0.00335213	0	0	0
0	0	49	2006	38	1	23.9496	58.1812	0	9	33.33	3.66922	8.78514	0.0568404	0.046989	0.597285	0.292677	0.976938	1.07918		0.285602	0.103928	广东省	0.0052932	0.00238416	0	0	0
0	0	49	2007	38	1	23.8935	56.41	0	9	33.33	3.63276	8.81758	-0.0366239	0.007401	0.674799	0.166982	0.964376	1.11394		-0.122854	0.086495	广东省	0.00286263	0.00288816	0	0	0
0	0	49	2008	38	1	23.8935	54.512	0	9	33.33	3.46389	8.78662	0.218492	-0.002482	0.653792	0.226783	0.962808	1.14613		0.039689	0.125214	广东省	0.00228725	0.00217759	0	0	0
0	0	49	2009	38	1	24.7205	51.02	0	9	33.33	3.47727	8.81602	0.0210922	-0.060383	0.734349	0.131128	0.965813	1.17609		0.155946	0.135306	广东省	0.0255068	0.0011701	0	0	0
0	0	49	2010	38	1	23.8385	49.6025	0	9	33.33	3.62252	8.92958	0.0914699	0.103106	0.672747	0.066715	0.989551	1.20412		0.436244	0.180712	广东省	0.00161796	0.00135523	0	0	0
0	0	49	2011	38	1	23.8385	53.9856	0	9	33.33	3.72713	9.15207	-0.00659655	0.110642	0.698867	0.111342	0.981242	1.23045		0.706906	0.092363	广东省	0.0044012	0.000636135	0	0	0
1	0	49	2012	38	1	23.1819	70.9198		8	37.5	3.65992	9.26981	0.18382	0.091728	0.750595	0.083193	0.986269	1.25527		0.422429	0.132193	广东省	0.0033328	0.00102755	0	0	0
1	0	49	2013	38	1	22.3832	80.8132	0	9	33.33	3.72115	9.52777	0.0163429	0.081587	0.806481	0.052935	0.992919	1.27875		0.377834	0.083196	广东省	0.000876156	0.00110634	0	0	0
1	0	49	2014	38	1	22.1627	48.0876	0	9	33.33	3.78254	9.66984	0.0318248	0.066918	0.803558	0.092411	0.990026	1.30103		0.451357	0.066651	广东省	0.00168139	0.00118583	0	0	0
1	0	49	2015	38	1	22.1627	63.8911	0	9	33.33	3.79996	9.53181	0.188048	0.090548	0.647971	0.086431	0.986255	1.32222		0.319987	0.187948	广东省	0.00579507	0.00102349	0	0	0
1	0	49	2016	38	1	22.1627	67.4105	0	9	33.33	3.93907	9.71145	0.0166277	0.067956	0.708479	0.122196	0.987919	1.34242		0.034411	0.096883	广东省	0.00105312	0.000745966	0	0	0
1	0	49	2017	38	1	22.1627	62.9706	0	9	33.33	4.02473	9.8819	-0.0548167	0.047745	0.761753	0.130315	0.992239	1.36173		0.431154	0.040807	广东省	0.00487446	0.00109058	0	0	0
1	0	49	2018	38	1	22.1627	59.3411	0	9	33.33	4.02387	9.94557	0.0138481	0.05958	0.743297	0.18199	0.993639	1.38021		0.381489	0.042808	广东省	0.00227564	0.000660628	0	0	0
1	0	49	2019	38	1	21.952	55.3036	0	9	33.33	3.98874	9.94301	0.181818	0.076377	0.673751	0.200122	0.979608	1.39794		0.069189	0.086872	广东省	0.000339212	0.000730987	0	0	0
0	0	50	2004	39	0	22.5575	72.6539	0	9	33.33	3.58535	9.1789	0.0257051	0.06186	0.501001	0.390156	0.999684	1		0.684407	0.290935	广东省	0.000281383	0.00283545	0	0	0
0	0	50	2005	39	0	22.5575	72.6706	0	9	33.33	3.57357	9.12423	0.0771712	0.042583	0.407777	0.509297	0.998859	1.04139		0.02947	0.185114	广东省	0.000422082	0.00335213	0	0	0
0	0	50	2006	39	0	19.8325	67.284	0	9	33.33	3.70381	9.19051	0.14156	0.06119	0.440434	0.382391	0.998699	1.07918		0.37072	0.182881	广东省	0.0133923	0.00238416	0	0	0
0	0	50	2007	39	0	19.0281	73.2978	0	9	33.33	3.79197	9.67001	0.0252365	0.018248	0.513285	0.393182	0.966572	1.11394		0.140808	0.930365	广东省	0.00692151	0.00288816	0	0	0
0	0	50	2008	39	1	18.8867	66.17	0	9	33.33	3.8236	9.70098	0.0444926	-0.014147	0.602524	0.407589	0.967377	1.14613		-0.201695	0.272731	广东省	0.00144987	0.00217759	15	3	12
0	0	50	2009	39	1	18.8091	62.6122	0	9	33.33	3.78269	9.81131	0.0673368	-0.047853	0.675933	0.283179	0.97048	1.17609		0.591603	0.683782	广东省	0.0121704	0.0011701	46	11	35
0	0	50	2010	39	1	27.5548	66.0576	0	8	37.5	3.87355	9.90154	0.0445896	0.017638	0.687552	0.220642	0.973406	1.20412		0.576943	0.338375	广东省	0.00139814	0.00135523	40	11	29
0	0	50	2011	39	1	18.8091	60.7582	0	7	42.86	3.91355	9.90591	0.0661881	0.031971	0.6375	0.335315	0.973972	1.23045		0.336041	0.274782	广东省	0.0001279	0.000636135	39	18	21
1	0	50	2012	39	1	11.405	62.6156	0	7	42.86	3.85637	9.89227	0.104694	0.017629	0.608351	0.328995	0.973639	1.25527		-0.06098	0.181199	广东省	0.00281609	0.00102755	44	22	22
1	0	50	2013	39	1	11.405	56.6069	0	9	33.33	3.87384	9.90183	0.178229	0.035796	0.588088	0.294049	0.974649	1.27875		0.042883	0.33477	广东省	0.00197022	0.00110634	8	7	1
1	0	50	2014	39	1	6.44	67.9663	0	9	33.33	4.12385	10.1957	0.0883023	0.043774	0.454445	0.383033	0.945083	1.30103		1.06275	0.16966	广东省	0.0054033	0.00118583	2	1	1
1	0	50	2015	39	1	19.5183	68.9718	0	8	37.5	4.12267	10.335	0.206165	0.025687	0.387465	0.433071	0.943323	1.32222		0.129542	1.19736	广东省	0.000585876	0.00102349	7	2	5
1	0	50	2016	39	1	5.9454	64.6811	0	9	33.33	4.12704	10.336	0.0452323	0.026254	0.365342	0	0.939415	1.34242		0.019635	0.825228	广东省	0.00123548	0.000745966	2	2	0
1	0	50	2017	39	1	5.9454	55.1748	0	9	33.33	4.21856	10.4721	0.0647911	0.027222	0.511848	0.338257	0.956574	1.36173		0.305096	0.407637	广东省	0.00152549	0.00109058	5	5	0
1	0	50	2018	39	1	4.5769	68.821	0	9	33.33	4.60759	10.7784	0.0593837	0.016388	0.566855	0.464432	0.959494	1.38021		1.06327	0.194172	广东省	0.0001528	0.000660628	14	14	0
1	0	50	2019	39	1	4.5769	68.2959	0	9	33.33	4.60034	10.8159	0.0727362	0.012672	0.591951	0.374076	0.964234	1.39794		0.047401	0.157739	广东省	0.000635871	0.000730987	8	8	0
0	0	55	2004	33	0	3.0364	51.125	1	7	42.86	3.32284	9.09408	0.00762448	0.00414	0.613731	0.271103	0.97177	0.954243		0.213183	0.255513	广东省	0.00273218	0.00283545	121	18	103
0	0	55	2005	33	0	3.0364	43.7203	1	7	42.86	3.27531	9.07964	-0.0223507	-0.048666	0.648528	0.294954	0.967488	1		-0.027391	0.093041	广东省	0.0110536	0.00335213	45	3	42
0	0	55	2006	33	0	2.5516	37.5624	1	6	50	3.03902	9.05115	0.0722854	0.006389	0.61824	0.25956	0.967019	1.04139		0.106941	0.096095	广东省	0.00194438	0.00238416	11	5	6
0	0	55	2007	33	0	1.875	26.14	1	7	42.86	3.05231	9.11955	0.0621879	0.017843	0.503713	0.250899	0.948284	1.07918		-0.046341	0.256989	广东省	8.00939e-05	0.00288816	56	14	42
0	0	55	2008	33	0	1.638	23.06	1	7	42.86	3.04999	9.14475	0.0165479	0.013774	0.550492	0.337935	0.950535	1.11394		0.225653	0.192939	广东省	0.00181703	0.00217759	27	10	17
0	0	55	2009	33	0	1.581	18.41	1	7	42.86	3.33746	9.17109	0.0314934	0.02491	0.518206	0.193565	0.941552	1.14613		0.163445	0.284309	广东省	0.000318504	0.0011701	7	4	3
0	0	55	2010	33	0	1.3961	16.933	1	7	42.86	3.35965	9.29911	-0.0156629	0.02425	0.450407	0.256859	0.938363	1.17609		0.272683	0.542916	广东省	0.00156767	0.00135523	8	6	2
0	0	55	2011	33	0	1.3635	13.3478	1	7	42.86	3.46583	9.33512	-0.0263694	0.027449	0.46746	0.356958	0.945086	1.20412		0.160804	0.30808	广东省	0.00184039	0.000636135	0	0	0
1	0	55	2012	33	0	1.3635	18.85	1	7	42.86	3.45939	9.36695	0.0254584	0.002768	0.502397	0.312168	0.956018	1.23045		0.036422	0.211925	广东省	0.00374238	0.00102755	0	0	0
1	0	55	2013	33	0	1.3635	19.87	1	7	42.86	3.31827	9.4149	0.0602197	0.031313	0.5322	0.267138	0.964791	1.25527		0.250175	0.21405	广东省	0.00175536	0.00110634	0	0	0
1	0	55	2014	33	0	1.3635	20.3507	1	7	42.86	3.47986	9.5638	-0.152317	0.025306	0.644927	0.163409	0.96581	1.27875		0.109122	0.04481	广东省	0.00703583	0.00118583	0	0	0
1	0	55	2015	33	0	1.3635	30.2457	1	7	42.86	3.3668	9.64974	-0.0806683	0.015281	0.701165	0.119075	0.974264	1.30103		0.31581	0.090333	广东省	0.0202482	0.00102349	0	0	0
1	0	55	2016	33	0	1.308	29.2392	1	7	42.86	3.37088	9.83168	0.0686185	0.096653	0.660779	0.184057	0.991126	1.32222		0.648273	0.279548	广东省	0.0172852	0.000745966	0	0	0
1	0	55	2017	33	0	1.308	29.9246	1	7	42.86	3.33244	9.88226	0.0731544	0.150949	0.575245	0.308667	0.99228	1.34242		-0.298867	0.294587	广东省	0.00476985	0.00109058	0	0	0
1	0	55	2018	33	0	1.512	26.1081	1	7	42.86	3.34361	10.0277	0.0363175	0.210732	0.512594	0.53926	0.992465	1.36173		0.034338	0.297845	广东省	0.0378514	0.000660628	0	0	0
1	0	55	2019	33	0	1.533	24.819	1	7	42.86	3.37931	10.0558	-0.000464806	0.030498	0.53991	0.48757	0.993111	1.38021		-0.014082	0.16082	广东省	0.000892877	0.000730987	0	0	0
0	0	56	2004	52	1	10.79	52.103	0	7	42.86	2.89542	8.97195	0.0629151	-0.113362	0.81813	0.13178	0.996548	0.954243		-0.2439	0.17205	广东省	0.0142172	0.00283545	0	0	0
0	0	56	2005	52	1	10.79	51.8	0	7	42.86	2.6902	8.86253	0.0783461	0.033241	0.705693	0.304924	0.996173	1		1.18004	0.106136	广东省	0.00695401	0.00335213	0	0	0
0	0	56	2006	52	0	0	43.7	0	7	42.86	2.63347	8.86956	0.0372421	-0.04916	0.78888	0.138133	1	1.04139		-0.624069	0.048581	广东省	0.00639173	0.00238416	0	0	0
0	0	56	2007	52	0	0	37.91	0	8	37.5	2.47857	9.01505	-0.222846	0.049997	0.808284	0.071151	1	1.07918		-0.400443	0.111736	广东省	0.0098996	0.00288816	0	0	0
0	0	56	2008	52	0	0	45.134	0	8	37.5	2.45332	9.05159	-0.136832	-0.044265	0.868018	0.07643	1	1.11394		-0.364754	0.125243	广东省	0.00196065	0.00217759	0	0	0
0	0	56	2009	52	0	6.713	44.56	0	8	37.5	2.44871	9.16187	-0.01975	-0.009324	0.906939	0.045882	1	1.14613		-0.161137	0.017691	广东省	0.0152749	0.0011701	0	0	0
1	0	56	2013	70	0	0.5221	30.39	0	8	37.5	2.59106	9.89228	-0.0516787	0.496373	0.555532	0.456907	0.999922	1.25527		-0.562245	0.002175	广东省	0.107694	0.00110634	0	0	0
1	0	56	2014	70	0	0.0167	26.9774	0	8	37.5	2.75128	9.89608	-0.0478883	-0.068953	0.628363	0.378016	0.999811	1.27875		1.80336	0.009772	广东省	0.00842162	0.00118583	0	0	0
1	0	56	2015	70	0	0.1397	68.3651	0	5	60	2.68753	9.90286	0.0185067	0.004796	0.374701	0.421736	0.999808	1.30103		1.71166	0.245292	广东省	0.000125441	0.00102349	0	0	0
1	0	56	2016	70	0	0	68.4455	0	9	33.33	2.71012	10.027	0.0027046	0.01094	0.482337	0.423609	0.99984	1.32222		0.214515	1.41721	广东省	0.00233049	0.000745966	0	0	0
1	0	56	2017	70	0	0.0183	67.2992	0	9	33.33	2.86688	10.1514	0.0237185	0.014824	0.591611	0	0.997254	1.34242		1.15527	0.304549	广东省	0.000425495	0.00109058	0	0	0
1	0	56	2018	70	0	0	62.3564	0	9	33.33	2.85854	10.1224	0.0146009	0.008952	0.561924	0.46954	0.99893	1.36173		0.351487	0.055326	广东省	0.00245614	0.000660628	0	0	0
1	0	56	2019	72	0	23.2876	60.2937	0	9	33.33	2.79099	10.0954	0.0241621	0.006123	0.554071	0.493726	0.999206	1.38021		-0.000155	0.03362	广东省	0.0106798	0.000730987	0	0	0
0	0	58	2004	39	1	17.4826	55.7929	0	9	33.33	3.53845	9.58666	0.019342	0.035348	0.507736	0.469491	0.984706	0.954243		0.114665	0.405276	广东省	0.0137252	0.00283545	0	0	0
0	0	58	2005	39	1	17.4826	56.1872	0	9	33.33	3.52466	9.53891	0.0550501	-0.070551	0.520537	0.504747	0.983553	1		-0.29836	0.227376	广东省	0.01185	0.00335213	0	0	0
0	0	58	2006	39	1	16.1724	51.1862	0	9	33.33	3.53631	9.49883	0.0779067	-0.048554	0.518072	0.472051	0.980655	1.04139		0.0495	0.154781	广东省	0.0126427	0.00238416	0	0	0
0	0	58	2007	39	1	16.1724	50	0	9	33.33	2.91487	9.21579	-0.0483786	0.04011	0.206745	0.371322	0.999585	1.07918		-0.62686	0.778159	广东省	0.028307	0.00288816	0	0	0
0	0	58	2008	71	1	16.1724	39.64	0	9	33.33	2.87157	9.19848	0.0492552	0.03513	0.159902	0.89101	0.999559	1.11394		-0.552786	1.60576	广东省	0.0178264	0.00217759	0	0	0
0	0	58	2009	71	1	16.1724	33.7	0	9	33.33	2.54777	9.13338	0.0552432	-0.229915	0.186105	0.244952	0.988904	1.14613		-0.089037	2.11068	广东省	0.0419389	0.0011701	0	0	0
0	0	58	2010	71	1	16.1724	34.95	0	9	33.33	2.60638	9.16621	0.0746753	0.043339	0.199613	0.316406	0.992525	1.17609		0.354499	2.11287	广东省	0.000199502	0.00135523	0	0	0
0	0	58	2011	71	1	16.1724	34.86	0	9	33.33	2.75128	9.22365	0.0415561	0.041107	0.209863	0	0.993493	1.20412		0.113303	1.9481	广东省	0.00137082	0.000636135	0	0	0
1	0	58	2012	72	1	16.1724	34.51	0	9	33.33	2.47712	9.24072	-0.026419	0.031747	0.211593	0.448656	0.993806	1.23045		0.061723	1.30846	广东省	0.00154619	0.00102755	0	0	0
1	0	58	2013	72	1	16.1777	30.88	0	9	33.33	2.56585	9.32939	-0.057393	0.034099	0.327471	0.368838	0.994747	1.25527		0.287944	0.493394	广东省	0.00115944	0.00110634	0	0	0
1	0	58	2014	72	1	16.1724	31.9653	0	9	33.33	2.60959	9.42484	-0.160894	0.02958	0.437772	0.271036	0.99587	1.27875		0.140595	0.335857	广东省	0.00328561	0.00118583	0	0	0
1	0	58	2015	72	1	7.2485	31.2389	0	9	33.33	2.94547	9.41742	-0.00476296	0.041294	0.357337	0	0.995612	1.30103		0.08834	0.305574	广东省	0.00226999	0.00102349	0	0	0
1	0	58	2016	72	1	7.2485	31.8385	0	9	33.33	2.8651	9.40625	-0.0471025	0.055814	0.309922	0.224923	0.995455	1.32222		-0.093252	0.235038	广东省	0.00469292	0.000745966	0	0	0
1	0	58	2017	72	1	17.594	36.9542	0	8	37.5	3.44138	9.84464	0.0725606	0.04405	0.630906	0.255579	0.993971	1.34242		1.94669	0.266844	广东省	0.0040446	0.00109058	0	0	0
1	0	58	2018	72	1	32.404	57.2737		8	37.5	3.3822	9.85297	0.0235233	0.003303	0.656307	0.261821	0.995445	1.36173		-0.189531	0.57795	广东省	0.00223072	0.000660628	0	0	0
1	0	58	2019	72	1	17.594	57.003	0	8	37.5	3.44607	9.79173	0.0695408	0.016665	0.594452	0.275195	0.99448	1.38021		-0.070096	0.382349	广东省	0.00174366	0.000730987	0	0	0
0	1	59	2004	25	1	0	74.51	0	9	33.33	3.54195	9.47983	0.166358	0.046407	0.51901	0.413198	0.997101	0.90309		0.063107	0.222859	辽宁省	0.00191124	0.00766029	0	0	0
0	1	59	2005	25	1	0	65.3097	0	9	33.33	3.73854	9.61833	0.101393	0.05935	0.599404	0.382925	0.986406	0.954243		0.116526	0.237695	辽宁省	0.00296424	0.0107291	0	0	0
0	1	59	2006	25	1	23.844	64.4621	0	9	33.33	3.73735	9.65134	0.0647065	0.019933	0.596686	0.382069	0.997739	1		0.336073	0.277068	辽宁省	0.00224984	0.0128172	0	0	0
0	1	59	2007	25	1	20.456	62.4141	0	9	33.33	3.73735	9.95326	0.0575259	0.026738	0.368114	0.551022	0.999021	1.04139		0.351473	1.81109	辽宁省	0.00259575	0.00468365	0	0	0
0	1	59	2008	25	1	20.456	78.4917	0	9	33.33	3.87535	10.2243	0.0488449	0.022958	0.640793	0.358154	0.96479	1.07918		0.094466	1.61258	辽宁省	0.00195629	0.00321444	0	0	0
0	1	59	2009	25	1	20.456	63.9349	0	9	33.33	3.89922	10.3435	0.0178247	0.009402	0.702672	0.23313	0.970264	1.11394		-0.213504	0.13716	辽宁省	0.00493531	0.00300586	0	0	0
0	1	59	2010	25	1		60.1021	0	9	33.33	3.99034	10.4238	0.0558229	0.015551	0.750634	0.203417	0.960694	1.14613		7.29227	0.209579	辽宁省	0.00161918	0.0020567	0	0	0
0	1	59	2011	25	1	20.456	60.6646	0	9	33.33	4.10047	10.4554	0.112025	0.029506	0.735552	0.250596	0.948269	1.17609		0.569629	0.158972	辽宁省	0.0053326	0.00136851	0	0	0
1	1	59	2012	25	1	20.456	61.6032	0	9	33.33	4.0106	10.5153	-0.0642221	0.000609	0.774421	0.220286	0.948499	1.20412		-0.041226	0.227238	辽宁省	0.00560323	0.00134408	0	0	0
1	1	59	2013	25	1	0	56.6776	0	8	37.5	4.01966	10.454	0.0640062	-0.005695	0.745773	0.265822	0.941425	1.23045		0.154107	0.197997	辽宁省	0.000596273	0.0030085	0	0	0
1	1	59	2014	25	1	6.8152	60.0062	0	9	33.33	4.01515	10.539	0.00368519	-0.042954	0.725987	0.241184	0.952889	1.25527		0.057444	0.242122	辽宁省	0.0122839	0.00422826	0	0	0
1	1	59	2015	25	1	6.3704	57.7101	1	9	33.33	4.07111	10.476	0.156314	0.012117	0.691936	0.282935	0.943706	1.27875		-0.296639	0.189606	辽宁省	0.00785295	0.00227632	0	0	0
1	1	59	2016	25	1	12.1532	59.1974	1	7	28.57	4.03483	10.4965	0.134643	0.058913	0.646672	0.289188	0.949193	1.30103		-0.058409	0.216171	辽宁省	0.00236635	0.00246454	0	0	0
1	1	59	2017	25	1	10.8833	51.1051	1	9	33.33	4.01	10.4909	0.0957436	0.062682	0.591054	0.381169	0.950791	1.32222		0.158392	0.355937	辽宁省	0.00642426	0.00156649	27	17	10
1	1	59	2018	25	1	0	49.6614	0	9	33.33	3.91897	10.5114	0.0731085	0.034618	0.576934	0.486496	0.957295	1.34242		0.08808	0.897408	辽宁省	0.00152217	0.000765145	33	19	14
1	1	59	2019	25	1	13.8662	49.508	0	9	33.33	3.93697	10.4677	0.0927639	0.035729	0.51817	0.566896	0.955009	1.36173		0.079738	0.786641	辽宁省	0.00342086	0.0012827	34	23	11
0	1	60	2004	32	1	0	58.0887		10	30	3.92639	9.69437	0.0917068	0.028782	0.732312	0.238114	0.978266	0.90309		0.251394	0.126417	广东省	0.0134776	0.00283545	0	0	0
0	1	60	2005	32	1	0	54.8034	0	11	36.36	3.92158	9.67693	0.097484	0.059709	0.67793	0.281155	0.979284	0.954243		0.194123	0.095499	广东省	0.0163783	0.00335213	0	0	0
0	1	60	2006	32	1	0	53.3898	0	10	40	3.95279	9.8572	0.0151598	0.158151	0.538094	0.276739	0.98798	1		0.472707	0.458617	广东省	0.00987667	0.00238416	0	0	0
0	1	60	2007	32	1	0	61.6402	0	10	40	3.94895	9.8995	0.136979	0.153099	0.525661	0.13668	0.983975	1.04139		0.323207	0.316463	广东省	0.0176823	0.00288816	0	0	0
0	1	60	2008	32	1	0	52.1555	0	11	36.36	3.95448	9.89872	0.205782	0.051193	0.498024	0.366858	0.908922	1.07918		-0.098748	0.341127	广东省	0.0067695	0.00217759	0	0	0
0	1	60	2009	32	1	0	65.9274	0	11	36.36	4.00898	10.0662	0.0430672	0.044642	0.594227	0.133283	0.882973	1.11394		0.014702	0.259317	广东省	0.00454367	0.0011701	0	0	0
0	1	60	2010	32	1	0	57.1694	0	11	36.36	4.0035	10.1635	0.133323	0.065198	0.6138	0.126124	0.793725	1.14613		0.27407	0.195154	广东省	0.00571432	0.00135523	0	0	0
0	1	60	2011	32	1	0	45.7352	0	11	36.36	4.04399	10.1474	0.0763546	0.077878	0.525585	0.273601	0.760415	1.17609		0.936871	0.182186	广东省	0.00871257	0.000636135	0	0	0
1	1	60	2012	32	1	0	48.7156	0	11	36.36	4.03467	10.1484	0.105663	0.037944	0.495988	0.276637	0.735722	1.20412		-0.012584	0.19239	广东省	0.00196238	0.00102755	0	0	0
1	1	60	2013	32	1	0	48.5056	0	11	36.36	4.02206	10.1599	0.0672007	0.02914	0.561427	0.300891	0.741676	1.23045		0.14773	0.183459	广东省	0.000512029	0.00110634	0	0	0
1	1	60	2014	32	1	0	49.2969	0	11	36.36	4.00949	10.1528	0.060455	0.038741	0.540798	0.239546	0.747295	1.25527		0.163673	0.13561	广东省	0.00403073	0.00118583	0	0	0
1	1	60	2015	32	1	0.3421	52.2767	0	10	40	3.89476	10.2009	0.0210929	0.016415	0.503239	0.210659	0.780154	1.27875		-0.310741	0.180184	广东省	0.00408929	0.00102349	0	0	0
1	1	60	2016	32	1	0.3421	49.4214	0	10	40	4.00518	10.2297	0.0828783	0.020149	0.515829	0.245867	0.795886	1.30103		-0.110923	0.192	广东省	0.00712537	0.000745966	0	0	0
1	1	60	2017	32	1	0.445	46.4696	1	9	44.44	3.9861	10.2757	0.130864	0.057955	0.448532	0.306924	0.825494	1.32222		0.259476	0.37289	广东省	0.0031647	0.00109058	2	1	1
1	1	60	2018	32	1	0.445	41.3438	1	9	33.33	3.99366	10.2902	0.101084	0.04663	0.450591	0.467501	0.838212	1.34242		0.052557	0.298399	广东省	0.00314062	0.000660628	1	1	0
1	1	60	2019	32	1	0.445	43.0365	0	9	33.33	3.98277	10.3079	0.109314	0.042882	0.440773	0.467551	0.834539	1.36173		0.142116	0.313585	广东省	0.000159287	0.000730987	7	3	4
0	0	61	2004	51	1	0	38.1707	0	13	38.46	3.93475	9.6125	0.0334363	0.007506	0.570279	0.451261	1	0.90309		-0.091784	0.118406	广东省	0.00281387	0.00283545	0	0	0
0	0	61	2005	51	1	0	56.2981	0	13	38.46	3.99515	9.64538	0.0759167	0.021627	0.582472	0.42808	0.930684	0.954243		0.060409	0.122743	广东省	0.00173245	0.00335213	0	0	0
0	0	61	2006	51	1	0	68.3137	0	13	38.46	3.75762	9.6253	0.0820571	0.02054	0.529593	0.3187	0.923058	1		-0.293893	0.300682	广东省	0.00122131	0.00238416	0	0	0
0	0	61	2007	51	1	0	63.5155	0	13	38.46	3.67688	9.72454	0.133119	0.045906	0.561746	0.20498	0.827138	1.04139		-0.161587	0.446332	广东省	0.00526883	0.00288816	0	0	0
0	0	61	2008	51	1	0	73.2288	0	13	38.46	3.63669	9.7892	0.045304	0.020419	0.446161	0.407728	0.847211	1.07918		-0.102196	0.712793	广东省	0.00135933	0.00217759	0	0	0
0	0	61	2009	51	1	0	56.2912	0	13	38.46	3.72997	9.84578	0.0736717	0.02232	0.50535	0.302298	0.86615	1.11394		-0.026595	0.775733	广东省	0.00169601	0.0011701	1	1	0
0	0	61	2010	51	1	0	65.1594	0	13	38.46	3.77554	9.95965	0.0727858	0.030662	0.585435	0.217687	0.87135	1.14613		0.100217	0.686136	广东省	0.000776849	0.00135523	0	0	0
0	0	61	2011	51	1	0	58.6739	0	13	38.46	3.84689	9.9763	-0.028817	0.02761	0.564772	0.297083	0.8331	1.17609		0.309932	0.391763	广东省	0.0022676	0.000636135	3	3	0
1	0	61	2012	72	1	0	49.7887	0	13	38.46	3.72722	10.026	0.0268077	0.009888	0.593047	0.305416	0.841056	1.20412		-0.063321	0.28875	广东省	0.000175031	0.00102755	1	0	1
1	0	61	2013	72	1	0	63.9	0	13	38.46	3.63979	10.0872	0.0155606	0.01766	0.499835	0.32445	0.831897	1.23045		0.289336	0.311588	广东省	0.00168415	0.00110634	0	0	0
1	0	61	2014	72	1	0	70.5305	0	13	38.46	3.68842	10.14	0.0523291	0.009808	0.554065	0.212163	0.789949	1.25527		-0.239961	0.182863	广东省	0.000120917	0.00118583	0	0	0
1	0	61	2015	72	1	0	69.2617	0	13	38.46	3.72981	10.2077	0.0720724	0.002744	0.622803	0.156806	0.816102	1.27875		0.053635	0.163745	广东省	0.00101409	0.00102349	0	0	0
1	0	61	2016	72	1	0	70.5613	0	13	38.46	3.71966	10.2368	0.0306065	0.005407	0.637762	0.195595	0.878061	1.30103		0.163204	0.190268	广东省	0.00044179	0.000745966	0	0	0
1	0	61	2017	72	1	0	69.1435	0	13	38.46	3.70209	10.2752	0.0409571	0.003246	0.659883	0.252055	0.882787	1.32222		0.210983	0.258389	广东省	0.00182132	0.00109058	0	0	0
1	0	61	2018	72	1	0	69.2343	0	13	38.46	3.68341	10.2787	0.0656549	0.005275	0.653134	0.319328	0.892431	1.34242		-0.058957	0.250209	广东省	0.0025083	0.000660628	0	0	0
1	0	61	2019	72	1	0	69.3244	0	12	41.67	3.66689	10.2923	0.0473489	0.020757	0.649514	0.309245	0.909745	1.36173		0.239311	0.308074	广东省	0.000236552	0.000730987	0	0	0
0	0	62	2004	71	0	21.375	53.0233	0	8	25	4.1322	9.4343	0.0679808	0.014466	0.477476	0.499239	0.994112	0.90309		4.46404	0	广东省	0.00052252	0.00283545	0	0	0
0	0	62	2005	71	0	29.991	52.6684	0	9	33.33	4.09927	9.42782	-0.0240138	0.010584	0.477468	0.54136	0.994029	0.954243		0.332359	0.303614	广东省	0.00178887	0.00335213	0	0	0
0	0	62	2006	71	0	31.8636	48.8245	0	9	33.33	4.1811	9.39474	0.00837065	0.024858	0.424918	0.46606	0.99306	1		-0.213774	0.214421	广东省	0.000985609	0.00238416	0	0	0
0	0	62	2007	71	0	24.1133	47.78	0	8	37.5	4.17938	9.44481	0.0340889	0.022828	0.347281	0.406986	0.997086	1.04139		0.094472	0.26533	广东省	0.00666673	0.00288816	0	0	0
0	0	62	2008	71	0	37.8144	46.85	0	9	33.33	4.07755	9.31165	0.0408857	0.015574	0.332836	0.683076	0.996409	1.07918		-0.221062	0.775871	广东省	0.0124846	0.00217759	0	0	0
0	0	62	2009	71	0	0	75.7406	0	9	33.33	4.14563	9.43919	0.121691	0.073865	0.383852	0.421114	0.957845	1.11394		0.224117	1.19992	广东省	0.00915369	0.0011701	0	0	0
0	0	62	2010	71	0	0	76.6653	0	9	33.33	3.01115	9.58277	-0.199337	0.046257	0.531336	0.374005	0.963081	1.14613		-0.796628	1.04955	广东省	0.00115394	0.00135523	0	0	0
0	0	62	2011	71	0	0	76.1494	0	9	33.33	3.19285	9.66874	-0.0629313	0.010625	0.620521	0.341069	0.96876	1.17609		0.529437	0.41567	广东省	0.0127609	0.000636135	0	0	0
1	0	62	2012	72	0	34.2359	75.56	0	9	33.33	3.2531	9.69879	0.0263835	0.056602	0.679874	0.21564	0.974129	1.20412		1.2814	0.417077	广东省	0.00800357	0.00102755	0	0	0
1	0	62	2013	72	0	33.4482	75.0851	0	9	33.33	3.24155	9.68784	0.214686	0.083314	0.588971	0.18593	0.973558	1.23045		0.331547	0.250289	广东省	0.000567672	0.00110634	0	0	0
1	0	62	2014	72	0	32.2496	75.5021	1	9	33.33	3.2335	9.60704	0.0613146	0.116519	0.411927	0.201914	0.950966	1.25527		0.285407	0.641006	广东省	0.0125502	0.00118583	0	0	0
1	0	62	2015	72	0	22.7435	73.1968	1	9	33.33	3.23274	9.79115	0.026143	0.060448	0.404929	0.1353	0.835049	1.27875		-0.237846	0.688932	广东省	0.000204512	0.00102349	0	0	0
1	0	62	2016	72	0	38.3329	73.1097	1	9	33.33	3.21484	9.84027	-0.0533516	0.063531	0.410328	0.184741	0.855781	1.30103		1.72643	0.379268	广东省	0.00174063	0.000745966	0	0	0
1	0	62	2017	51	0	33.2491	73.3133	1	9	33.33	3.26293	9.93275	0.0502732	0.05332	0.477586	0.222683	0.791255	1.32222		0.49657	0.33296	广东省	0.00408308	0.00109058	0	0	0
1	0	62	2018	51	0	32.9158	74.1283	1	8	37.5	3.27989	10.0129	-0.00252456	0.074702	0.500546	0.299749	0.802816	1.34242		0.422016	0.327308	广东省	0.00438635	0.000660628	0	0	0
1	0	62	2019	51	0	32.9158	73.8396	1	9	33.33	3.27577	10.055	0.0611925	0.063191	0.496825	0.278303	0.822165	1.36173		0.216579	0.322604	广东省	0.00125173	0.000730987	0	0	0
0	0	63	2004	39	0	22.491	82.0034	0	16	37.5	4.4068	10.3191	0.0788787	0.058076	0.537692	0.372491	0.992987	0.90309		0.415447	0.76454	广东省	0.00238715	0.00283545	647	629	18
0	0	63	2005	39	0	19.0791	82.8605	0	14	35.71	4.48871	10.338	0.00814105	0.061679	0.513487	0.377383	0.992641	0.954243		-0.049442	0.557871	广东省	0.00454836	0.00335213	1136	1005	131
0	0	63	2006	39	0	19.08	79.0401	0	14	35.71	4.59402	10.4136	-0.0599988	0.036424	0.566276	0.286344	0.994102	1		0.067472	0.387116	广东省	0.00197332	0.00238416	2391	2193	198
0	0	63	2007	39	0	17.8908	79.0036	0	14	35.71	4.6836	10.593	0.0022564	0.037052	0.670988	0.202426	0.99426	1.04139		0.509971	0.30317	广东省	0.00135297	0.00288816	4392	4111	281
0	0	63	2008	39	0	18.1152	82.2512	0	14	35.71	4.78781	10.7064	0.0717162	0.037588	0.701499	0.221239	0.988419	1.07918		0.273635	0.380339	广东省	0.00111897	0.00217759	4256	3988	268
0	0	63	2009	39	0	17.2737	79.5479	0	14	35.71	4.84723	10.8347	0.0545675	0.039444	0.737368	0.149824	0.991019	1.11394		0.360756	0.342519	广东省	0.000543666	0.0011701	5575	5336	239
0	0	63	2010	39	0	16.5495	75.4612	0	14	35.71	4.9306	10.9251	0.0111929	0.041312	0.703371	0.197401	0.989409	1.14613		0.165769	0.310824	广东省	0.006386	0.00135523	5027	4762	265
0	0	63	2011	39	0	15.6876	71.5663	0	14	35.71	4.95321	11.0227	-0.0171989	0.021288	0.750505	0.200332	0.988659	1.17609		0.227579	0.327546	广东省	0.00380973	0.000636135	4445	4234	211
1	0	63	2012	39	0	15.6876	69.4605	0	14	35.71	4.89433	11.0312	0.014426	-0.024241	0.789302	0.194629	0.989883	1.20412		-0.023594	0.311826	广东省	0.00701237	0.00102755	3432	3274	158
1	0	63	2013	39	0	15.6978	63.8667	0	14	35.71	4.83943	11.0003	0.0257253	0.014325	0.763931	0.201179	0.987642	1.23045		-0.106693	0.332723	广东省	0.00116548	0.00110634	2281	2180	101
1	0	63	2014	39	0	15.6978	57.1648	0	14	35.71	4.87857	11.0262	0.0236563	0.025681	0.752458	0.194215	0.987151	1.25527		0.082909	0.264333	广东省	0.00491681	0.00118583	3515	3389	126
1	0	63	2015	39	0	15.6009	59.7282	0	13	38.46	4.92748	11.0824	0.0612493	0.030938	0.641433	0.29168	0.965057	1.27875		0.229714	0.423424	广东省	0.00351943	0.00102349	3723	3587	136
1	0	63	2016	39	0	15.4785	61.6712	1	14	35.71	4.91099	11.1512	0.0371376	-0.00994	0.711347	0.251134	0.967945	1.30103		0.010448	0.330727	广东省	0.000565847	0.000745966	3887	3727	160
1	0	63	2017	39	0	15.4734	60.5164	0	14	35.71	4.87374	11.1582	0.0501519	0.037415	0.684777	0.195897	0.964918	1.32222		0.074897	0.334511	广东省	0.00822423	0.00109058	2671	2600	71
1	0	63	2018	39	0	15.4734	61.1434	0	9	33.33	4.83404	11.1118	-0.0712434	-0.053725	0.745184	0.194319	0.932395	1.34242		-0.214144	0.242338	广东省	0.0159612	0.000660628	1895	1851	44
1	0	63	2019	39	0	13.8618	59.8008	0	9	33.33	4.84551	11.1498	0.0527368	0.040911	0.731206	0.162969	0.944016	1.36173		0.061083	0.33773	广东省	0.00178785	0.000730987	528	499	29
0	1	65	2004	48	1	0	74.3903		9	33.33	2.82802	9.08153	0.3201	0.032946	0.642657	0.326438	0.986494	0.845098		0.665173	0.491825	广东省	0.00283377	0.00283545	0	0	0
0	1	65	2005	48	1	0	65.4241	0	9	33.33	2.82478	9.1241	-0.00327138	0.018523	0.669167	0.296919	0.987649	0.90309		-0.275949	0.452684	广东省	0.00429366	0.00335213	0	0	0
0	1	65	2006	48	1	0	65.4651	0	9	33.33	2.72754	9.16634	0.0973938	0.012642	0.649897	0.331109	0.984624	0.954243		0.198744	0.59141	广东省	0.00414088	0.00238416	0	0	0
0	1	65	2007	48	1	0	66.69	0	9	33.33	2.78533	9.12799	-0.178838	-0.040304	0.680719	0.150646	0.983625	1		-0.30336	0.251755	北京市	0.00706326	0.00336484	0	0	0
0	1	65	2008	48	1	0	65.8	0	9	33.33	2.7767	9.34396	-0.0167101	0.014346	0.796744	0.164058	0.990355	1.04139		0.061818	0.194087	北京市	0.00516524	0.00310583	0	0	0
0	1	65	2009	48	1	0	62.67	0	9	33.33	2.35984	9.36894	0.418577	0.019929	0.77056	0.084127	0.99983	1.07918		0.695971	0.518293	北京市	0.00359508	0.00125789	0	0	0
0	1	65	2010	48	1	0	62.47	0	6	50	2.35218	9.29074	0.116221	0.025456	0.706491	0.127569	0.999915	1.11394		-0.023977	0.643236	北京市	0.00219961	0.000598187	0	0	0
0	1	65	2011	48	1	0	63.7461	0	9	33.33	2.3962	9.36738	0.0489076	0.036605	0.723701	0.173446	0.999985	1.14613		0.43911	0.61858	北京市	0.00272851	0.000307187	2	0	2
1	1	65	2012	48	1	0	63.0611	0	9	33.33	2.41497	9.50373	-0.00193261	0.044885	0.756321	0.195611	0.999875	1.17609		-0.369251	0.425746	北京市	0.00300645	0.00085166	2	0	2
1	1	65	2013	48	1	0	66.0581	0	9	33.33	2.4609	9.60016	0.190324	0.049207	0.757927	0.16479	0.999821	1.20412		0.781699	0.611873	北京市	0.00241939	0.00102603	0	0	0
1	1	65	2014	48	1	0	66.6197	0	9	33.33	2.45788	9.69179	0.0345603	0.045613	0.75983	0.141778	0.938661	1.23045		0.022258	0.529708	北京市	0.00207402	0.00170753	7	0	7
1	1	65	2015	48	1	0	67.3848	0	8	37.5	2.54033	9.8207	0.0573122	0.034824	0.672985	0	0.876734	1.25527		0.41714	0.626661	北京市	0.00379501	0.0022616	5	0	5
1	1	65	2016	48	1	0	80.1088	0	9	33.33	3.3075	10.0845	0.0118587	0.04349	0.698646	0.181737	0.891387	1.27875		1.04452	0.421547	北京市	0.00365835	0.00211689	5	0	5
1	1	65	2017	48	1	0	73.1688	0	9	33.33	3.30125	10.0594	0.115388	0.047378	0.640241	0.26418	0.876016	1.30103		0.11049	0.654083	北京市	0.00162039	0.00310267	6	0	6
1	1	65	2018	48	1	0	68.7556	0	9	33.33	3.28353	10.0587	0.0159314	0.053966	0.597413	0.368371	0.847271	1.32222		0.025835	0.71611	北京市	0.000490998	0.000353891	8	0	8
1	1	65	2019	48	1	0	68.6214	0	8	37.5	3.233	10.1687	-0.107046	0.050153	0.630137	0.346758	0.883842	1.34242		0.108077	0.367054	北京市	0.00167021	0.000128948	5	0	5
0	0	66	2004	39	1	22.9121	62.8469	0	9	33.33	3.39182	9.34462	0.00927395	0.146545	0.29927	0.482684	0.990132	0.90309		0.207224	0.563471	广东省	0.00908086	0.00283545	4	2	2
0	0	66	2005	39	1	22.9121	61.484	0	9	33.33	3.46761	9.38691	-0.0110476	0.138418	0.285766	0.542603	0.991615	0.954243		0.336408	0.911712	广东省	0.0198017	0.00335213	10	7	3
0	0	66	2006	39	1	18.119	48.4753	0	9	33.33	3.53744	9.35392	0.00382596	0.026761	0.263458	0.616438	0.990703	1		0.309495	1.1235	广东省	0.000578436	0.00238416	9	5	4
0	0	66	2007	39	1	18.119	51.2853	0	9	33.33	3.64885	9.51757	0.0463727	0.029815	0.467344	0.330945	0.993958	1.04139		0.327395	0.180516	广东省	0.00170715	0.00288816	17	14	3
0	0	66	2008	39	1	18.119	49.4	0	9	33.33	3.61055	9.40672	0.0673352	0.004635	0.539303	0.406952	0.992914	1.07918		-0.069868	0.275302	广东省	0.00124292	0.00217759	8	4	4
0	0	66	2009	39	1	18.119	53.4563	0	9	33.33	3.64552	10.4385	0.0285643	0.023586	0.700102	0.293199	0.980626	1.11394		4.73982	0.12088	广东省	0.000451271	0.0011701	38	15	23
0	0	66	2010	39	1	20.4303	58.4388	0	9	33.33	3.69381	10.5175	-0.0429204	0.02535	0.674447	0.320837	0.982913	1.14613		2.68032	0.078763	广东省	0.00203761	0.00135523	22	12	10
0	0	66	2011	39	1	20.4303	58.4301	0	9	33.33	4.52625	10.5159	0.0194225	0.014464	0.68834	0.327436	0.976443	1.17609		-0.083606	0.112926	广东省	0.00106812	0.000636135	18	7	11
1	0	66	2012	39	1	20.4303	55.1894	0	9	33.33	4.62707	10.5931	0.116448	0.002436	0.738523	0.2795	0.94137	1.20412		0.042942	0.137782	广东省	0.000628455	0.00102755	25	11	14
1	0	66	2013	39	1	20.4303	58.0979	0	9	33.33	4.60808	10.5936	0.0164455	-0.019448	0.77851	0.244362	0.954524	1.23045		-0.023736	0.105474	广东省	0.00444803	0.00110634	21	10	11
1	0	66	2014	39	1	2.8793	57.299	0	9	33.33	4.59671	10.608	0.0642049	-0.008379	0.791154	0.213505	0.974805	1.25527		-0.00839	0.1146	广东省	0.000194356	0.00118583	19	9	10
1	0	66	2015	39	1	2.8793	56.3215	0	9	33.33	4.58783	10.5961	0.0427669	-0.004937	0.779422	0	0.975152	1.27875		-0.055301	0.137859	广东省	0.000760141	0.00102349	28	12	16
1	0	66	2016	39	1	0	57.4035	0	9	33.33	4.55976	10.6113	0.0507719	0.005253	0.767378	0.198765	0.996798	1.30103		-0.052206	0.163936	广东省	0.00717525	0.000745966	20	9	11
1	0	66	2017	39	1	0.0735	44.8336	0	9	33.33	4.14079	10.1819	-0.0264881	0.04579	0.502777	0.280303	0.971986	1.32222		-0.862475	0.548314	广东省	0.00343596	0.00109058	19	8	11
1	0	66	2018	39	1	0.0735	47.1575	0	9	33.33	4.14132	10.2042	0.00280336	0.066014	0.584406	0.300018	0.968949	1.34242		0.052872	0.446636	广东省	0.00423228	0.000660628	38	13	25
1	0	66	2019	39	1	0.0735	53.7153	0	9	33.33	4.13261	10.3359	0.00503693	0.053799	0.600809	0.163013	0.977784	1.36173		0.083351	0.397225	广东省	0.00410025	0.000730987	9	3	6
0	0	68	2004	39	1	38.3981	81.9892	0	9	33.33	3.06967	9.69748	0.117381	0.055088	0.584246	0.328946	0.989522	0.90309		0.712518	0.065295	广东省	0.00623734	0.00283545	0	0	0
0	0	68	2005	39	1	25.6181	77.4026	0	9	33.33	2.95231	9.63035	0.178638	0.009477	0.522651	0.455568	0.990275	0.954243		0.217065	0.03859	广东省	0.00398323	0.00335213	1	0	1
0	0	68	2006	39	1	23.0231	76.2365	0	9	33.33	2.97081	9.56224	0.129842	0.012838	0.428767	0.510279	0.99158	1		-0.02558	0.012561	广东省	0.0063102	0.00238416	0	0	0
0	0	68	2007	39	1	27.1581	73.8544	0	9	33.33	2.93349	9.53643	0.0590217	-0.055832	0.453169	0	0.98086	1.04139		-0.089187	0.048068	广东省	0.204084	0.00288816	2	0	2
0	0	68	2008	39	1	24.1801	66.1	0	9	33.33	2.902	9.49923	0.157527	0.006568	0.397693	0.590048	0.982851	1.07918		0.250889	0.272109	广东省	0.208097	0.00217759	0	0	0
0	0	68	2009	39	1	23.3723	60.5638	0	9	33.33	2.32634	8.846	0.471127	-2.74627	0.748636	0.039959	0.937651	1.11394		-0.766926	0.142255	广东省	0.422332	0.0011701	0	0	0
0	0	68	2010	39	1	23.3723	70.84	0	9	33.33	2.12385	8.64088	-0.0872723	0.08091	0.387955	0.06849	0.902332	1.14613		-0.871989	0.206016	广东省	0.0216916	0.00135523	0	0	0
0	0	68	2011	39	1	23.3723	60.49	0	9	33.33	2.0607	8.59415	-0.0901712	-0.104039	0.422459	0	0.893819	1.17609		-0.929711	0.291804	广东省	0.0129336	0.000636135	0	0	0
1	0	68	2012	39	1	23.3723	73.917	0	9	33.33	1.47712	8.62967	-0.249864	0.007428	0.453366	0.05374	0.90454	1.20412		20.8027	0.18476	广东省	0.0209481	0.00102755	0	0	0
1	0	68	2013	39	1	23.3723	60.73	0	9	33.33	1.5563	8.77203	-0.336017	-0.062883	0.669023	0.036692	0.932934	1.23045		5.87687	0.019347	广东省	0.00963605	0.00110634	0	0	0
1	0	68	2014	39	0	8.698	49.2334	0	12	33.33	2.40824	8.62401	0.262955	-0.250484	0.723252	0.014302	0.885517	1.25527		-0.906901	0.155645	广东省	0.0315387	0.00118583	0	0	0
1	0	68	2015	39	0	12.8238	54.5821	0	11	36.36	2.57054	8.8796	0.0374723	0.010732	0.125987	0.057456	0.905545	1.27875		1.53917	2.28317	广东省	0.00251973	0.00102349	0	0	0
1	0	68	2016	39	0	12.8238	53.0232	0	12	33.33	2.62118	9.1185	0.0366202	0.00664	0.390353	0.09936	0.947091	1.30103		0.744023	1.05805	广东省	0.00203615	0.000745966	0	0	0
1	0	68	2017	39	0	12.8238	52.2115	0	11	36.36	2.74429	9.44773	0.00637247	0.011643	0.610299	0.171829	0.975988	1.32222		0.387704	0.394933	广东省	0.00476176	0.00109058	0	0	0
1	0	68	2018	39	0	12.8481	49.8261	0	11	36.36	2.7332	9.53702	-0.0144043	-0.040564	0.728095	0.13799	0.984284	1.34242		-0.501372	0.319373	广东省	0.00347126	0.000660628	0	0	0
1	0	68	2019	39	1	60.3231	47.0359	1	9	44.44	2.74351	9.57821	0.00667339	0.001904	0.747129	0.136258	0.967658	1.36173		0.093188	0.359272	广东省	0.00585597	0.000730987	0	0	0
0	0	69	2004	72	1	0	83.2751	0	15	33.33	3.44154	9.56518	-0.0140118	0.09196	0.426652	0.398796	0.994321	0.90309		0.13562	0.250399	广东省	0.000163157	0.00283545	0	0	0
0	0	69	2005	72	1	0	89.0157	0	15	33.33	3.57264	9.71919	0.105444	0.091375	0.438888	0.317227	0.996298	0.954243		0.162852	0.187801	广东省	0.00112546	0.00335213	0	0	0
0	0	69	2006	72	1	0	87.5012	0	15	33.33	3.70415	9.8507	0.034052	0.094969	0.48491	0.224588	0.985273	1		1.72425	0.128782	广东省	0.00391765	0.00238416	0	0	0
0	0	69	2007	72	1	0	82.5103	0	15	33.33	3.68332	10.0958	0.0586565	0.064479	0.542387	0.137082	0.970789	1.04139		-0.032133	0.262041	广东省	0.00291271	0.00288816	0	0	0
0	0	69	2008	72	1	0	80.3118	0	15	33.33	3.63498	10.1445	0.0806895	0.083826	0.504461	0.329121	0.96226	1.07918		1.01874	0.12758	广东省	0.00225041	0.00217759	0	0	0
0	0	69	2009	72	1	0	78.6583	0	14	35.71	4.22699	10.4878	0.236018	0.060638	0.627589	0.234726	0.922176	1.11394		2.13892	0.180543	广东省	0.000519473	0.0011701	0	0	0
0	0	69	2010	72	1	0	71.4085	0	10	50	4.28639	10.6861	-0.110461	0.068575	0.696934	0.252666	0.925668	1.14613		0.580518	0.272377	广东省	0.00275523	0.00135523	0	0	0
0	0	69	2011	72	1	0	73.5503	0	11	54.55	4.32168	10.7977	-0.0277423	0.052361	0.711698	0.251115	0.927561	1.17609		0.000375	0.24682	广东省	0.00108849	0.000636135	0	0	0
1	0	69	2012	78	1	0	80.1615	0	10	50	4.33092	10.8633	0.0979199	0.055572	0.699528	0.252226	0.928873	1.20412		0.28632	0.282442	广东省	0.00125924	0.00102755	0	0	0
1	0	69	2013	78	1	0	72.917	0	9	55.56	4.33151	10.9439	0.081908	0.056398	0.685297	0.298768	0.942298	1.23045		0.2635	0.213057	广东省	0.000608914	0.00110634	0	0	0
1	0	69	2014	78	1	0	74.3168	0	8	62.5	4.39049	10.9772	-0.0272826	0.058928	0.660105	0.302087	0.948568	1.25527		0.090985	0.342098	广东省	0.00278697	0.00118583	0	0	0
1	0	69	2015	78	1	0	70.8574	0	8	62.5	4.38543	11.0617	-0.0162433	0.045489	0.634098	0.337935	0.958977	1.27875		0.049421	0.344714	广东省	0.000260003	0.00102349	0	0	0
1	0	69	2016	78	1	0	75.2866	0	7	57.14	4.38787	11.1654	0.0300923	0.049957	0.671215	0.314489	0.968998	1.30103		0.100656	0.214026	广东省	0.00101761	0.000745966	0	0	0
1	0	69	2017	78	1	0	75.6149	0	7	57.14	4.40019	11.3374	-0.0354089	0.042851	0.698911	0.296807	0.970965	1.32222		0.193346	0.267609	广东省	0.000772411	0.00109058	0	0	0
1	0	69	2018	70	1	0	75.1912	0	8	50	4.39679	11.4686	-0.0339406	0.038394	0.737692	0.280188	0.973927	1.34242		0.137009	0.166863	广东省	0.000871203	0.000660628	0	0	0
1	0	69	2019	70	1	0	71.1526	0	8	50	4.39799	11.5793	-0.0136657	0.037781	0.749767	0.269088	0.976236	1.36173		0.246824	0.177012	广东省	0.00246984	0.000730987	0	0	0
0	0	70	2004	39	1	21.8475	72.0544	1	10	40	2.9284	9.09832	-0.00943084	0.003876	0.380564	0.536413	0.965858	0.69897		0.075327	0.437739	广东省	0.0158648	0.00283545	4	0	4
0	0	70	2005	39	1	33.7875	72.0525	1	10	40	2.86094	8.99341	0.0794301	-0.171131	0.375914	0	0.96171	0.778151		-0.194677	0.587033	广东省	0.027563	0.00335213	0	0	0
0	0	70	2006	39	1	21.3079	61.7007	0	11	36.36	2.8451	9.00326	0.0234476	0.002713	0.370422	0.559196	0.958565	0.845098		0.252757	0.646551	广东省	0.00239114	0.00238416	0	0	0
0	0	70	2007	39	1	22.0224	63.31	0	11	36.36	2.91803	8.98836	-0.000624035	0.011824	0.334518	0.331847	0.948761	0.90309		0.058735	0.497608	广东省	0.00355742	0.00288816	0	0	0
0	0	70	2008	39	1	22.9579	61.56	0	11	36.36	2.99695	9.05196	0.117572	0.031201	0.386032	0.541202	0.957136	0.954243		0.313194	1.03383	广东省	0.0017749	0.00217759	2	1	1
0	0	70	2009	39	1	28.7979	58.39	0	11	36.36	3.05538	9.08912	0.0198733	0.033029	0.401516	0.257058	0.907167	1		0.239172	0.712843	广东省	1.31002e-05	0.0011701	0	0	0
0	0	70	2010	39	1	21.3079	59.14	0	11	36.36	3.13704	9.20313	0.0420158	0.039217	0.454388	0.255139	0.918575	1.04139		0.221102	0.694349	广东省	0.00151532	0.00135523	3	0	3
0	0	70	2011	39	1	28.7979	57.2063	0	11	36.36	3.20358	9.26015	-0.0265586	0.023029	0.495641	0.350633	0.93053	1.07918		0.172174	0.46969	广东省	0.00172339	0.000636135	5	0	5
1	0	70	2012	38	1	21.3079	57.8081	0	10	40	3.24944	9.29922	0.0409053	0.027426	0.509238	0.370813	0.94601	1.11394		0.291311	0.292536	广东省	0.000163231	0.00102755	2	0	2
1	0	70	2013	38	1	18.2762	59.4009	0	9	33.33	3.28892	9.35285	0.0063912	0.028579	0.482769	0.319344	0.960808	1.14613		-0.023686	0.220608	广东省	0.00801346	0.00110634	14	1	13
1	0	70	2014	38	1	18.2762	55.6906	0	9	33.33	3.31827	9.41633	0.0548656	0.02715	0.51634	0	0.968882	1.17609		0.217122	0.232607	广东省	0.0071426	0.00118583	9	0	9
1	0	70	2015	38	1	15.07	58.0106	0	9	33.33	3.52892	9.5982	0.0451214	-0.071878	0.64449	0.126969	0.911652	1.20412		0.280434	0.173252	广东省	0.0185796	0.00102349	8	1	7
1	0	70	2016	38	1	15.07	58.4696	0	9	33.33	3.64758	9.6782	0.063039	0.028812	0.6724	0.152065	0.929053	1.23045		0.882775	0.176157	广东省	0.00200064	0.000745966	17	5	12
1	0	70	2017	38	1	15.07	48.7524	0	8	37.5	3.69161	9.76739	0.0432141	0.041229	0.688177	0.195481	0.943124	1.25527		0.186595	0.205865	广东省	0.000705043	0.00109058	23	8	15
1	0	70	2018	38	1	15.07	48.5964	0	9	33.33	3.62107	9.8585	-0.0112386	0.04177	0.694881	0.235018	0.917321	1.27875		0.042559	0.192391	广东省	0.0016312	0.000660628	11	3	8
1	0	70	2019	38	1	21.4906	42.2886	0	9	33.33	3.55811	9.85063	-0.035965	0.05181	0.5931	0.223773	0.907367	1.30103		-0.241438	0.186095	广东省	0.0134837	0.000730987	27	13	14
0	0	78	2004	27	0	24.4353	52.0005	0	7	57.14	3.48387	9.57771	-0.0162192	0.008607	0.555009	0.454426	0.957537	0.845098		0.594295	0.138946	广东省	0.0141244	0.00283545	0	0	0
0	0	78	2005	27	0	24.4318	51.9075	0	7	57.14	3.50772	9.60055	0.00898733	-0.184719	0.797985	0.195169	0.963476	0.90309		0.144725	0.107193	广东省	0.031603	0.00335213	0	0	0
0	0	78	2006	27	0	22.1297	36.5047	0	11	36.36	3.44012	9.54684	0.0153423	0.008629	0.753361	0.21661	0.957836	0.954243		0.012337	0.079233	广东省	0.00124117	0.00238416	0	0	0
0	0	78	2007	27	0	22.128	34.38	0	11	36.36	3.46864	9.49438	0.0162053	0.014843	0.710526	0.146343	0.943535	1		-0.072761	0.064864	广东省	0.0025807	0.00288816	0	0	0
0	0	78	2008	27	0	20.9437	32.54	0	9	44.44	3.44467	9.44366	0.0739455	0.006063	0.718892	0.215803	0.939729	1.04139		-0.113508	0.066476	广东省	0.000100352	0.00217759	0	0	0
0	0	78	2009	27	0	20.9437	33.3279	0	9	44.44	3.48799	9.50034	0.0652007	0.000193	0.781156	0.068157	0.942843	1.07918		0.225266	0.079827	广东省	0.00404291	0.0011701	0	0	0
0	0	78	2010	27	0	17.8028	27.981	0	11	36.36	3.54208	9.61782	0.00987436	0.013327	0.782385	0.08191	0.954158	1.11394		0.475642	0.135241	广东省	0.000383939	0.00135523	0	0	0
0	0	78	2011	27	0	17.8028	28.4321	0	11	36.36	3.62086	9.68443	-0.0393634	0.0128	0.799178	0.12045	0.957106	1.14613		0.326572	0.139983	广东省	0.00160588	0.000636135	0	0	0
1	0	78	2012	52	0	17.8028	28.7453	0	11	36.36	3.65427	9.76816	-0.013938	0.017239	0.819737	0.122902	0.960395	1.17609		0.2098	0.152698	广东省	0.000956925	0.00102755	0	0	0
1	0	78	2013	52	0	8.2187	36.6333	0	9	33.33	3.68106	9.90413	-0.0153471	0.028595	0.764565	0.167713	0.962962	1.20412		0.245467	0.164955	广东省	0.00197379	0.00110634	0	0	0
1	0	78	2014	52	0	13.5428	26.5721	0	11	36.36	3.6974	9.9837	-0.0121973	0.008683	0.814926	0.11891	0.969033	1.23045		0.2263	0.100433	广东省	0.00343224	0.00118583	0	0	0
1	0	78	2015	52	0	13.1693	38.5616	0	11	36.36	3.65341	10.1059	0.00709178	0.040627	0.832078	0.076072	0.970717	1.25527		0.134191	0.141118	广东省	0.00283606	0.00102349	0	0	0
1	0	78	2016	52	0	25.2238	49.7546	0	7	42.86	3.74943	10.2217	-0.0898477	0.02994	0.647212	0.24303	0.952551	1.27875		0.223803	0.159117	广东省	0.000209522	0.000745966	1	1	0
1	0	78	2017	52	0	16.1669	52.8701	0	7	42.86	3.9667	10.4895	-0.0788259	0.026691	0.790373	0.173552	0.873954	1.30103		0.832999	0.08027	广东省	3.37185e-05	0.00109058	0	0	0
1	0	78	2018	52	0	16.1669	49.6116	0	7	42.86	4.06502	10.6141	-0.0276019	0.017753	0.825944	0.171919	0.898483	1.32222		0.538952	0.041834	广东省	0.00137889	0.000660628	0	0	0
1	0	78	2019	52	0	6.778	47.871	0	9	33.33	4.05431	10.6146	0.0551061	0.012507	0.809302	0.180488	0.912146	1.34242		0.081077	0.043277	广东省	0.00234639	0.000730987	0	0	0
0	0	88	2004	58	1	0	87.4227		11	36.36	3.1209	9.60959	0.0494354	0.182288	0.086783	0.526826	0.981247	0.90309		0.04343	218.783	广东省	0.00124252	0.00283545	0	0	0
0	0	88	2005	58	1	0	86.1563		9	33.33	3.13704	9.60224	0.0691007	0.191003	0.073653	0.593892	0.981543	0.954243		0.044904	1.51449	广东省	0.000726347	0.00335213	0	0	0
0	0	88	2006	58	1	0	73.2109		9	33.33	3.1176	9.61771	0.0610541	0.188389	0.063385	0.588202	0.983192	1		0.11414	1.05473	广东省	0.00464795	0.00238416	0	0	0
0	0	88	2007	58	1	0	77.1278		4	0	3.1245	9.61688	0.0735034	0.180139	0.044432	0.405905	0.983911	1.04139		-0.019985	1.84309	广东省	0.010303	0.00288816	0	0	0
0	0	88	2008	58	1	0	74.1651	0	9	33.33	2.80889	9.66009	0.0555715	0.138129	0.080665	0.818698	0.821216	1.07918		-0.388355	1.02317	广东省	0.00569462	0.00217759	0	0	0
0	0	88	2009	58	1	0	70.7491	0	9	33.33	2.82995	9.68692	0.0425204	0.106278	0.079491	0.660464	0.836871	1.11394		-0.06604	0.669977	广东省	0.0020897	0.0011701	0	0	0
0	0	88	2010	58	1	0	68.0649	0	9	33.33	2.83506	9.69682	0.0445464	0.093871	0.078657	0.76788	0.845251	1.14613		0.038649	1.62754	广东省	0.0010819	0.00135523	0	0	0
0	0	88	2011	58	1	0	70.7425	0	9	33.33	2.7356	9.73353	0.0239007	0.086654	0.077074	0.629973	0.868022	1.17609		-0.134743	0.781245	广东省	0.00143401	0.000636135	0	0	0
1	0	88	2012	54	1	0	74.2402	0	9	33.33	2.72346	9.72367	0.0186657	0.083906	0.074929	0.592574	0.858301	1.20412		-0.122776	1.47461	广东省	0.00159528	0.00102755	0	0	0
1	0	88	2013	54	1	0	68.3843	0	9	33.33	2.72509	9.74719	0.0192043	0.076022	0.085955	0.417557	0.870595	1.23045		-0.027711	1.39398	广东省	0.000875311	0.00110634	0	0	0
1	0	88	2014	54	1	0	69.3024	0	9	33.33	2.72997	9.83416	0.017278	0.069362	0.188218	0.270656	0.898501	1.25527		-0.022245	5.35337	广东省	0.00203427	0.00118583	0	0	0
1	0	88	2015	54	1	0	78.6616	0	9	33.33	2.73719	9.89646	0.00202248	0.066338	0.229364	0.327341	0.976216	1.27875		-0.172638	1.45453	广东省	0.00440282	0.00102349	0	0	0
1	0	88	2016	54	1	0	78.3706	0	9	33.33	2.78104	9.91683	0.00673007	0.046601	0.215342	0.414631	0.970268	1.30103		0.139907	1.50468	广东省	0.000371305	0.000745966	0	0	0
1	0	88	2017	54	1	0	78.235	0	9	33.33	2.8537	9.9683	0.0106516	0.046564	0.238875	0.41335	0.975039	1.32222		0.211611	2.03104	广东省	1.72001e-05	0.00109058	0	0	0
1	0	88	2018	54	1	0	78.219	0	9	33.33	2.8893	10.0132	0.00976986	0.047117	0.248857	0.630796	0.979196	1.34242		0.17376	1.59073	广东省	0.00204214	0.000660628	0	0	0
1	0	88	2019	54	1	0	78.2356	0	9	33.33	2.9154	10.0421	0.0235562	0.035802	0.257485	0.594019	0.976644	1.36173		0.470478	1.12993	广东省	0.00081792	0.000730987	0	0	0
0	0	89	2004	58	1	0	80.1784		8	37.5	3.51481	9.51733	0.12263	0.079696	0.114141	0.621716	0.992586	0.845098		0.226168	0.784976	广东省	0.00478968	0.00283545	0	0	0
0	0	89	2005	58	1	0	71.9999	0	8	37.5	3.55255	9.54194	0.139845	0.105736	0.103925	0.70995	0.99316	0.90309		0.104192	1.44096	广东省	0.0013465	0.00335213	0	0	0
0	0	89	2006	58	1	0	63.1972	0	8	37.5	3.54654	9.56347	0.14936	0.113138	0.093135	0.524071	0.993519	0.954243		0.127762	0.529464	广东省	0.00474876	0.00238416	0	0	0
0	0	89	2007	58	1	0	63.3251	0	8	37.5	3.57933	9.60001	0.131564	0.121857	0.093281	0.338936	0.993464	1		0.087232	0.37823	广东省	0.006166	0.00288816	0	0	0
0	0	89	2008	58	1	0	73.6197	0	9	33.33	3.60184	9.73487	0.126282	0.046679	0.139359	0.659581	0.960202	1.04139		0.220718	0.507393	广东省	0.00959995	0.00217759	2	1	1
0	0	89	2009	58	1	0	66.919	0	9	33.33	3.59395	9.76274	0.100145	0.100665	0.103256	0.597621	0.963079	1.07918		0.096924	0.202173	广东省	0.00122436	0.0011701	0	0	0
0	0	89	2010	58	1	0	64.3033	0	9	33.33	3.61836	9.81532	0.139592	0.11067	0.104214	0.742496	0.955733	1.11394		0.142387	0.603203	广东省	0.00799674	0.00135523	0	0	0
0	0	89	2011	58	1	0	64.5162	0	9	33.33	3.62552	9.96209	0.0818508	0.072818	0.251293	0.738188	0.967969	1.14613		0.22842	1.4903	广东省	0.00444572	0.000636135	0	0	0
1	0	89	2012	56	1	0	63.9287	0	9	33.33	3.662	10.0171	0.0803405	0.056383	0.293495	0.768722	0.97244	1.17609		0.059982	0.902826	广东省	0.00376177	0.00102755	0	0	0
1	0	89	2013	56	1	0	66.729	0	9	33.33	3.68984	10.0741	0.0781861	0.042916	0.341296	0.686945	0.976269	1.20412		0.029568	0.270487	广东省	0.00171934	0.00110634	0	0	0
1	0	89	2014	56	1	0	64.9868	0	9	33.33	3.7026	10.1037	0.0711118	0.021752	0.376038	0.543138	0.980493	1.23045		0.167635	0.158087	广东省	0.00333608	0.00118583	0	0	0
1	0	89	2015	56	1	0	65.7774	0	9	33.33	3.70492	10.0776	0.0989468	0.044579	0.142207	0.556295	0.979671	1.25527		-0.00698	0.24149	广东省	0.000176614	0.00102349	0	0	0
1	0	89	2016	56	1	0	70.0943	0	9	33.33	3.71817	10.0962	0.0913975	0.046071	0.141008	0.590122	0.980971	1.27875		0.028368	0.198738	广东省	0.00102452	0.000745966	0	0	0
1	0	89	2017	56	1	0	73.0239	0	9	33.33	3.73592	10.1178	0.0825812	0.051462	0.144605	0.568439	0.982146	1.30103		0.093699	0.225578	广东省	0.00107586	0.00109058	0	0	0
1	0	89	2018	56	1	0	72.7252	0	9	33.33	3.7574	10.1288	0.0783914	0.050679	0.13351	0.655947	0.981358	1.32222		0.083843	0.477834	广东省	0.00455538	0.000660628	0	0	0
1	0	89	2019	56	1	0	69.5212	0	9	33.33	3.74834	10.1468	0.0687165	0.04319	0.138555	0.549576	0.982094	1.34242		0.057601	0.75011	广东省	0.00626411	0.000730987	8	5	3
0	1	90	2004	47	1	0	62.7202		12	33.33	3.28556	9.43343	-0.162199	0.015919	0.571556	0.419894	0.959594	0.778151		0.034659	0.259059	广东省	0.00254891	0.00283545	0	0	0
0	1	90	2005	47	1	0	62.8972		12	33.33	3.2824	9.48854	0.164561	0.022278	0.60164	0.411355	0.810524	0.845098		0.094336	0.178941	广东省	0.000867576	0.00335213	0	0	0
0	1	90	2006	47	1	0	58.5412	0	12	33.33	3.69992	9.59799	-0.11329	0.028241	0.543272	0.393364	0.975915	0.90309		0.080665	0.470421	广东省	0.00445492	0.00238416	0	0	0
0	1	90	2007	47	1	0	67.5742	0	11	36.36	3.34772	9.83018	0.0145671	0.025621	0.532721	0.377599	0.986939	0.954243		0.437744	0.352429	广东省	0.00426795	0.00288816	0	0	0
0	1	90	2008	47	1	0	41.92	0	10	40	3.0465	9.73171	-0.174371	-0.02129	0.613565	0.431511	0.988152	1		0.004211	0.228853	广东省	0.00503173	0.00217759	0	0	0
0	1	90	2009	47	1	0	48.1401	0	7	42.86	2.61066	9.7701	-0.00148413	0.009799	0.552343	0.307213	0.994165	1.04139		-0.063435	0.154782	广东省	0.00195435	0.0011701	0	0	0
0	1	90	2010	47	1	0	46.4971	0	7	42.86	3.02612	10.0069	-0.0125087	0.010902	0.539683	0.430255	0.994771	1.07918		0.330015	0.211328	广东省	0.00431657	0.00135523	0	0	0
0	1	90	2011	47	1	0	43.0076	1	6	50	3.07882	9.87508	0.0192811	0.027095	0.590704	0.406148	0.980187	1.11394		0.000216	0.147294	广东省	0.0002092	0.000636135	0	0	0
1	1	90	2012	48	1	0	40.9332	0	7	42.86	3.34869	9.9334	0.0758563	0.02916	0.624482	0.351308	0.985809	1.14613		-0.13155	0.252546	广东省	0.00237988	0.00102755	0	0	0
1	1	90	2013	48	1	0	38.3982	0	7	42.86	3.35315	9.99085	0.0564509	0.038648	0.655718	0.332665	0.988209	1.17609		0.465281	0.353825	广东省	0.000291624	0.00110634	0	0	0
1	1	90	2014	48	1	0	55.8707	0	7	42.86	3.39724	10.0425	0.0318501	0.038224	0.664769	0.247179	0.989923	1.20412		0.173864	0.341111	广东省	0.00256978	0.00118583	0	0	0
1	1	90	2015	48	1	0	65.7784	0	7	42.86	3.43489	10.2189	-0.132486	0.023703	0.625577	0.28231	0.993573	1.23045		0.192321	0.481871	广东省	0.000387225	0.00102349	0	0	0
1	1	90	2016	48	1	0	62.034	0	7	42.86	3.62737	10.2853	-0.0378982	0.023127	0.671569	0.279455	0.992879	1.25527		-0.017215	0.391756	广东省	0.000244645	0.000745966	0	0	0
1	1	90	2017	48	1	0	62.2924	0	7	42.86	3.77656	10.4115	-0.0610349	0.023194	0.74455	0.224841	0.994623	1.27875		0.087063	0.193832	广东省	0.000759968	0.00109058	0	0	0
1	1	90	2018	48	1	0	59.1829	0	7	42.86	3.87419	10.5016	-0.0155246	0.024428	0.724716	0.295045	0.998289	1.30103		0.512607	0.273398	广东省	0.00115664	0.000660628	0	0	0
1	1	90	2019	48	1	0	55.0244	0	7	42.86	3.97909	10.6054	0.00725362	0.030601	0.760364	0.238202	0.995898	1.32222		0.436438	0.193814	广东省	0.000224289	0.000730987	0	0	0
0	0	96	2004	51	1	28.5164	77.3624		1	0	2.92273	9.17764	0.032426	0.100599	0.142328	0.667967	0.973435	0.69897		0.105749	2.23446	广东省	0.00575525	0.00283545	0	0	0
0	0	96	2005	51	1	23.9737	80.6712	0	14	35.71	2.92012	9.17672	0.00990606	0.046636	0.141975	0.734458	0.971117	0.778151		0.097357	2.56397	广东省	0.00893126	0.00335213	0	0	0
0	0	96	2006	51	1	23.5086	71.1503	0	14	35.71	2.92012	9.21801	0.0129966	0.080827	0.15856	0.729761	0.972344	0.845098		0.114802	1.92667	广东省	0.00273216	0.00238416	0	0	0
0	0	96	2007	51	1	23.5086	69	0	12	41.67	2.92273	9.2468	0.0240565	0.13216	0.132568	0.452349	0.974563	0.90309		-0.116586	2.60911	广东省	0.00943204	0.00288816	0	0	0
0	0	96	2008	51	1	20.956	69	0	13	38.46	2.83187	9.22554	0.0574221	0.077164	0.05046	0.854349	0.973857	0.954243		-0.11227	7.94492	广东省	0.00213716	0.00217759	0	0	0
0	0	96	2009	51	1	19.6435	64.823	0	11	36.36	2.86213	9.26404	0.0127893	0.061164	0.102706	0.390878	0.833608	1		-0.485686	3.78773	广东省	0.00229136	0.0011701	0	0	0
0	0	96	2010	51	1	0	64.33	0	11	36.36	2.83948	9.27273	-0.0154782	0.046543	0.079303	0.482415	0.839667	1.04139		0.489295	5.58595	广东省	0.00352364	0.00135523	0	0	0
0	0	96	2011	51	1	0	63.44	0	11	36.36	2.56937	9.29881	-0.0211741	0.047325	0.088711	0.764845	0.86086	1.07918		0.058874	4.06826	广东省	0.00419473	0.000636135	0	0	0
1	0	96	2012	51	1	18.3645	62.1301	0	11	36.36	2.56937	9.29887	0.0120488	0.010561	0.09312	0.81827	0.863274	1.11394		-0.339643	4.20221	广东省	0.00247735	0.00102755	0	0	0
1	0	96	2013	51	1	18.8048	61.4159	0	11	36.36	2.56937	9.31141	0.0182061	0.033357	0.085742	0.636127	0.869488	1.14613		-0.100381	5.52804	广东省	0.00356477	0.00110634	0	0	0
1	0	96	2014	51	1	19.6435	65.2805	0	11	36.36	2.58546	9.30815	0.0111827	0.021448	0.070359	0.444673	0.870841	1.17609		0.160775	8.01421	广东省	0.0135857	0.00118583	0	0	0
1	0	96	2015	51	1	20.663	57.3641	0	11	36.36	2.58433	9.34578	0.0259897	0.06737	0.089219	0.22388	0.883671	1.20412		-0.009966	6.81219	广东省	0.000859011	0.00102349	0	0	0
1	0	96	2016	51	1	20.6028	57.3599	0	11	36.36	2.59106	9.38558	-0.018717	0.122159	0.051592	0.296944	0.895777	1.23045		-0.092942	11.7904	广东省	0.0113833	0.000745966	0	0	0
1	0	96	2017	51	1	20.6028	64.5521	0	11	36.36	2.59988	9.40708	0.0320053	0.060702	0.0593	0.343952	0.902614	1.25527		0.373527	10.2478	广东省	0.00292128	0.00109058	0	0	0
1	0	96	2018	51	1	20.6028	66.6977	0	11	36.36	2.60531	9.42274	0.0295086	0.042204	0.055786	0.504478	0.907787	1.27875		0.330623	10.8517	广东省	0.00023066	0.000660628	0	0	0
1	0	96	2019	51	1	20.6028	68.9841	0	11	36.36	2.60206	9.46934	0.0354279	0.043773	0.07143	0.446874	0.91868	1.30103		-0.018806	9.80167	广东省	0.00117976	0.000730987	0	0	0
0	0	99	2004	56	1	21.8766	64.8272	0	14	35.71	2.59106	9.25637	0.0570678	0.047524	0.333052	0.527706	0.990625	0.69897		0.129689	0.654088	广东省	0.000661732	0.00283545	0	0	0
0	0	99	2005	56	1	21.8766	68.0839	0	14	35.71	2.70672	9.29666	0.0266991	0.046449	0.359594	0.553026	0.991645	0.778151		0.078863	0.430801	广东省	0.001653	0.00335213	0	0	0
0	0	99	2006	56	1	22.84	55.5977	0	14	35.71	2.7767	9.31519	0.0474131	0.034855	0.36697	0.535485	0.992176	0.845098		0.038992	0.315962	广东省	0.000141858	0.00238416	0	0	0
0	0	99	2007	56	1	22.8445	51.14	0	15	33.33	2.80686	9.3601	0.0820957	0.037518	0.402758	0.306058	0.993108	0.90309		0.079433	0.69563	广东省	0.0030727	0.00288816	0	0	0
0	0	99	2008	56	1	22.8445	51.4	0	15	33.33	2.78032	9.36354	0.0607444	0.040944	0.378659	0.580957	0.993325	0.954243		0.288604	1.04118	广东省	0.00105251	0.00217759	0	0	0
0	0	99	2009	56	1	22.8445	47.905	0	15	33.33	2.90472	9.39865	0.05616	0.045251	0.391922	0.398233	0.993993	1		0.189289	0.840972	广东省	0.000856275	0.0011701	0	0	0
0	0	99	2010	56	1	22.8445	48.1636	0	15	33.33	2.92376	9.40078	0.11931	0.049693	0.356164	0.341983	0.994172	1.04139		0.088697	1.08724	广东省	0.00100221	0.00135523	0	0	0
0	0	99	2011	56	1	22.8445	98.0024	0	15	33.33	2.95134	9.43312	0.0733519	0.052258	0.3603	0.368948	0.994729	1.07918		0.122311	0.79364	广东省	0.0011582	0.000636135	0	0	0
1	0	99	2012	56	1	22.8445	49.4544	0	15	33.33	2.98543	9.5479	0.0579936	0.041085	0.435512	0.363577	0.995758	1.11394		0.106163	2.0431	广东省	0.00208482	0.00102755	0	0	0
1	0	99	2013	56	1	20.6555	46.7373	0	15	33.33	3.01284	9.58433	0.0790772	0.050666	0.360138	0.396725	0.995845	1.14613		0.087771	0.399089	广东省	0.000786432	0.00110634	0	0	0
1	0	99	2014	56	1	23.8159	42.8995	0	15	33.33	3.03941	9.64879	0.0596978	0.046189	0.388661	0.270565	0.996627	1.17609		0.127961	0.597677	广东省	0.001839	0.00118583	0	0	0
1	0	99	2015	56	1	27.1709	43.8887	0	15	33.33	3.01912	9.69564	0.0661342	0.034962	0.432835	0.253404	0.996856	1.20412		-0.037119	0.484961	广东省	0.00427948	0.00102349	0	0	0
1	0	99	2016	56	1	27.1709	45.9693	0	13	38.46	3.02979	9.68959	0.0593834	0.018331	0.412218	0.315568	0.979822	1.23045		-0.091108	0.391147	广东省	0.00042371	0.000745966	0	0	0
1	0	99	2017	56	1	27.1709	46.0495	0	15	33.33	3.03941	9.74985	-0.013247	0.017003	0.455037	0.381755	0.98308	1.25527		0.083483	0.627653	广东省	0.00393352	0.00109058	0	0	0
1	0	99	2018	56	1	27.1709	43.0371	0	15	33.33	3.03743	9.75309	0.0412475	0.028101	0.434482	0.544798	0.983399	1.27875		0.122952	0.472525	广东省	0.00221556	0.000660628	0	0	0
1	0	99	2019	56	1	27.1709	43.7602	0	15	33.33	3.01494	9.76802	0.130639	0.036019	0.42148	0.487965	0.98429	1.30103		0.099147	0.410541	广东省	0.000645498	0.000730987	4	1	3
0	0	100	2004	39	1	0	48.17		17	35.29	4.81538	10.4876	-0.0427584	0.003906	0.686053	0.315179	0.990917	0		0.425705	0.361656	广东省	0.016205	0.00283545	9	0	9
0	0	100	2005	39	1	0	52.0254	1	13	30.77	4.81628	10.4777	-0.0678204	-0.057033	0.742927	0.26269	0.988619	0.30103		0.282839	0.252136	广东省	0.00323503	0.00335213	16	2	14
0	0	100	2006	39	1	0	39.0281	1	11	45.45	4.74394	10.3417	0.0516721	-0.169445	0.796919	0.196029	0.98248	0.477121		-0.093281	0.235736	广东省	0.0295727	0.00238416	7	2	5
0	0	100	2007	39	1	0	25.97		11	45.45	4.66599	10.3151	-0.0137225	0.015898	0.726481	0.194886	0.964972	0.60206		-0.166313	0.260583	广东省	0.00050185	0.00288816	20	15	5
0	0	100	2008	39	1	0	26.2183	0	10	40	4.60369	10.3654	0.0217448	0.018994	0.732179	0.261632	0.951891	0.69897		-0.01661	0.208825	广东省	0.00222779	0.00217759	114	59	55
0	0	100	2009	39			31.6941	0	11	36.36	4.66238	10.4805	0.0244	0.02327	0.721231	0.234913	0.971583	0.778151		0.152899	0.298532	广东省	0.00241506	0.0011701	138	72	66
0	0	100	2010	39			46.3502	0	11	36.36	4.71326	10.7282	0.0148762	0.008834	0.661685	0.353868	0.972778	0.845098		0.170396	0.525892	广东省	0.00171328	0.00135523	123	70	53
0	0	100	2011	39	1	0	19.5054	0	8	37.5	4.74966	10.8693	0.022513	0.022577	0.739467	0.273296	0.97281	0.90309		0.17205	0.326637	广东省	0.00160278	0.000636135	158	126	32
1	0	100	2012	39			27.5022	0	8	37.5	4.83844	10.9017	0.0491004	0.01596	0.74628	0.258787	0.969277	0.954243		0.143154	0.220268	广东省	0.00497315	0.00102755	238	202	36
1	0	100	2013	39			18.9219	0	9	33.33	4.86811	10.8925	0.0663623	0.036945	0.744391	0.255858	0.967668	1		0.228598	0.254138	广东省	0.000823241	0.00110634	266	223	43
1	0	100	2014	39			23.7183	0	9	33.33	4.88264	10.9679	0.0582733	0.045574	0.710795	0.266809	0.968703	1.04139		0.184058	0.220673	广东省	0.00482842	0.00118583	311	276	35
1	0	100	2015	39			37.1788	0	12	33.33	4.47436	11.0483	0.0661634	0.028903	0.663286	0.307439	0.967155	1.07918		0.035147	0.237272	广东省	0.00169784	0.00102349	420	389	31
1	0	100	2016	39			39.8419	0	12	33.33	4.9007	11.1677	0.0545615	0.014528	0.689087	0.319625	0.963343	1.11394		0.018111	0.353909	广东省	0.0017193	0.000745966	559	538	21
1	0	100	2017	39			43.335	0	12	33.33	4.8754	11.2049	0.0574545	0.022114	0.662227	0.339798	0.957621	1.14613		0.047936	0.322241	广东省	0.00136749	0.00109058	501	497	4
1	0	100	2018	39			36.3103	1	12	33.33	4.95303	11.285	0.0544011	0.021089	0.684216	0.360576	0.967255	1.17609		0.015977	0.326026	广东省	0.000159636	0.000660628	397	386	11
1	0	100	2019	39			29.844	1	9	44.44	4.54875	11.2171	0.0697025	0.022189	0.612465	0.395188	0.965501	1.20412		-0.338982	0.40963	广东省	0.0028184	0.000730987	61	54	7
0	0	151	2004	81	1	0	64.5228		9	33.33	2.5977	9.45622	-0.0738905	0.01787	0.597171	0.395012	0.979965	0.69897		0.364337	0.365519	北京市	0.00239094	0.00270029	0	0	0
0	0	151	2005	81	1	0	64.8204	0	9	33.33	2.55267	9.4888	0.0452768	0.015371	0.622527	0.382164	0.980824	0.778151		0.785805	0.194826	北京市	0.00330063	0.00570829	0	0	0
0	0	151	2006	81	1	0	52.8305	0	9	33.33	2.41996	9.34046	0.0583791	0.021963	0.589225	0.395626	0.971408	0.845098		-0.231855	0.09775	北京市	0.0010964	0.00489344	0	0	0
0	0	151	2007	81	1	0	51.89	0	9	33.33	2.41664	9.02129	0.169404	0.038481	0.15343	0.349359	0.993055	0.90309		-0.343178	2.10724	北京市	0.00193925	0.00336484	0	0	0
0	0	151	2008	81	1	0	50.89	0	9	33.33	2.51587	9.06277	0.0239513	0.037856	0.224753	0.716304	0.997613	0.954243		-0.107294	1.24457	北京市	0.00370735	0.00310583	0	0	0
0	0	151	2009	81	1	0	52.7851	0	9	33.33	2.49693	9.04888	0.0077259	0.025984	0.197865	0.36428	0.982455	1		0.101229	1.58132	北京市	0.00337722	0.00125789	0	0	0
0	0	151	2010	52	1	0	48.28	0	9	33.33	2.46389	9.03672	-0.120088	0.00712	0.190006	0.24634	0.982362	1.04139		0.32557	0.90273	北京市	0.000480101	0.000598187	0	0	0
0	0	151	2011	52	1	0	48.61	0	9	33.33	2.45939	9.07379	0.131296	-0.00916	0.272902	0.318997	0.983818	1.07918		0.109551	1.02132	北京市	0.00900107	0.000307187	0	0	0
1	0	151	2012	51	1	0	51	0	9	33.33	2.40824	9.22164	0.325505	0.026474	0.45525	0.338974	0.988774	1.11394		0.612361	1.14793	北京市	0.00392001	0.00085166	0	0	0
1	0	151	2013	51	1	0	50.9136	0	9	33.33	2.36922	9.39618	0.293236	0.037169	0.606677	0.27558	0.992682	1.14613		-0.071164	1.05409	北京市	0.000933848	0.00102603	0	0	0
1	0	151	2014	51	1	0	52.5649	0	9	33.33	2.48855	9.46533	0.263172	0.038599	0.656582	0.141972	0.993924	1.17609		0.632005	1.18373	北京市	0.00238243	0.00170753	0	0	0
1	0	151	2015	51	1	0	46.9106	0	9	33.33	2.5832	9.38304	-0.186646	0.055603	0.579701	0.126665	0.992757	1.20412		-0.52228	1.23984	北京市	6.56371e-05	0.0022616	0	0	0
1	0	151	2016	51	1	0	45.92	0	8	37.5	2.60746	9.3157	-0.169417	0.048767	0.517535	0.156159	0.989209	1.23045		0.457696	1.20738	北京市	0.00154426	0.00211689	8	0	8
1	0	151	2017	51	1	0	46.0751	0	9	33.33	2.59439	9.33381	0.0503046	0.041003	0.54077	0.217877	0.990121	1.25527		0.260975	1.0511	北京市	0.00753452	0.00310267	4	0	4
1	0	151	2018	51	1	0	46.5403	0	9	33.33	2.58433	9.33397	-0.213035	0.038664	0.536344	0.250968	0.990104	1.27875		-0.429808	0.660367	北京市	0.0155733	0.000353891	0	0	0
1	0	151	2019	51	1	0	46.7805	0	9	33.33	2.54654	9.37886	-0.219915	0.003658	0.60374	0.218577	0.991366	1.30103		-0.068564	0.406545	北京市	0.010091	0.000128948	0	0	0
0	1	153	2004	27	1	0	71.8398		9	33.33	3.3166	8.95227	-0.0130781	0.011211	0.340271	0.533406	0.974271	0.69897		0.566189	0.42184	安徽省	0.0023474	0.00330701	0	0	0
0	1	153	2005	27	1	0	66.4104		9	33.33	3.54407	9.03849	0.0319193	0.008489	0.451264	0.51641	0.981825	0.778151		0.572722	0.324956	安徽省	0.00257621	0.00206803	0	0	0
0	1	153	2006	27	1	0	47.9906		9	33.33	3.62201	9.02759	0.0340361	0.020784	0.417703	0.522489	0.985239	0.845098		0.181498	0.183242	安徽省	0.00320166	0.0020562	0	0	0
0	1	153	2007	27	1	0	49.39	0	7	42.86	3.64207	9.03688	0.0507611	0.00541	0.413116	0.361054	0.92901	0.90309		0.350059	0.133304	安徽省	0.00125205	0.00337662	0	0	0
0	1	153	2008	27	1	0	48.19	0	9	33.33	3.67532	9.06653	0.0427457	0.013039	0.438817	0.496665	0.933691	0.954243		0.241595	0.215863	安徽省	0.00205208	0.00274982	0	0	0
0	1	153	2009	27	1	0	50.567	0	7	28.57	3.66829	9.08116	0.0268817	0.019666	0.436987	0.300249	0.935327	1		0.093714	0.236092	安徽省	0.000340208	0.00220144	0	0	0
0	1	153	2010	27	1	0	44.8875	0	9	33.33	3.6909	9.10579	0.0431385	0.031726	0.40916	0.258265	0.876751	1.04139		0.123979	0.20129	安徽省	0.00388388	0.00092081	0	0	0
0	1	153	2011	27	0	24.3579	40.8354	0	9	33.33	3.69601	9.11999	0.0417708	0.007528	0.419497	0.375416	0.868704	1.07918		0.411761	0.104487	安徽省	0.00142105	0.00113313	4	0	4
1	1	153	2012	27	0	24.3579	40.8489	0	9	33.33	3.73775	9.16151	0.0314725	0.012473	0.465688	0.343081	0.88042	1.11394		0.093161	0.107476	安徽省	0.000564381	0.00137707	1	1	0
1	1	153	2013	27	0	17.9287	42.9118	0	9	33.33	3.69827	9.29689	-0.0354925	0.013724	0.467801	0.350567	0.912814	1.14613		-0.077132	0.471597	安徽省	0.000509748	0.00403771	1	0	1
1	1	153	2014	27	0	19.2128	54.3462	0	9	33.33	3.67237	9.34977	0.00469736	0.018376	0.487414	0.238392	0.923232	1.17609		0.110496	0.178866	安徽省	0.000597502	0.00160454	0	0	0
1	1	153	2015	27	0	20.7981	33.3745	0	9	33.33	3.65772	9.36272	0.0197367	0.01365	0.486291	0	0.925903	1.20412		-0.085142	0.164231	安徽省	0.00167108	0.0016557	0	0	0
1	1	153	2016	27	0	23.0812	33.8845	0	9	33.33	3.6621	9.39626	0.0314057	0.018355	0.537108	0.215086	0.945773	1.23045		0.308429	0.111511	安徽省	0.000969795	0.00360743	1	1	0
1	1	153	2017	27	0	19.228	32.0801	0	9	33.33	3.66001	9.44212	0.0189308	0.023611	0.559038	0.302495	0.952563	1.25527		0.267702	0.137634	安徽省	0.000486919	0.00204204	0	0	0
1	1	153	2018	27	0	22.7247	33.9893	0	9	33.33	3.67742	9.47828	0.0776571	0.020182	0.570549	0.386338	0.951302	1.27875		0.168841	0.161596	安徽省	0.000856856	0.00141223	0	0	0
1	1	153	2019	27	0	15.4616	32.67	0	8	37.5	3.66913	9.5514	0.0186013	0.022646	0.627174	0.308965	0.958519	1.30103		0.074557	0.125481	安徽省	0.000744152	0.00180689	0	0	0
0	1	155	2004	26	1	0	74.1189	0	9	33.33	3.61426	9.3473	0.118034	0.001392	0.337143	0.617328	0.989623	0.69897		-0.118192	0.643483	四川省	0.0133923	0.00908144	0	0	0
0	1	155	2005	26	1	0	77.9814	0	9	33.33	3.65677	9.37922	0.131514	0.099772	0.305274	0.636958	0.992195	0.778151		0.678825	0.525826	四川省	0.00978574	0.00676705	0	0	0
0	1	155	2006	26	1	0	63.4918	0	9	33.33	3.66642	9.42917	0.0806565	0.052511	0.340483	0.63321	0.991225	0.845098		-0.070662	0.537383	四川省	0.00045836	0.00554955	0	0	0
0	1	155	2007	26	1	0	64.83	0	8	37.5	3.70027	9.44411	0.0953078	0.049787	0.349825	0.362161	0.967764	0.90309		0.344661	0.296878	四川省	0.00155943	0.00436298	0	0	0
0	1	155	2008	26	1	0	65.6309	0	5	40	3.70165	9.4707	0.11103	0.049711	0.352525	0.577524	0.97031	0.954243		0.298797	0.207421	四川省	0.0141415	0.00336093	0	0	0
0	1	155	2009	26	1	0	65.0738	0	5	40	3.68815	9.5074	0.111347	0.022693	0.396789	0.353585	0.97562	1		-0.147918	0.259951	四川省	0.0165126	0.00144579	5	5	0
0	1	155	2010	26	1	0	64.6193	0	5	40	3.6894	9.52865	-0.00413127	-0.064762	0.495575	0.343906	0.978975	1.04139		-0.10907	0.165574	四川省	0.00717588	0.000864726	0	0	0
0	1	155	2011	26	1	0	64.3611	0	5	40	3.68502	9.49276	0.0517279	-0.071629	0.523088	0.407124	0.979842	1.07918		-0.009351	0.139171	四川省	0.00246153	0.00166298	3	3	0
1	1	155	2012	26	1	0	63.49	0	5	40	3.67173	9.49898	0.119035	0.000493	0.536233	0.41072	0.982589	1.11394		0.066835	0.232579	四川省	0.10187	0.000984837	0	0	0
1	1	155	2013	26	1	0	58.6	0	5	40	3.59517	9.46738	-0.0401364	-0.242736	0.74215	0.206272	0.983555	1.14613		-0.14572	0.195272	四川省	0.120971	0.00151698	0	0	0
1	1	155	2016	26	1	12.075	70.9522	0	5	40	1.25527	9.46874	-0.400406	0.294072	0.030155	0	1	1.23045		4.67031	24.4234	四川省	0.0387344	0.000862811	0	0	0
1	1	155	2017	26	1	12.075	58.2863	0	5	40	2.27416	9.83156	-0.00666702	0.056232	0.458189	0.378081	0.994591	1.25527		2.59144	0.408274	四川省	0.00224618	0.000871249	0	0	0
1	1	155	2018	26	1	12.5548	53.0875	0	5	40	2.32634	9.85908	0.0893142	0.056845	0.475944	0.485242	0.98983	1.27875		-0.343684	0.518862	四川省	0.000391999	0.00101574	0	0	0
1	1	155	2019	26	1	12.6643	54.9489	0	5	40	2.35984	9.86011	0.106119	0.045464	0.417335	0.495365	0.989671	1.30103		-0.519877	1.04846	四川省	0.000469704	0.000717132	0	0	0
0	0	156	2004	29	0		56.9978		8	37.5	2.989	9.07924	-0.0696555	-0.267326	0.844552	0.148384	0.944965	0.69897		-0.136928	0.007053	湖南省	0.0188171	0.0036983	0	0	0
1	0	156	2012	86	0	14.4503	93.79	1	13	30.77	3.58001	9.52938	0.201368	0.051362	0.74873	0.212501	0.950544	1.11394		0.453838	0.254534	浙江省	9.37369e-05	0.00166088	0	0	0
1	0	156	2013	86	0	13.6107	90.5777	1	12	33.33	3.64058	9.70625	0.171649	0.05024	0.643314	0.282536	0.906505	1.14613		0.19394	0.355867	浙江省	0.000921628	0.00317487	0	0	0
1	0	156	2014	86	1		92.9866	1	12	33.33	3.67015	9.74493	0.242088	0.069064	0.602917	0.267038	0.911881	1.17609		0.338905	0.390406	浙江省	0.00415456	0.00345209	0	0	0
1	0	156	2015	86	1	14.5956	85.8703	0	13	38.46	3.67752	10.1029	0.0952103	0.042018	0.269583	0.341876	0.961073	1.20412		0.185335	1.14701	浙江省	0.000417744	0.00284383	0	0	0
1	0	156	2016	86	1	14.5956	82.1756	0	12	41.67	3.69478	10.1471	0.105844	0.0428	0.279278	0.407524	0.962595	1.23045		0.077875	0.959519	浙江省	0.000920816	0.00279014	0	0	0
1	0	156	2017	86	1	14.5956	79.1221		10	40	3.69346	10.159	0.0876259	0.044465	0.280398	0.559274	0.959847	1.25527		0.041583	0.75293	浙江省	0.000571556	0.00158737	0	0	0
1	0	156	2018	86	1	14.5956	76.0139	0	10	40	3.69188	10.1685	0.0810591	0.0437	0.277813	0.691972	0.958586	1.27875		0.070634	0.922266	浙江省	0.000726723	0.00139513	0	0	0
1	0	156	2019	86	1	14.5956	73.5748	0	12	33.33	3.6988	10.1966	0.104448	0.041055	0.300245	0.571209	0.959341	1.30103		0.079939	1.24183	浙江省	3.22098e-05	0.00129527	0	0	0
0	0	157	2004	35	1	0	73.6116		11	36.36	3.78739	9.55401	0.0650796	0.105823	0.536709	0.38976	0.920729	0.69897		1.88107	0.267544	湖南省	0.00444736	0.0036983	17	2	15
0	0	157	2005	35	1	4.0861	77.6321		11	36.36	3.82321	9.62049	0.110875	0.07415	0.575902	0.379267	0.93271	0.778151		-0.030046	0.273325	湖南省	0.00772324	0.00567179	31	5	26
0	0	157	2006	35	1	16.8696	81.8072	1	6	50	3.89697	9.7282	0.0817251	0.090175	0.56291	0.251935	0.963654	0.845098		0.410644	0.330285	湖南省	0.00454916	0.00571845	44	16	28
0	0	157	2007	35	1	16.8696	86.7462	1	7	57.14	4.08994	9.93106	0.0539038	0.156008	0.560398	0.123247	0.953935	0.90309		0.940086	0.236333	湖南省	0.011687	0.00345558	33	4	29
0	0	157	2008	35	1	16.8701	75.7352	1	7	57.14	4.2714	10.3623	0.0135741	0.0692	0.771943	0.175204	0.810309	0.954243		0.509856	0.25918	湖南省	0.000299698	0.00295493	71	8	63
0	0	157	2009	35	1	0	75.3309	1	7	57.14	4.26743	10.5304	0.0393135	0.071321	0.77615	0.147228	0.868486	1		0.5324	0.1783	湖南省	0.00327998	0.00243518	112	20	92
0	0	157	2010	35	1	0	61.823	1	7	57.14	4.34939	10.7993	0.00865427	0.07283	0.563865	0.268566	0.931395	1.04139		0.550545	0.722001	湖南省	0.00426798	0.00196098	143	35	108
0	0	157	2011	35	1	0	63.56	1	7	57.14	4.45989	10.8548	0.0292426	0.114182	0.502181	0.392384	0.937986	1.07918		0.438917	0.600427	湖南省	0.00930514	0.00109234	915	377	538
1	0	157	2012	35			65.4376	1	7	57.14	4.50116	10.9493	0.0332712	0.084619	0.53707	0.363786	0.948591	1.11394		0.037748	0.57769	湖南省	0.0109744	0.00180887	970	494	476
1	0	157	2013	35			58.3525	1	7	57.14	4.43181	10.952	0.00822865	0.044137	0.530345	0.469886	0.946763	1.14613		-0.198235	0.504415	湖南省	0.00523898	0.00214091	1080	539	541
1	0	157	2014	35			55.0014	1	7	57.14	4.3078	10.972	-0.0820211	0.006697	0.56006	0.394917	0.946584	1.17609		-0.329268	0.573318	湖南省	0.00155252	0.00146658	640	300	340
1	0	157	2015	35			53.2835	1	6	50	4.28196	10.9718	-0.0355782	0.000973	0.566712	0.431805	0.928807	1.20412		-0.1972	0.380575	湖南省	0.00043923	0.00206404	179	138	41
1	0	157	2016	35			55.0298	1	7	57.14	4.18053	10.9501	0.0243273	-0.01015	0.576009	0.435982	0.922489	1.23045		-0.035215	0.244418	湖南省	0.00577712	0.000981587	52	48	4
1	0	157	2017	35			52.4974	1	7	57.14	4.12908	10.9199	0.0342889	0.015009	0.540256	0.475211	0.925133	1.25527		0.162336	0.292117	湖南省	0.0034137	0.000639608	41	36	5
1	0	157	2018	35			53.5375	1	7	57.14	4.17958	10.9706	0.0541868	0.020936	0.585172	0.458132	0.934766	1.27875		0.233046	0.220911	湖南省	0.00475168	0.000507081	130	114	16
1	0	157	2019	35			65.4302	1	7	57.14	4.27912	10.9641	0.0675517	0.046434	0.570609	0.385375	0.933733	1.30103		0.50915	0.146696	湖南省	2.5494e-05	0.000355727	147	112	35
0	0	158	2004	17	1	0	69.7521		9	33.33	4.34149	9.48813	0.0179875	0.012659	0.520288	0.472973	0.800732	0.69897		0.118898	0.181229	河北省	0.000250026	0.00377393	0	0	0
0	0	158	2005	17	1	0	69.8095	0	9	33.33	4.32816	9.53023	0.0264227	0.011579	0.548685	0.457959	0.821727	0.778151		0.008509	0.142784	河北省	0.000989886	0.00609906	0	0	0
0	0	158	2006	17	1	0	63.962	0	9	33.33	4.32189	9.52501	0.0473147	0.015476	0.533516	0.456533	0.823593	0.845098		0.137448	0.171781	河北省	0.000817071	0.00399608	19	2	17
0	0	158	2007	17	1	0	59.49	0	9	33.33	4.31127	9.5565	0.0636962	0.01376	0.549737	0.330957	0.825463	0.90309		0.106574	0.142089	河北省	0.000195488	0.00368382	0	0	0
0	0	158	2008	17	1	0	60.659	0	9	33.33	4.25717	9.63896	0.018466	0.026812	0.484158	0.521781	0.904249	0.954243		0.026065	0.505994	河北省	0.00257661	0.002946	21	1	20
0	0	158	2009	17	1	0	51.4213	0	9	33.33	4.23897	9.63059	0.00579496	0.01755	0.455477	0.269044	0.956653	1		0.030546	0.437432	河北省	0.000396297	0.00184624	4	0	4
0	0	158	2010	17	1	0	50.5752	0	9	33.33	4.25409	9.67598	0.00906601	0.011574	0.49943	0.33139	0.952134	1.04139		0.195387	0.379151	河北省	0.000185334	0.00128196	14	3	11
0	0	158	2011	17	1	0	49.124	0	9	33.33	4.22378	9.72355	-0.0339689	0.010809	0.543603	0.420374	0.971506	1.07918		0.271313	0.194238	河北省	0.000414362	0.00236873	6	0	6
1	0	158	2012	17	1	0	49.7756	0	9	33.33	4.11534	9.75716	-0.0211956	0.002047	0.575353	0.423959	0.964432	1.11394		0.067511	0.283789	河北省	0.000225046	0.00216389	11	4	7
1	0	158	2013	17	1	0	49.53	0	9	33.33	3.9429	9.76142	-0.00954192	0.003039	0.576942	0.387261	0.965571	1.14613		0.166228	0.119202	河北省	0.00155977	0.0045782	5	0	5
1	0	158	2014	17	1	0	53.3696	0	9	33.33	3.76537	9.74454	0.0215005	0.004369	0.554528	0.248041	0.965028	1.17609		0.121406	0.062337	河北省	0.00202984	0.00775051	3	0	3
1	0	158	2015	17	1	0	65.5846	0	11	36.36	3.76208	10.0391	-0.0446998	0.022731	0.503495	0.241463	0.791482	1.20412		0.355242	0.184565	河北省	0.00062515	0.00470156	4	0	4
1	0	158	2016	17	1	0	61.779	0	11	36.36	3.77166	10.1074	0.0340964	0.0271	0.551411	0.303633	0.8103	1.23045		0.232802	0.322506	河北省	0.000194045	0.00201475	14	4	10
1	0	158	2017	17	1	0	61.6775	0	11	36.36	3.70364	10.1068	0.0299305	0.027761	0.52987	0.350463	0.812701	1.25527		0.025527	0.216942	河北省	0.00166061	0.00268225	9	2	7
1	0	158	2018	17	1	0	62.4306	0	11	36.36	3.70689	10.1505	0.0613537	0.012935	0.569219	0.366258	0.825993	1.27875		-0.14202	0.2794	河北省	0.00165609	0.00765291	9	2	7
1	0	158	2019	65	1	0	51.963	0	11	36.36	3.70621	10.151	0.0212356	0.006726	0.581776	0.310807	0.822522	1.30103		-0.021695	0.222707	河北省	0.000710306	0.00279139	5	1	4
0	0	159	2004	25	0	16.2995	59.486		13	38.46	3.5168	9.15148	0.138102	-0.003956	0.567277	0.402695	0.979473	0.69897		-0.204748	0.109213	新疆维	0.00268142	0.00429061	0	0	0
0	0	159	2005	25	0	22.8447	59.6002	1	9	33.33	3.39985	9.14609	0.0523685	0.007141	0.549307	0.440615	0.980893	0.778151		0.046795	0.068285	新疆维	0.00474283	0.00390453	0	0	0
0	0	159	2006	25	0	20.151	50.0492	1	9	33.33	3.43361	9.11017	0.126813	0.006079	0.582811	0.385198	0.952459	0.845098		0.100189	0.12273	新疆维	0.0100445	0.00320819	0	0	0
0	0	159	2007	25	0	20.151	54.47	1	9	33.33	3.44248	9.11155	0.164592	0.045667	0.531397	0.23115	0.911916	0.90309		0.631136	0.406196	新疆维	0.00321533	0.00420195	0	0	0
0	0	159	2008	25	0	17.1315	58.2115	0	9	33.33	3.33304	9.27067	0.0485625	0.080464	0.456378	0.438058	0.905405	0.954243		-0.097786	0.833816	新疆维	0.00915636	0.00446219	0	0	0
0	0	159	2009	25	0	17.1225	45.6669	0	9	33.33	3.28578	9.36212	-0.0558506	0.065441	0.493682	0.206224	0.897762	1		-0.328418	0.594385	新疆维	0.0167202	0.0077734	0	0	0
0	0	159	2010	25	0	14.994	34.2519	0	9	33.33	2.72916	9.51116	0.0111135	0.200271	0.467699	0.196218	0.942523	1.04139		0.443323	0.541145	新疆维	0.0243459	0.00269429	0	0	0
0	0	159	2011	25	0	14.121	32.2607	0	9	33.33	2.77159	9.50202	0.0124856	0.104777	0.362134	0.400708	0.937699	1.07918		0.657166	0.584437	新疆维	0.014295	0.00343557	0	0	0
1	0	159	2012	51	0	0	31.9557	0	9	33.33	2.75815	9.47524	0.0271989	0.033897	0.302494	0.521219	0.949822	1.11394		0.131294	0.510464	新疆维	0.000129915	0.00237848	0	0	0
1	0	159	2013	51	0	0	30.7407	0	9	33.33	2.77305	9.47465	0.0182446	0.011767	0.30427	0.472113	0.946607	1.14613		-0.236969	0.739261	新疆维	0.00402061	0.00632357	0	0	0
1	0	159	2014	51	0	0	32.2394	0	9	33.33	2.82672	9.4725	0.0509172	0.044666	0.264477	0.38449	0.946797	1.17609		0.101195	0.595668	新疆维	0.00741923	0.00826631	0	0	0
1	0	159	2015	51	0	0	31.8329	0	9	33.33	2.78817	9.46967	-0.0561197	0.020371	0.260288	0.416126	0.952937	1.20412		-0.422287	0.515392	新疆维	0.00644587	0.00459252	0	0	0
1	0	159	2016	51	0	0	32.7666	0	9	33.33	2.72346	9.49363	-0.0107901	0.011509	0.292732	0.440636	0.960576	1.23045		-0.230288	0.322818	新疆维	0.000779924	0.00424741	0	0	0
1	0	159	2017	51	0	0	30.1341	1	9	33.33	2.60206	9.48257	-0.00973192	-0.023415	0.310459	0.602153	0.959611	1.25527		-0.321095	0.333416	新疆维	0.00570346	0.00329024	0	0	0
1	0	159	2018	51	0	0	30.6158	1	9	33.33	2.49831	9.43776	-0.00333741	0.018187	0.218467	0.814543	0.956051	1.27875		0.550106	0.419564	新疆维	0.000194912	0.00318979	0	0	0
1	0	159	2019	51	0	0	24.93	1	9	33.33	2.46982	9.4498	-0.0335117	0.009251	0.224618	0.648574	0.958256	1.30103		-0.218325	0.284975	新疆维	0.00497757	0.00312614	0	0	0
0	1	301	2004	17	1	0	68.148	0	12	33.33	3.69688	9.51298	0.0465075	-0.014279	0.58906	0.396451	0.997289	0.69897		0.033238	0.356109	江苏省	0.00892921	0.00264021	1	0	1
0	1	301	2005	17	1	0	69.729	0	12	33.33	3.75519	9.54388	0.0455326	0.008461	0.607371	0.399628	0.882149	0.778151		0.205641	0.187696	江苏省	0.00798946	0.00380572	0	0	0
0	1	301	2006	17	1	0	45.12	0	12	33.33	3.729	9.52181	0.115079	0.056211	0.310232	0.518777	0.889169	0.845098		0.088637	0.346276	江苏省	0.00298716	0.00233551	0	0	0
0	1	301	2007	17	1	0	40.1984	0	5	40	3.70749	9.49765	-0.0475226	0.04646	0.275575	0.196569	0.959163	0.90309		0.006221	0.287503	江苏省	0.00339145	0.00370433	0	0	0
0	1	301	2008	17	1	0	41.2654	0	9	33.33	2.75051	9.58132	-0.0797705	0.043756	0.353383	0.489045	0.895672	0.954243		-0.729265	0.172731	江苏省	0.00435227	0.00232903	0	0	0
0	1	301	2009	17	1	0	45.1067	0	8	25	2.7796	9.58821	0.0514714	0.023398	0.359717	0.25004	0.776463	1		-0.085466	0.332548	江苏省	0.00145299	0.00144936	0	0	0
0	1	301	2010	90	1	0	41.8715	0	7	57.14	2.79169	9.57316	-0.00481214	0.01913	0.319968	0.343437	0.933655	1.04139		0.233287	0.416873	江苏省	0.00244357	0.000851095	0	0	0
0	1	301	2011	90	1	0	39.7775	0	9	44.44	2.79588	9.5419	0.0849705	0.030952	0.265155	0.582233	0.937473	1.07918		0.17021	0.54679	江苏省	0.00634638	0.00122888	0	0	0
1	1	301	2012	44	1	0	39.9201	0	9	44.44	2.79588	9.55422	0.136162	0.044544	0.247966	0.579092	0.912514	1.11394		-0.183939	0.628562	江苏省	0.00571159	0.00143695	0	0	0
1	1	301	2013	44	1	0	37.8653	0	8	37.5	2.77815	9.56428	0.0440524	0.090166	0.191626	0.640831	0.950289	1.14613		0.17328	0.850786	江苏省	0.00777498	0.00203701	0	0	0
1	1	301	2014	44	1	0	37.6301	1	7	42.86	2.78746	9.60064	-0.0313402	0.05637	0.215455	0.441533	0.883261	1.17609		-0.235171	0.903505	江苏省	0.00304209	0.00156237	0	0	0
1	1	301	2015	44	1	0	39.0097	1	7	42.86	2.79727	9.6442	0.0503356	0.037859	0.264025	0.36055	0.87645	1.20412		-0.116615	0.638754	江苏省	0.000223083	0.00186307	0	0	0
1	1	301	2016	44	1	0	38.719	1	7	42.86	2.81624	9.69616	0.172226	0.029632	0.302185	0.432309	0.926393	1.23045		0.143005	0.401705	江苏省	0.00295129	0.002134	0	0	0
1	1	301	2017	44	1	0	38.0072	1	6	50	2.75815	9.64496	0.108376	0.051641	0.186972	0.49213	0.95845	1.25527		0.402105	1.65538	江苏省	0.000145211	0.00114507	0	0	0
1	1	301	2018	28	0	47.8495	82.0314	1	7	42.86	4.11787	10.3398	0.0634654	0.038712	0.407513	0.526652	0.932425	1.27875		15.5826	0.234886	江苏省	0.00294954	0.00192676	0	0	0
1	1	301	2019	28	0	25.7662	82.4504	1	7	42.86	4.20224	10.5446	0.148824	0.046006	0.563384	0.416593	0.939325	1.30103		0.349646	0.333009	江苏省	0.00565896	0.0013789	0	0	0
1	0	333	2013	38	0	1.953	69.2985	1	14	35.71	5.03777	10.9865	0.103709	0.085589	0.596883	0.338781	0.935462	0		0	0.295934	广东省	0.00202463	0.00110634	188	44	144
1	0	333	2014	38	0	1.953	61.68	1	13	38.46	5.03391	11.0802	0.206069	0.096817	0.61983	0.29035	0.947098	0.30103		0.171053	0.072081	广东省	0.000467433	0.00118583	276	148	128
1	0	333	2015	38	0	1.9299	59.8436	1	12	41.67	4.96988	11.1101	0.207729	0.105747	0.565113	0.32397	0.955096	0.477121		-0.022778	0.072042	广东省	0.00431471	0.00102349	300	181	119
1	0	333	2016	38	0	1.8939	51.2664	1	10	40	4.98416	11.232	0.156477	0.092977	0.595683	0.247506	0.926146	0.60206		0.14882	0.140314	广东省	0.00217153	0.000745966	386	246	140
1	0	333	2017	38	0	1.8372	58.7026	1	10	40	5.00786	11.3946	0.0985165	0.075013	0.665768	0.159536	0.822372	0.69897		0.513495	0.183318	广东省	6.65699e-06	0.00109058	393	232	161
1	0	333	2018	38	0	1.8094	61.9255	1	9	33.33	5.05981	11.4211	0.105654	0.082102	0.649397	0.224319	0.828264	0.778151		0.078735	0.137849	广东省	0.000748182	0.000660628	162	137	25
1	0	333	2019	38	0	1.7293	62.9355	1	8	50	5.13	11.4799	0.127802	0.083712	0.644	0.181126	0.855306	0.845098		0.071443	0.210935	广东省	0.00214776	0.000730987	30	29	1
0	0	338	2007	36	1	0	80.1555	1	18	33.33	3.94919	10.3507	0.102709	0.124788	0.580443	0.273074	0.948642	0		0	0.214785	山东省	0.00591548	0.00537472	98	17	81
0	0	338	2008	36	1	0	72.7379	1	17	35.29	4.50552	10.4664	0.0640602	0.082405	0.613005	0.371375	0.961907	0.30103		0.132149	0.20074	山东省	0.00833689	0.00566113	17	2	15
0	0	338	2009	36	1	0	81.8061	1	18	33.33	4.50508	10.5589	0.06735	0.108993	0.567584	0.319319	0.959991	0.477121		0.072368	0.218932	山东省	0.00276824	0.00324021	33	4	29
0	0	338	2010	36	1	0	68.6675	1	18	33.33	4.58177	10.7173	0.166846	0.153358	0.551952	0.297107	0.972075	0.60206		0.781259	0.358951	山东省	0.0142312	0.00257574	62	19	43
0	0	338	2011	36	1	0	66.6752	1	18	33.33	4.61727	10.7892	0.0967215	0.10269	0.530377	0.405224	0.972483	0.69897		-0.051522	0.452766	山东省	0.00934523	0.00313391	203	107	96
1	0	338	2012	36	1	0	67.2004	1	18	33.33	4.78473	10.8216	0.0415584	0.048767	0.526552	0.42268	0.945667	0.778151		-0.197501	0.589336	山东省	4.10561e-05	0.00315208	255	145	110
1	0	338	2013	36	1	0	64.1207	1	18	33.33	4.61261	10.895	0.0734625	0.048619	0.562831	0.427492	0.952825	0.845098		0.210656	0.566481	山东省	0.0026251	0.00372965	407	160	247
1	0	338	2014	36	1	0	60.7389	1	18	33.33	4.81169	11.0807	0.0927794	0.048039	0.660711	0.320217	0.825077	0.90309		0.365715	0.426438	山东省	0.00433499	0.00600502	437	139	298
1	0	338	2015	36	1	0	57.2849	1	13	38.46	4.62784	11.0602	0.0589684	0.018827	0.636761	0.368441	0.820266	0.954243		-0.074303	0.527072	山东省	0.00206132	0.00381196	361	148	213
1	0	338	2016	36	1	0	57.7433	1	13	38.46	4.5935	11.2148	0.0503104	0.02193	0.728267	0.276038	0.704857	1		0.264021	0.366204	山东省	0.00533826	0.00494451	482	254	228
1	0	338	2017	36	1	0	61.6085	1	14	35.71	4.61702	11.2779	0.0857334	0.048399	0.702829	0.288676	0.755201	1.04139		0.626569	0.334566	山东省	0.00100776	0.00420044	579	245	334
1	0	338	2018	36	1	0	62.2635	1	15	33.33	4.62431	11.3123	0.108447	0.056635	0.696705	0.303838	0.774271	1.07918		0.050712	0.387961	山东省	0.00204883	0.00245286	794	413	381
1	0	338	2019	36	1	1.772	65.9155	1	15	33.33	4.64169	11.3744	0.10064	0.050276	0.705383	0.261417	0.800457	1.11394		0.094848	0.399385	山东省	0.00204792	0.0033876	1486	769	717
0	0	400	2004	38	1	15.974	65.6714		9	33.33	3.40415	9.56495	0.0550457	0.048054	0.464447	0.452835	0.994498	0.90309		0.114852	0.158408	河南省	0.000188077	0.00347291	2	2	0
0	0	400	2005	38	1	10.57	44.1569		9	33.33	3.40637	9.60069	0.0319444	0.040354	0.483561	0.549782	0.995734	0.954243		0.073212	0.163831	河南省	0.0014155	0.00397545	0	0	0
0	0	400	2006	38	1	10.57	41.3217	0	9	33.33	3.40909	9.66304	0.0260838	0.038851	0.521084	0.400136	0.9954	1		0.095621	0.323805	河南省	0.00130991	0.00391588	0	0	0
0	0	400	2007	38	1	10.465	43.8594	0	9	33.33	3.42095	9.66778	0.0506677	0.035273	0.49966	0	0.99245	1.04139		0.226415	0.42999	河南省	0.000710821	0.00427799	0	0	0
0	0	400	2008	38	1	10.465	62.8139	0	9	33.33	3.42308	9.67579	0.0581964	0.021695	0.50229	0.359478	0.993197	1.07918		0.059784	0.403807	河南省	0.00159382	0.00253372	0	0	0
0	0	400	2009	38	0	0	55.0576	0	9	33.33	3.44059	9.66323	0.0428423	0.050058	0.449573	0.286222	0.99055	1.11394		0.168459	0.294495	河南省	0.00282685	0.00149393	0	0	0
0	0	400	2010	38	1	11.96	54.3438	0	9	33.33	3.78204	9.76003	0.0297669	0.042959	0.520769	0.218585	0.988751	1.14613		0.26843	0.393507	河南省	0.00378559	0.00102781	0	0	0
0	0	400	2011	38	1	0	57.6513	0	9	33.33	3.7796	9.84952	0.0668262	0.043015	0.580492	0.293052	0.989344	1.17609		0.131442	0.362601	河南省	0.00762676	0.00152428	0	0	0
1	0	400	2012	38	1	0	54.3382	0	9	33.33	3.7387	9.84046	0.0718601	0.082237	0.539772	0.28388	0.993447	1.20412		0.515668	0.176987	河南省	0.00206855	0.000986179	0	0	0
1	0	400	2013	38	1	0	63.3711	0	8	37.5	3.71341	9.9186	0.0979266	0.092894	0.539619	0.21768	0.995244	1.23045		0.082098	0.309779	河南省	0.0012048	0.00274904	15	8	7
1	0	400	2014	38	1	0	49.7323	0	9	33.33	3.77743	10.0331	-0.0193018	0.119463	0.422345	0.324944	0.99287	1.25527		0.168362	0.189476	河南省	0.00864787	0.00323573	51	35	16
1	0	400	2015	38	1	0	56.3357	0	9	33.33	3.77225	10.0965	0.0403054	0.064534	0.449712	0.315353	0.991664	1.27875		-0.121171	0.164847	河南省	0.00174924	0.00183945	1	1	0
1	0	400	2016	38	1	0	61.9698	0	9	33.33	3.77012	10.1554	0.0871988	0.065764	0.472021	0.34067	0.984409	1.30103		0.307734	0.281926	河南省	0.00615042	0.00343151	1	1	0
1	0	400	2017	38	1	0	55.2878	0	9	33.33	3.75297	10.1849	-0.0022825	0.044536	0.469273	0.396657	0.97434	1.32222		0.075332	0.171821	河南省	0.00366527	0.00240951	12	8	4
1	0	400	2018	38	1	0	55.0512	0	9	33.33	3.73416	10.1637	0.0317791	0.018777	0.426969	0.549981	0.966241	1.34242		-0.204648	0.148422	河南省	0.00332907	0.001535	0	0	0
1	0	400	2019	38	1	0	56.9649	0	9	33.33	3.73102	10.1787	0.00503863	0.032768	0.42498	0.502354	0.958584	1.36173		0.236051	0.197638	河南省	0.00281378	0.00184394	7	5	2
0	0	401	2004	30	1	0	64.5084	0	9	33.33	3.69601	9.73779	0.0720874	0.026527	0.580587	0.391562	0.974432	0.954243		0.287557	0.258791	河北省	0.000401688	0.00377393	0	0	0
0	0	401	2005	30	1	0	70.0293	0	9	33.33	3.79358	9.81865	0.0772307	0.020788	0.635387	0.353033	0.97707	1		0.259071	0.17007	河北省	0.00417905	0.00609906	1	0	1
0	0	401	2006	30	1	0	65.6179	0	9	33.33	3.8418	9.82169	0.127702	0.032946	0.610444	0.335531	0.9765	1.04139		0.253278	0.236723	河北省	0.00115851	0.00399608	0	0	0
0	0	401	2007	30	1	0	82.786	0	9	33.33	3.87005	9.95367	0.0671718	0.046827	0.671035	0.163485	0.962395	1.07918		0.334053	0.255393	河北省	0.00152832	0.00368382	4	0	4
0	0	401	2008	30	1	0	83.3546	0	9	33.33	3.9059	10.1051	0.0493993	0.040972	0.504574	0.410204	0.96838	1.11394		0.183483	0.575054	河北省	0.00185187	0.002946	1	0	1
0	0	401	2009	30	1	0	86.9366	0	9	33.33	4.10857	10.3348	0.0911378	0.04924	0.643191	0.206811	0.964893	1.14613		0.518523	0.353686	河北省	0.0013586	0.00184624	0	0	0
0	0	401	2010	30	1	4.142	84.965	0	9	33.33	4.19849	10.4808	0.0561596	0.051847	0.692911	0.187258	0.961783	1.17609		0.594772	0.328711	河北省	0.00414083	0.00128196	0	0	0
0	0	401	2011	30	1	3.728	82.421	0	9	33.33	4.2403	10.5806	0.0371482	0.04154	0.654412	0.29156	0.94679	1.20412		0.42155	0.218836	河北省	0.0060716	0.00236873	0	0	0
1	0	401	2012	30	1	3.863	78.2703	0	9	33.33	4.25686	10.6181	0.0230358	0.003325	0.677956	0.289255	0.943774	1.23045		-0.070881	0.236086	河北省	0.000310016	0.00216389	0	0	0
1	0	401	2013	30	1	3.863	74.5737	0	9	33.33	4.25681	10.6344	0.0281982	0.004611	0.677456	0.340101	0.934421	1.25527		0.075095	0.175466	河北省	0.0048928	0.0045782	0	0	0
1	0	401	2014	30	1	3.863	80.8206	0	9	33.33	4.28015	10.644	0.0511522	-0.006299	0.694987	0.28105	0.928897	1.27875		-0.002928	0.138669	河北省	0.00255886	0.00775051	0	0	0
1	0	401	2015	30	1	3.748	72.5197	0	8	37.5	4.21688	10.6158	0.0222205	-0.05209	0.725467	0.253904	0.927319	1.30103		-0.290875	0.085098	河北省	0.00675895	0.00470156	0	0	0
1	0	401	2016	30	1	22.5865	74.4778	0	9	33.33	4.16244	10.6178	0.0648816	-0.00057	0.730765	0.240966	0.928641	1.32222		0.11045	0.121495	河北省	0.00328482	0.00201475	0	0	0
1	0	401	2017	30	1	22.5865	43.923	0	9	33.33	4.15302	10.6131	0.0658549	0.003196	0.725263	0	0.92948	1.34242		0.239523	0.155001	河北省	0.00960897	0.00268225	0	0	0
1	0	401	2018	30	1	26.4414	49.3636	0	9	33.33	4.30408	10.7923	0.105343	0.041289	0.615594	0.434494	0.930425	1.36173		1.0176	0.273762	河北省	0.00793657	0.00765291	0	0	0
1	0	401	2019	30	1	26.4414	49.9291	0	8	37.5	4.38297	10.7834	0.135331	0.080757	0.525172	0.526065	0.909124	1.38021		0.118594	0.255163	河北省	0.00124675	0.00279139	0	0	0
0	0	402	2004	70	1	0	71.8487	0	9	33.33	2.06446	9.75904	-0.0534281	0.054434	0.647396	0.281521	1	0.954243		0.209927	0.65838	北京市	0.000704569	0.00270029	0	0	0
0	0	402	2005	70	1	0	81.856	0	9	33.33	2.19312	9.86465	-0.00171192	0.057676	0.661442	0.257489	0.996039	1		0.149396	0.267046	北京市	0.000815566	0.00570829	0	0	0
0	0	402	2006	70	1	0	79.7982	0	9	33.33	2.58092	10.05	0.0146422	0.045866	0.644012	0.204773	0.997281	1.04139		0.740652	0.318063	北京市	0.00036694	0.00489344	0	0	0
0	0	402	2007	70	1	0	65.8136	0	9	33.33	2.77887	10.142	-0.0586425	0.052816	0.646314	0.16709	0.958022	1.07918		0.210712	0.396746	北京市	0.00614218	0.00336484	0	0	0
0	0	402	2008	70	1	0	69.3335	0	9	33.33	2.8657	10.4393	-0.186443	0.037778	0.461092	0.485826	0.974516	1.11394		0.327621	1.05657	北京市	6.27831e-05	0.00310583	0	0	0
0	0	402	2009	70	1	0	52.9241	0	9	33.33	2.94596	10.6269	-0.0370831	0.032442	0.623564	0.28457	0.983835	1.14613		0.113744	1.06811	北京市	1.6096e-05	0.00125789	0	0	0
0	0	402	2010	70	1	0	41.7819	0	9	33.33	3.25066	10.7337	-0.0458035	0.03385	0.681675	0.302863	0.989034	1.17609		0.301503	0.665075	北京市	0.000598894	0.000598187	0	0	0
0	0	402	2011	70	1	0	49.4934	0	9	33.33	3.39655	10.7761	-0.0372635	0.034454	0.690309	0.310635	0.988325	1.20412		0.188278	0.306845	北京市	0.00136885	0.000307187	0	0	0
1	0	402	2012	70	1	0	47.7942	0	9	33.33	3.41847	10.8453	-0.027501	0.038505	0.699479	0.303172	0.988432	1.23045		0.78825	0.370554	北京市	0.000391347	0.00085166	0	0	0
1	0	402	2013	70	1		40.4044	0	9	33.33	3.39602	10.8812	-0.0382007	0.046273	0.678514	0.362552	0.989259	1.25527		0.153692	0.358305	北京市	0.00274912	0.00102603	0	0	0
1	0	402	2014	70	1		63.3973	0	9	33.33	3.405	10.9424	-0.00366696	0.035536	0.693987	0.27454	0.990765	1.27875		0.108302	0.242688	北京市	0.00212	0.00170753	0	0	0
1	0	402	2015	70	1		63.6949	0	9	33.33	3.43648	11.024	-0.121515	0.021433	0.72555	0.260978	0.992512	1.30103		-0.293664	0.26475	北京市	0.00156212	0.0022616	0	0	0
1	0	402	2016	70	1	0	69.9284	0	6	50	3.53529	11.0524	0.151423	0.024953	0.724098	0.276749	0.99455	1.32222		0.275481	0.422772	北京市	0.0007659	0.00211689	0	0	0
1	0	402	2017	70	1	0	72.0624	0	9	33.33	3.53339	11.0977	-0.0579347	0.032765	0.730814	0.270263	0.995212	1.34242		0.285444	0.331593	北京市	0.00103529	0.00310267	0	0	0
1	0	402	2018	70	1	0	71.4742	0	9	33.33	3.55108	11.1718	-0.0607913	0.027184	0.749551	0.28486	0.996139	1.36173		-0.133467	0.321145	北京市	0.00296911	0.000353891	0	0	0
1	0	402	2019	70	1	0	76.2017	0	9	33.33	3.58737	11.2095	0.0164226	0.025438	0.759361	0.264664	0.996555	1.38021		0.184082	0.217667	北京市	0.00419675	0.000128948	0	0	0
0	1	403	2004	26	1	10.324	49.2501		8	37.5	3.2393	9.32544	-0.062266	-0.107369	0.715387	0.260572	0.892943	0.954243		0.027615	0.027256	广东省	0.00455663	0.00283545	0	0	0
0	1	403	2005	26	1	10.324	49.2501	1	8	37.5	3.22712	9.3186	0.0239891	-0.278157	0.945986	0.047268	0.899003	1		0.109195	0	广东省	0.046187	0.00335213	0	0	0
0	1	403	2007	26	0	0.0408	48.05	1	8	37.5	3.16435	9.21998	0.0572644	0.045154	0.994021	0	0.890804	1.07918		-0.044257	0.014579	广东省	0.00102638	0.00288816	0	0	0
0	1	403	2008	26	0	0.3901	48.05	1	9	33.33	3.44855	9.0845	0.0616592	0.152978	0.854078	0	0.847378	1.11394		-0.102678	0.009898	山西省	0.0265701	0.0120613	0	0	0
0	1	403	2009	26	0	0.39	48.06	1	8	37.5	3.36474	9.09753	0.0893636	-0.031955	0.890046	0	0.826061	1.14613		-0.195041	0.061133	山西省	0.00596957	0.00945226	0	0	0
0	1	403	2010	27	0	0.3901	48.06	1	8	37.5	2.98767	8.96634	0.0106743	-0.011789	0.703921	0	0.88238	1.17609		0.171197	0.029686	山西省	0.000737687	0.00522607	0	0	0
0	1	403	2011	27	0	0.3901	47.49	1	8	37.5	2.99255	8.98264	0.135446	0.004109	0.705722	0	0.880256	1.20412		-0.155046	0.09789	山西省	0.00609338	0.00413988	0	0	0
1	1	403	2012	27	0	0.3901	47.49	1	9	33.33	2.80686	9.02855	0.115404	0.002374	0.730624	0	0.894083	1.23045		0.01899	0.06012	山西省	0.0136309	0.0047174	0	0	0
1	1	403	2013	27	0	0.303	38.944	1	9	33.33	2.902	9.07451	0.0766596	0.053915	0.703759	0.09963	0.912672	1.25527		0.016797	0.02552	山西省	0.00123256	0.00831215	0	0	0
1	1	403	2014	27	0	0.303	40.0472	1	9	33.33	2.8704	9.07693	0.0645325	0.089572	0.615809	0.111339	0.942245	1.27875		0.024659	0.071294	山西省	0.0108199	0.00488362	0	0	0
1	1	403	2015	27	0	0.303	43.9237	1	8	37.5	2.8488	9.1022	0.0555679	0.052825	0.584694	0.084108	0.942207	1.30103		0.02201	0.077315	山西省	0.00515666	0.00534012	0	0	0
1	1	403	2016	27	0	0.303	46.7422	1	8	37.5	2.81358	9.10707	0.0488337	0.03196	0.588208	0.074216	0.943818	1.32222		0.121824	0.293416	山西省	3.46895e-05	0.00588122	0	0	0
1	1	403	2017	27	0	0.303	58.5525	1	8	37.5	3.04571	9.12076	-0.0271942	0.011544	0.589444	0.062986	0.947136	1.34242		0.221242	0.165455	山西省	0.0117427	0.00776515	0	0	0
1	1	403	2018	27			55.7007	0	6	33.33	3.02653	9.11977	0.0885235	0.056878	0.529828	0.08378	0.947237	1.36173		0.254553	0.231607	山西省	0.00864265	0.00547297	0	0	0
1	1	403	2019	27			59.3426	0	7	42.86	2.94201	9.10436	0.150076	0.124121	0.369631	0.086755	0.957363	1.38021		0.064911	0.25211	山西省	0.0109853	0.00570609	0	0	0
0	0	404	2004	34	1	0	63.4007		9	33.33	3.06521	9.24154	0.0415747	0.00841	0.619402	0.358507	0.960052	0.954243		0.460982	0.193727	江西省	0.00444668	0.00395363	0	0	0
0	0	404	2005	34	1	0	63.6203	0	9	33.33	3.47188	9.25299	-0.00128747	-0.074436	0.705534	0.290458	0.960149	1		0.298083	0.116585	江西省	0.015721	0.00394124	0	0	0
0	0	404	2006	34	1	0	50.9504	0	8	37.5	3.5164	9.31844	0.0993277	0.015099	0.735591	0.249453	0.872375	1.04139		0.373193	0.208267	江西省	0.00313895	0.00293374	0	0	0
0	0	404	2007	34	1	20.7555	52.2016	0	4	50	3.62613	9.38197	0.145803	0.021762	0.744038	0.165492	0.90964	1.07918		0.528363	0.147469	江西省	0.00255813	0.0028027	0	0	0
0	0	404	2008	34	1	20.7525	52.242	0	9	33.33	3.68762	9.31781	0.0353214	0.035195	0.673729	0.292357	0.974797	1.11394		0.156598	0.291316	江西省	0.00167636	0.00143984	8	0	8
0	0	404	2009	34	1	20.3793	55.9283	0	9	33.33	3.76283	9.43064	0.0374845	0.063568	0.688138	0.208552	0.980383	1.14613		0.057226	0.207678	江西省	0.00678449	0.00101836	0	0	0
0	0	404	2010	34	1	20.9049	45.1485	0	9	33.33	3.7905	9.55536	0.0367072	0.021469	0.752424	0.176574	0.955214	1.17609		0.41812	0.115825	江西省	7.15093e-05	0.00125465	0	0	0
0	0	404	2011	34	1	16.2516	47.75	0	9	33.33	3.80229	9.62496	0.0374417	0.017076	0.776426	0.206265	0.971405	1.20412		0.162645	0.153679	江西省	0.00205484	0.00104505	6	2	4
1	0	404	2012	34	1	16.2516	39.7322	0	9	33.33	3.77692	9.67478	0.0591013	0.036621	0.763796	0.211864	0.965709	1.23045		0.043495	0.155416	江西省	0.00066867	0.000572701	2	1	1
1	0	404	2013	34	1	16.5161	53.0318	0	9	33.33	3.78689	9.80383	0.00150007	0.039853	0.609224	0.359518	0.974489	1.25527		0.197908	0.273067	江西省	4.11326e-05	0.0020255	3	1	2
1	0	404	2014	34	1	16.5161	39.2372	0	9	33.33	3.82471	9.81984	0.122724	0.043844	0.591573	0.328269	0.975663	1.27875		0.043652	0.296883	江西省	0.000974575	0.00149861	15	2	13
1	0	404	2015	34	1	16.5161	39.7151	0	9	33.33	3.8251	9.84326	0.104088	0.047574	0.574696	0.330303	0.975258	1.30103		-0.020955	0.224803	江西省	0.000900269	0.00176671	14	2	12
1	0	404	2016	34	1	16.5161	45.948	0	9	33.33	3.80936	9.90862	0.0241237	0.048845	0.598875	0.311275	0.979501	1.32222		0.015888	0.415403	江西省	0.00309428	0.00119651	12	0	12
1	0	404	2017	34	1	16.4836	34.3645	0	8	37.5	3.80895	9.99905	-0.0162581	0.021256	0.602868	0.381345	0.969457	1.34242		0.164969	0.295408	江西省	0.00181783	0.00112652	32	12	20
1	0	404	2018	34	1	16.2586	35.5157	0	9	33.33	3.88857	10.0041	0.0170742	0.016226	0.582463	0.491849	0.954026	1.36173		0.098187	0.417052	江西省	0.00111615	0.00203593	29	8	21
1	0	404	2019	34	1	16.1147	36.9487	0	9	33.33	3.89221	10.0107	0.0763481	0.009759	0.584174	0.487648	0.957988	1.38021		0.076132	0.481671	江西省	0.00196201	0.00185987	36	5	31
0	1	406	2004	7	1	8.4467	28.3257		10	40	3.55035	9.5605	0.165108	0.03174	0.493324	0.508884	0.967096	0.954243		0.612555	0.198456	山东省	0.00126512	0.00549334	0	0	0
0	1	406	2005	7	1	7.5751	34.4961	0	11	36.36	3.58377	9.54857	0.215544	0.055815	0.457687	0.463519	0.97166	1		0.127913	0.252269	山东省	0.00540423	0.00684375	0	0	0
0	1	407	2004	29	0	0	46.2202	0	11	36.36	2.8739	9.07669	0.036365	0.016145	0.491606	0.44231	0.984512	0.954243		0.158366	0.235816	山东省	7.34462e-05	0.00549334	0	0	0
0	1	407	2005	29	0	0	40.1802	0	11	36.36	3.02325	9.15071	0.0866133	0.017557	0.551538	0.436553	0.980289	1		0.310747	0.124913	山东省	0.000157065	0.00684375	0	0	0
0	1	407	2006	29	0	0	31.5912	0	11	36.36	3.10619	9.23598	0.00982696	0.024619	0.609884	0.310378	0.983471	1.04139		-0.066274	0.13861	山东省	0.0125831	0.00564548	0	0	0
0	1	407	2007	29	0	0	11.93	0	11	36.36	3.13988	9.36459	0.0171452	0.011748	0.677141	0.133538	0.987276	1.07918		0.214535	0.213993	山东省	0.0205694	0.00537472	0	0	0
0	1	407	2008	29	0	0	11.71	0	11	36.36	3.21643	9.32168	0.0284899	0.142872	0.550517	0.308046	0.980809	1.11394		0.444543	0.260292	山东省	0.014471	0.00566113	0	0	0
0	1	407	2009	29	0	0	19.4994	0	11	54.55	3.24279	9.38185	-0.0353616	0.099365	0.52568	0.20388	0.981164	1.14613		-0.188613	0.357624	山东省	0.00820984	0.00324021	2	2	0
0	1	407	2010	29	0	0	17.0885		11	54.55	3.21827	9.49342	0.000888313	0.107701	0.5325	0.255848	0.947061	1.17609		0.474382	0.163695	山东省	0.017987	0.00257574	2	2	0
0	1	407	2011	29	0	0	16.3916	0	11	54.55	3.19061	9.49609	0.0385027	0.001987	0.552447	0.333621	0.949479	1.20412		0.063282	0.234015	山东省	0.00303552	0.00313391	1	1	0
1	1	407	2012	26	0	0	16.1438	0	11	36.36	3.19089	9.50177	0.0143774	-0.043889	0.585817	0.21676	0.941179	1.23045		-0.044598	0.253736	山东省	0.0086936	0.00315208	2	2	0
1	1	407	2013	26	0	0	13.325	0	11	36.36	3.20085	9.54296	0.00490185	0.014571	0.615876	0.236085	0.946196	1.25527		0.021108	0.196392	山东省	0.00216411	0.00372965	0	0	0
1	1	407	2014	26			22.4409	0	11	36.36	3.16613	9.61308	0.0143129	0.012915	0.506253	0.317456	0.893417	1.27875		0.286407	0.282205	山东省	0.00684049	0.00600502	0	0	0
1	1	407	2015	26	0	0	22.2461	1	11	36.36	3.18611	9.61822	0.0157754	0.009988	0.494332	0.267287	0.877603	1.30103		-0.126349	0.312235	山东省	0.00452868	0.00381196	0	0	0
1	1	407	2016	45	0	0	36.3458	0	11	36.36	3.20656	9.63373	0.0118844	-0.075581	0.41451	0.295278	0.846597	1.32222		0.055949	0.347583	山东省	0.0151659	0.00494451	0	0	0
1	1	407	2017	45	0	1.866	37.4536	1	9	44.44	3.17056	9.70287	0.0400703	0.024321	0.465132	0.319128	0.826498	1.34242		0.444625	0.262796	山东省	0.0019879	0.00420044	0	0	0
1	1	407	2018	45	0	5.8854	30.6152	0	10	40	3.30125	9.80801	0.0441794	0.028301	0.574102	0.396469	0.789484	1.36173		0.221487	0.180948	山东省	0.00054216	0.00245286	0	0	0
1	1	407	2019	45	0	0	29.3113	0	10	40	3.32654	9.81354	0.0907619	0.031333	0.552642	0.432731	0.785076	1.38021		0.143822	0.181981	山东省	0.000485617	0.0033876	0	0	0
0	1	408	2004	30	0	11.368	64.0411		7	42.86	3.73878	9.03157	-0.0741734	-0.034466	0.569306	0.439468	0.999611	0.954243		0.046565	0.314926	河北省	0.00225132	0.00377393	0	0	0
0	1	408	2005	30	0	11.368	63.8911	0	7	42.86	3.77815	9.06303	-0.124336	-0.089589	0.683085	0.313427	0.995699	1		-0.006689	0.019962	河北省	0.0143657	0.00609906	0	0	0
0	1	408	2006	30	0	9.3	53.06	0	8	37.5	3.65321	8.97573	0.0775999	0.018221	0.602631	0.391909	0.994597	1.04139		-0.294561	0.188729	河北省	0.0160718	0.00399608	0	0	0
0	1	408	2007	30	0	0	42.4	0	7	42.86	3.57978	9.02173	-0.202976	0.002765	0.638465	0.246216	0.983697	1.07918		3.4777	0.001762	河北省	0.0333744	0.00368382	0	0	0
0	1	408	2008	30	0	0	42.36	0	7	42.86	3.54531	8.84622	0.163778	-0.160202	0.609795	0.24287	0.975751	1.11394		0.343993	0.002809	河北省	0.00445984	0.002946	0	0	0
0	1	408	2009	30	0	9.304	25.45	0	6	50	3.53882	8.71087	0.019343	-0.315136	0.739263	0.050987	0.990678	1.14613		-0.84247	0.005034	河北省	0.050329	0.00184624	0	0	0
0	1	408	2010	30	0	0	23.42	0	5	0	3.26102	8.64441	0.0141446	0.073708	0.62671	0.050674	0.95983	1.17609		0.568821	0.007777	河北省	0.0109916	0.00128196	0	0	0
0	1	408	2011	32	0	0	23.31	0	9	33.33	1.97772	8.63132	0.0393989	0.013266	0.600549	0.086094	0.979041	1.20412		-0.018754	0.007088	河北省	0.000376896	0.00236873	0	0	0
1	1	408	2012	51	0	0	22.03	0	9	33.33	1.98227	8.65421	0.0259598	0.010731	0.607177	0.079301	0.98033	1.23045		-0.848111	0.022486	河北省	0.00655994	0.00216389	0	0	0
1	1	408	2013	51	0	0	23.23	1	9	33.33	2.01284	8.761	-0.00608832	0.028455	0.664357	0.102459	0.984785	1.25527		4.79216	0.006961	河北省	0.0236794	0.0045782	0	0	0
1	1	408	2014	51	0	0	21.44	0	8	37.5	1.66276	8.6594	0.00140061	-0.12142	0.69855	0.046086	0.985524	1.27875		-0.705903	0.000788	河北省	0.0200648	0.00775051	0	0	0
1	1	408	2015	51	0	0	21.0854	0	8	37.5	1.59106	8.66643	0.0273076	-0.130595	0.833984	0.014289	0.985756	1.30103		1.11674	0.003095	河北省	0.047668	0.00470156	0	0	0
1	1	408	2016	51	0	0	70.25	0	9	33.33	3.27738	9.86692	0.0546899	0.124885	0.186463	0.573232	0.954469	1.32222		20.7081	1.43662	河北省	0.0006944	0.00201475	0	0	0
1	1	408	2017	26	0	11.8177	69.4528	0	9	33.33	3.24944	9.889	-0.00858142	0.157134	0.156207	0.460643	0.954152	1.34242		0.219101	0.717203	河北省	0.018478	0.00268225	0	0	0
1	1	408	2018	26	0	11.8177	71.8213	0	9	33.33	3.233	9.97246	0.094619	0.090584	0.207796	0.584019	0.965288	1.36173		-0.155242	0.031433	河北省	0.0117362	0.00765291	0	0	0
1	1	408	2019	26	0	11.8177	69.417	0	9	33.33	3.23223	9.98424	0.0287234	0.031965	0.180113	0.702174	0.967933	1.38021		-0.246966	0.048127	河北省	0.00897658	0.00279139	0	0	0
0	0	409	2004	35	1	0	36.91	0	12	33.33	2.61384	8.27886	0.0211375	0.030099	0.450141	0	0.819569	0.954243		190.219	0.373805	广东省	0.0237313	0.00283545	0	0	0
0	0	409	2005	35	1	0	37	0	12	33.33	2.66839	8.34797	0.0780088	0.028895	0.468488	0.404558	0.80328	1		-0.345133	0.445659	广东省	0.051953	0.00335213	0	0	0
0	0	409	2006	35	1	0	40.562	0	8	37.5	2.70842	8.23046	0.0647061	-0.229681	0.524075	0.265633	0.74847	1.04139		-1.04554	0.0069	广东省	0.00631834	0.00238416	0	0	0
0	0	409	2007	35	1	0	31.53	0	9	33.33	1.04139	7.82949	-0.191951	-0.388361	0.190932	0	0.95473	1.07918		0	0.003958	广东省	0.0384517	0.00288816	0	0	0
0	0	409	2008	35	1	0	31.77	0	9	33.33	1.07918	7.81624	0.0305796	0.042097	0.189893	0.132758	0.954213	1.11394		0	0.071051	广东省	0.0362614	0.00217759	1	1	0
0	0	409	2009	35	0		28.18	0	7	42.86	0.954243	7.71706	0.140701	-0.265396	0.207246	0.028481	1	1.14613		-0.002705	1.87246	广东省	0.0416877	0.0011701	6	6	0
0	0	409	2010	35	1		27.59	0	9	33.33	0.954243	7.68305	-0.0244816	-0.117317	0.250909	0.029765	1	1.17609		0.244419	1.73619	广东省	0.0360563	0.00135523	7	7	0
0	0	409	2011	35	1	18.746	31.12	0	9	33.33	1.32222	7.67109	-0.457306	0.119549	0.110442	0.051105	1	1.20412		3.58836	0.148316	安徽省	0.000133156	0.00113313	4	4	0
1	0	409	2012	51	0	13.6833	26.83	0	9	33.33	1.68124	9.07861	0.0604151	0.067242	0.213988	0.343684	0.644855	1.23045		2.43754	0.878168	安徽省	0.00621661	0.00137707	4	2	2
1	0	409	2013	8	1		72.9162	0	9	33.33	1.75587	9.24967	0.0251166	0.071652	0.383685	0.307242	0.676113	1.25527		0.367785	0.40827	山东省	0.00897636	0.00372965	0	0	0
1	0	409	2014	8	1		54.6209	0	9	33.33	1.73239	9.52008	-0.0249236	-0.008902	0.617375	0.229236	0.592793	1.27875		-0.223428	0.129616	山东省	0.00275288	0.00600502	0	0	0
1	0	409	2015	8	1		42.2855	0	9	33.33	3.37236	9.75408	-0.0451168	0.021733	0.727898	0.169877	0.746602	1.30103		5.98762	0.093171	山东省	0.00974832	0.00381196	5	5	0
1	0	409	2016	90	1		41.5006	0	9	33.33	3.33041	9.79227	-0.0324523	-0.030946	0.78185	0.131853	0.771523	1.32222		-0.000987	0.036859	山东省	0.00545818	0.00494451	5	5	0
1	0	409	2017	90	1	4.956	42.3912	0	9	33.33	3.27577	9.77622	-0.0111337	-0.04541	0.818473	0.150452	0.741429	1.34242		-0.354984	0.012918	山东省	0.00907666	0.00420044	0	0	0
1	0	409	2018	90	1	6.471	41.55	0	9	33.33	3.18977	9.68071	0.146348	0.026565	0.551379	0.399582	0.830235	1.36173		1.14325	0.007206	山东省	0.0189167	0.00245286	6	6	0
1	0	409	2019	90	1	6.471	39.4687	0	9	33.33	3.16137	9.58371	-0.00624224	-0.227375	0.666963	0.267397	0.832152	1.38021		-0.276102	0.066888	山东省	0.0509423	0.0033876	4	4	0
0	0	411	2004	52	1	19.8645	70.9		8	37.5	2.13988	8.95068	-0.00766593	0.009405	0.797559	0.179423	0.99875	0.954243		0.273131	0.091647	浙江省	0.00131687	0.00182633	0	0	0
0	0	411	2005	52	1	19.8645	70.9	0	8	37.5	1.99564	9.00448	0.0718811	0.012861	0.812502	0.1724	0.999111	1		0.187905	0.17185	浙江省	0.00142293	0.00286854	0	0	0
0	0	411	2006	52	1	18.67	67.1202	0	8	37.5	2.66558	9.05759	0.0592904	0.016891	0.810893	0.171489	0.999346	1.04139		0.107788	0.222784	浙江省	0.00266913	0.00301799	0	0	0
0	0	411	2007	52	1	14.5759	62.08	0	8	37.5	2.64246	9.11539	-0.0303779	0.023341	0.794352	0.123299	0.977271	1.07918		0.233476	0.125139	浙江省	0.00167464	0.00211182	0	0	0
0	0	411	2008	52	1	22.726	60.965	0	9	33.33	2.76193	9.16777	0.0830149	0.027556	0.808319	0.145405	0.980215	1.11394		0.211841	0.218944	浙江省	6.26033e-05	0.0012856	0	0	0
0	0	411	2009	52	1	20.6939	61.473	0	9	33.33	2.79796	9.26681	0.0232361	0.034433	0.812174	0.116668	0.984123	1.14613		0.238658	0.14504	浙江省	0.00729794	0.00162908	0	0	0
0	0	411	2010	51	1	20.1514	60.533	0	9	33.33	2.97035	9.39199	0.0369582	0.035461	0.81415	0.111083	0.987673	1.17609		0.307485	0.14347	浙江省	0.00788498	0.000845547	0	0	0
0	0	411	2011	51	1	20.1514	59.41	0	9	33.33	3.1959	9.56574	-0.0219207	0.104333	0.750787	0.192356	0.982009	1.20412		0.284428	0.262418	浙江省	0.0139828	0.00109626	0	0	0
1	0	411	2012	51	1	20.1514	62.55	0	9	33.33	3.21958	9.61386	0.0168939	0.034961	0.745088	0.218352	0.973389	1.23045		0.242026	0.178567	浙江省	0.00124745	0.00166088	0	0	0
1	0	411	2013	51	1	20.1514	64.3846	0	9	33.33	3.27462	9.68102	0.0157831	0.035179	0.740446	0.216944	0.977274	1.25527		0.168022	0.163684	浙江省	0.00211809	0.00317487	0	0	0
1	0	411	2014	51	1	20.1514	73.9303	0	9	33.33	3.28171	9.71693	0.0168964	0.024631	0.737726	0	0.976764	1.27875		0.137801	0.116952	浙江省	0.00074579	0.00345209	0	0	0
1	0	411	2015	51	1	20.1514	71.024	0	9	33.33	3.30146	9.7871	0.0154019	0.025127	0.752556	0.149716	0.980615	1.30103		0.098952	0.122403	浙江省	0.000667083	0.00284383	0	0	0
1	0	411	2016	51	1	16.3296	71.1716	0	9	33.33	3.29688	9.8443	0.0202556	0.027462	0.757153	0.171862	0.982977	1.32222		0.115792	0.123666	浙江省	0.000860534	0.00279014	0	0	0
1	0	411	2017	51	1	0	69.1809	0	8	37.5	3.38596	9.95825	0.0174448	0.021077	0.790254	0.168527	0.974653	1.34242		0.095612	0.203674	浙江省	0.00161701	0.00158737	0	0	0
1	0	411	2018	51	1	0	69.3134	0	9	33.33	3.38021	9.95388	0.0184947	0.024895	0.768319	0.218594	0.975978	1.36173		0.08382	0.206615	浙江省	0.000600006	0.00139513	0	0	0
1	0	411	2019	51	1	4.221	68.4173	0	9	33.33	3.43775	10.0322	0.0204803	0.031355	0.72408	0.274686	0.9777	1.38021		0.200505	0.175735	浙江省	0.000742061	0.00129527	0	0	0
0	0	413	2004	39	1	0	63.0599	0	7	42.86	3.02735	9.1286	-0.0474963	0.023628	0.457796	0.495513	0.989735	0.954243		0.396001	0.023699	河北省	0.0621429	0.00377393	0	0	0
0	0	413	2005	39	1	19.2427	63.1142	0	7	42.86	3.02735	8.92378	-0.018389	-0.527987	0.659062	0.296533	0.983946	1		-0.302732	0.065905	河北省	0.065383	0.00609906	0	0	0
0	0	413	2006	39	1	21.6094	57.1783	0	7	42.86	3.00043	8.6051	-0.0817785	-0.23655	0.480125	0.321957	0.967366	1.04139		-0.234064	0.009211	河北省	0.0370752	0.00399608	0	0	0
0	0	413	2007	39	1	23.3096	54.24	0	7	42.86	2.83059	8.63794	0.0300786	0.02565	0.401233	0.191407	0.970512	1.07918		2.78263	0.087034	河北省	0.0117133	0.00368382	0	0	0
0	0	413	2008	39	1	23.3096	53.26	0	7	42.86	2.81954	8.60894	0.00843567	0.012052	0.347825	0.34406	0.96929	1.11394		-0.100447	0.128873	河北省	0.00639564	0.002946	0	0	0
0	0	413	2009	39	1	9.2887	49.01	0	7	42.86	2.80482	8.56129	-0.0345535	-0.090024	0.362231	0.075152	0.966628	1.14613		-0.697712	0.038652	河北省	0.0171079	0.00184624	0	0	0
0	0	413	2010	39	1	13.6145	40.0116	0	7	42.86	2.75205	8.57389	0.0276614	0.010845	0.363774	0.050764	0.968455	1.17609		0.263007	0.07495	河北省	0.012994	0.00128196	0	0	0
0	0	413	2011	39	0	14.3075	43.04	0	7	42.86	2.76938	8.573	-0.00491376	0.032438	0.305501	0.072735	0.969265	1.20412		0.332753	0.138784	河北省	0.012171	0.00236873	0	0	0
1	0	413	2012	39	0	8.0407	43.5993	0	7	42.86	3.27784	9.31423	-0.226508	0.116907	0.755861	0.092105	0.971749	1.23045		6.45925	0.153287	河北省	0.0128829	0.00216389	0	0	0
1	0	413	2013	39	0	8.2984	78.2125	0	7	42.86	3.40329	9.95583	-0.20339	0.045339	0.349694	0.484853	0.987514	1.25527		0.196378	2.98766	河北省	0.00289514	0.0045782	0	0	0
1	0	413	2014	39	0	17.0638	41.8613	0	7	42.86	3.46879	10.0958	-0.00353359	0.072919	0.480613	0	0.982303	1.27875		1.30003	1.25928	北京市	0.00604103	0.00170753	0	0	0
1	0	413	2015	39	0	22.4649	53.7254	0	7	42.86	3.70329	10.4594	0.061813	0.048354	0.49437	0.366817	0.983947	1.30103		1.16955	1.787	北京市	0.00383401	0.0022616	0	0	0
1	0	413	2016	39	0	9.7398	48.393	0	7	42.86	3.64943	10.6705	0.0296852	0.027987	0.507345	0.345594	0.986928	1.32222		0.484089	2.74793	北京市	0.000998832	0.00211689	0	0	0
1	0	413	2017	39	0	16.3999	42.7617	0	6	50	3.89933	10.8305	0.0187014	0.028646	0.526364	0.387299	0.947341	1.34242		1.51204	1.2105	北京市	0.00338188	0.00310267	0	0	0
1	0	413	2018	39	0	11.125	36.8761	1	7	42.86	3.9348	10.8608	0.00534958	0.031261	0.539472	0.509801	0.945125	1.36173		0.627314	0.548466	北京市	0.0101078	0.000353891	4	2	2
1	0	413	2019	39	0	16.8169	32.1199	0	7	42.86	3.69775	10.831	-0.044461	-0.022995	0.534897	0.558208	0.953568	1.38021		-0.378671	0.014613	北京市	0.00477868	0.000128948	27	13	14
0	0	415	2004	48	1	0	58.9603	0	7	42.86	3.00303	8.99638	0.0638224	0.010618	0.531511	0.405389	0.979323	0.954243		0.026727	0.145151	新疆维	0.00350159	0.00429061	0	0	0
0	0	415	2005	48	0	0	59.6703	0	7	42.86	3.05956	9.01485	0.0738871	0.004983	0.547908	0.416249	0.986611	1		-0.136813	0.117584	新疆维	0.00071203	0.00390453	0	0	0
0	0	415	2006	48	0	0	46.7405	1	7	42.86	3.09726	9.06306	0.111718	0.012989	0.550565	0.3877	0.977754	1.04139		-0.186468	0.071243	新疆维	0.00632019	0.00320819	0	0	0
0	0	415	2007	48	0	0	39.43	0	7	42.86	3.08099	9.07436	0.0352215	0.012008	0.572603	0.180536	0.89798	1.07918		0.410508	0.057609	新疆维	0.0151203	0.00420195	0	0	0
0	0	415	2008	48	0	0	34.23	0	7	42.86	3.1089	9.03803	-0.0585514	-0.081617	0.654681	0.214384	0.931705	1.11394		-0.313273	0.056428	新疆维	0.00622315	0.00446219	0	0	0
0	0	415	2009	48	0	0	12.32	1	7	42.86	3.01115	9.06217	0.189363	-0.074044	0.745751	0.082897	0.936789	1.14613		0.0732	0.148122	新疆维	0.0118699	0.0077734	0	0	0
0	0	415	2010	48	0	0	24.8238	1	7	42.86	2.95617	9.10782	0.0283525	0.001635	0.782727	0.065214	0.947474	1.17609		0.25638	0.240466	新疆维	0.00174176	0.00269429	0	0	0
0	0	415	2011	71	0	31.4591	73.7786	0	9	33.33	1.62325	10.2699	0.043113	0.019726	0.541802	0.458984	0.999965	1.20412		2.34312	2.42485	新疆维	0.00244592	0.00343557	0	0	0
1	0	415	2012	71	0	26.8277	71.6404	0	11	27.27	2.25285	10.4772	0.0394496	0.021026	0.680917	0.323651	0.997497	1.23045		1.33177	0.349047	新疆维	3.00399e-08	0.00237848	0	0	0
1	0	415	2013	71	0	37.0425	69.7123	0	9	33.33	2.70157	10.7568	0.0808699	0.023349	0.853207	0.145349	0.980536	1.25527		1.55895	0.120388	新疆维	2.33397e-09	0.00632357	0	0	0
1	0	415	2014	71	0		75.0576	0	9	33.33	2.68305	10.8307	0.0699153	0.017404	0.81397	0.165636	0.983696	1.27875		0.074565	0.11785	新疆维	0.00172981	0.00826631	0	0	0
1	0	415	2015	71	0	34.4844	67.3512	0	9	33.33	2.72428	11.1202	0.0531774	0.013557	0.753311	0.247562	0.956405	1.30103		0.409674	0.811234	新疆维	0.00381747	0.00459252	0	0	0
1	0	415	2016	71	0	26.6976	79.4997	1	9	33.33	2.80618	11.3357	0.0643699	0.013115	0.825802	0.171611	0.956421	1.32222		1.51139	0.220325	新疆维	0.00080806	0.00424741	0	0	0
1	0	415	2017	71	0	27.917	80.25	1	9	33.33	2.90309	11.4777	0.0699854	0.010507	0.882109	0.11785	0.970683	1.34242		0.481368	0.188037	新疆维	0.000439532	0.00329024	0	0	0
1	0	415	2018	71	0	27.6212	79.1055	0	9	33.33	2.91275	11.4561	0.0714959	0.009322	0.807246	0.206348	0.968003	1.36173		0.149059	0.11547	新疆维	0.00239072	0.00318979	0	0	0
1	0	415	2019	71	0	24.2385	74.4118	0	9	33.33	2.81425	11.4241	0.0748506	0.012514	0.794467	0.220322	0.965326	1.38021		-0.060255	0.228149	新疆维	0.00401257	0.00312614	0	0	0
0	0	417	2004	52	1	0	59.8002		11	36.36	3.66792	9.274	0.0591266	0.021729	0.575696	0.426066	0.957894	0.954243		0.464806	0.536733	安徽省	0.000982962	0.00330701	0	0	0
0	0	417	2005	52	1	0	65.62		11	36.36	3.73102	9.31721	0.0776504	0.024031	0.596986	0.402895	0.962985	1		0.200717	0.467719	安徽省	0.00475041	0.00206803	0	0	0
0	0	417	2006	52	1	0	53.1989	0	11	36.36	3.7307	9.36641	0.113505	0.031162	0.620921	0.353794	0.966308	1.04139		0.291078	0.459998	安徽省	0.00518675	0.0020562	0	0	0
0	0	417	2007	52	1	0	50.5757	0	11	36.36	3.77945	9.39607	0.153104	0.056703	0.595032	0.221884	0.919063	1.07918		0.230375	0.513994	安徽省	0.000988977	0.00337662	0	0	0
0	0	417	2008	52	1	0	70.9453	0	11	36.36	3.83797	9.52384	0.196291	0.05654	0.644616	0.252513	0.940483	1.11394		0.271389	0.505252	安徽省	0.00489554	0.00274982	0	0	0
0	0	417	2009	52	1	0	76.864	0	9	22.22	3.84167	9.56748	0.183904	0.078159	0.645623	0.139374	0.940637	1.14613		0.166876	0.52913	安徽省	0.000848474	0.00220144	0	0	0
0	0	417	2010	52	1	0	80.1858	1	11	36.36	3.88997	9.65065	0.189261	0.082068	0.630959	0.136299	0.936065	1.17609		0.199865	0.676083	安徽省	0.000102891	0.00092081	0	0	0
0	0	417	2011	52	1	0	68.636	1	11	36.36	3.90091	9.7904	0.133726	0.094699	0.565579	0.256149	0.9372	1.20412		0.210966	0.99824	安徽省	0.00600826	0.00113313	0	0	0
1	0	417	2012	52	1	0	59.4244	1	10	40	3.92407	9.82376	0.0998631	0.0689	0.539711	0.339204	0.943507	1.23045		0.064787	0.987642	安徽省	0.00224548	0.00137707	0	0	0
1	0	417	2013	52	1	0	50.1317	0	11	36.36	3.90854	9.87609	0.049935	0.063087	0.540901	0.385486	0.890785	1.25527		0.088354	0.841775	安徽省	0.00269134	0.00403771	0	0	0
1	0	417	2014	52	1	0	51.7918	0	11	36.36	3.9145	9.90035	0.0566303	0.056121	0.532677	0.347356	0.882686	1.27875		0.006273	0.724071	安徽省	0.00289322	0.00160454	0	0	0
1	0	417	2015	52	1	0	52.3485	0	11	36.36	3.91803	9.91881	0.0352456	0.040088	0.530825	0.301227	0.879878	1.30103		-0.020798	0.545433	安徽省	0.00078309	0.0016557	0	0	0
1	0	417	2016	52	1	0	53.9917	0	10	40	3.902	9.96499	0.0712094	0.039236	0.551745	0.349936	0.889249	1.32222		-0.002963	0.561855	安徽省	0.00178771	0.00360743	0	0	0
1	0	417	2017	52	1	0	58.3005	0	11	36.36	3.96605	10.0042	0.0628075	0.02931	0.572341	0.357728	0.900333	1.34242		0.067182	0.578285	安徽省	0.000535267	0.00204204	0	0	0
1	0	417	2018	52	1	0	56.9855	0	11	36.36	3.98037	10.0217	0.0659034	0.029851	0.575794	0.472833	0.907133	1.36173		0.028107	0.474692	安徽省	0.00139657	0.00141223	0	0	0
1	0	417	2019	52	1	0	53.9604	0	11	36.36	3.9805	10.0342	-0.0363682	0.022839	0.562743	0.476229	0.888282	1.38021		0.021215	0.388612	安徽省	0.00110337	0.00180689	0	0	0
0	0	418	2004	38	0	10.3009	46.703	0	9	33.33	3.1245	9.49377	-0.057528	0.013935	0.609091	0.398698	0.975696	0.90309		-0.164886	0.375877	江苏省	0.00132927	0.00264021	11	0	11
0	0	418	2005	38	0	10.3009	47.097	0	9	33.33	3.1271	9.53647	0.0191403	0.013815	0.634247	0.390541	0.979189	0.954243		0.345547	0.349742	江苏省	0.00741766	0.00380572	30	0	30
0	0	418	2006	38	1	0.0187	45.046	0	7	42.86	2.98318	9.55841	0.0739028	0.009909	0.636647	0.360042	0.946295	1		0.305557	0.281399	江苏省	0.00656899	0.00233551	12	1	11
0	0	418	2007	38	1	0.0223	49.1649	0	9	33.33	3.2033	9.57801	0.098539	0.091666	0.545915	0.274035	0.948837	1.04139		0.174881	0.444156	江苏省	0.0124832	0.00370433	12	3	9
0	0	418	2008	38	0	6.5497	49.6207	0	9	33.33	3.06183	9.52365	-0.0403569	0.007489	0.492168	0.489165	0.954376	1.07918		-0.141521	0.380506	江苏省	0.0104172	0.00232903	29	3	26
0	0	418	2009	38	0	19.3516	62.4977	0	7	42.86	2.98677	9.58868	0.0358463	0.057158	0.506345	0.228891	0.963511	1.11394		0.019161	0.437378	江苏省	0.0018824	0.00144936	54	1	53
0	0	418	2010	38	0	24.4381	73.7242	0	8	37.5	3.1532	9.90318	0.090499	0.076202	0.561231	0.282085	0.969978	1.14613		1.5604	0.474796	江苏省	0.00486185	0.000851095	40	2	38
0	0	418	2011	38	0	28.8121	69.1058	0	9	33.33	3.0306	9.96119	0.0265201	0.058891	0.566435	0.407591	0.965352	1.17609		-0.020241	0.442418	江苏省	0.00242853	0.00122888	54	4	50
1	0	418	2012	38	0	30.0399	70.9797	0	9	33.33	3.94186	9.92447	0.0410245	0.04508	0.494206	0.47208	0.963265	1.20412		-0.371346	0.312725	江苏省	0.00295597	0.00143695	93	20	73
1	0	418	2013	38	0	22.0408	70.8129	0	9	33.33	#NUM!	9.96485	0.0981165	0.051478	0.508342	0.429808	0.976205	1.23045		0.264946	0.333523	江苏省	0.00268861	0.00203701	243	121	122
1	0	418	2014	38	0	17.8162	69.2136	0	9	33.33	3.92927	10.056	0.145657	0.069512	0.54779	0.370148	0.982178	1.25527		0.237886	0.243999	江苏省	0.00061569	0.00156237	328	177	151
1	0	418	2015	38	0	17.6053	73.0924	0	9	33.33	3.89609	10.1562	0.251171	0.073503	0.582086	0.274141	0.986214	1.27875		0.215417	0.336545	江苏省	0.00105734	0.00186307	550	278	272
1	0	418	2016	38	0	17.4447	75.128	0	8	37.5	3.8857	10.2761	0.206294	0.071099	0.631521	0.229554	0.989819	1.30103		0.243937	0.350382	江苏省	0.00194572	0.002134	1158	624	534
1	0	418	2017	38	0	16.9226	78.1454	0	9	33.33	3.9952	10.3292	0.0944659	0.080063	0.614859	0.164239	0.991234	1.32222		0.309141	0.108178	江苏省	0.00506571	0.00114507	732	456	276
1	0	418	2018	38	0	16.6666	77.9525	0	9	33.33	4.05915	10.3722	0.111404	0.090442	0.586257	0.247569	0.992278	1.34242		0.10532	0.124489	江苏省	0.00723877	0.00192676	326	147	179
0	0	419	2004	52	1	0	63.1233		8	25	3.20763	9.22098	0.119702	0.018307	0.586928	0.402704	0.981155	0.954243		0.258423	0.302987	湖南省	0.0037864	0.0036983	0	0	0
0	0	419	2005	52	1	0	62.8685		8	25	3.19811	9.19081	0.0677576	0.025669	0.542826	0.460901	0.98036	1		0.106396	0.415597	湖南省	0.00105397	0.00567179	0	0	0
0	0	419	2006	52	1	0	58.5413		8	25	3.22763	9.24896	0.123096	0.033736	0.567974	0.357489	0.982701	1.04139		0.181876	0.428212	湖南省	0.00221556	0.00571845	0	0	0
0	0	419	2007	52	1	19.7225	56.6355		8	25	3.3189	9.28277	0.109959	0.031741	0.565869	0.227823	0.967346	1.07918		0.38608	0.601721	湖南省	0.003108	0.00345558	0	0	0
0	0	419	2008	52	1	19.0995	51.28		9	33.33	3.44498	9.36324	0.0770057	0.021019	0.609326	0.351311	0.922482	1.11394		0.134558	0.30772	湖南省	0.00231539	0.00295493	0	0	0
0	0	419	2009	52	1	19.0995	50.6611	1	8	37.5	3.58172	9.45668	0.159495	0.018828	0.717833	0.174303	0.869936	1.14613		0.327146	0.270538	湖南省	0.00563842	0.00243518	0	0	0
0	0	419	2010	52	1	19.327	54.3239	1	8	37.5	3.70706	9.50343	0.102726	0.032466	0.718966	0.149558	0.90351	1.17609		0.354961	0.307173	湖南省	0.00203713	0.00196098	0	0	0
0	0	419	2011	52	1	19.2115	53.729	1	8	37.5	3.66342	9.5526	0.0806551	0.06046	0.532363	0.382501	0.916095	1.20412		0.145013	0.521302	湖南省	0.00552397	0.00109234	0	0	0
1	0	419	2012	52	1	19.2115	49.7535	1	9	33.33	3.67979	9.56907	0.105538	0.041908	0.530868	0.395503	0.921704	1.23045		0.038179	0.383581	湖南省	0.000967977	0.00180887	0	0	0
1	0	419	2013	52	1	19.2115	48.72	1	9	33.33	3.62808	9.58149	0.0789586	0.038086	0.520257	0.368367	0.926361	1.25527		0.101738	0.4095	湖南省	0.00166297	0.00214091	0	0	0
1	0	419	2014	52	1	19.2115	49.4701	1	9	33.33	3.61321	9.57745	0.0471931	0.036475	0.487812	0.351212	0.928071	1.27875		0.00736	0.45095	湖南省	0.0017712	0.00146658	0	0	0
1	0	419	2015	52	1	19.292	49.8042	1	9	33.33	3.60347	9.58467	0.0395995	0.028826	0.487041	0.29151	0.919657	1.30103		-0.030409	0.460148	湖南省	0.000689499	0.00206404	0	0	0
1	0	419	2016	52	1	19.4845	47.6295	1	9	33.33	3.62066	9.59962	0.0223365	0.029267	0.475139	0.337944	0.924155	1.32222		-0.093825	0.465732	湖南省	0.00108684	0.000981587	0	0	0
1	0	419	2017	52	1	19.4845	47.5047	1	9	33.33	3.58659	9.61872	0.0620437	0.035488	0.470669	0.418651	0.930282	1.34242		0.03966	0.443721	湖南省	1.59361e-05	0.000639608	0	0	0
1	0	419	2018	52	1	19.4845	47.6563	1	9	33.33	3.48728	9.69263	-0.00671557	0.034157	0.394411	0.717026	0.94355	1.36173		-0.040527	0.549577	湖南省	0.000763017	0.000507081	0	0	0
1	0	419	2019	52	1	19.4845	47.7889	1	9	33.33	3.44824	9.70774	-0.01389	0.039205	0.374371	0.726332	0.947555	1.38021		-0.082068	0.462065	湖南省	0.000661272	0.000355727	0	0	0
0	1	420	2004	28	1		46.4543	0	11	36.36	3.82105	9.32346	0.083083	0.033743	0.448152	0.509224	0.97931	0.954243		0.206119	0.285665	吉林省	0.00304735	0.0046718	1	0	1
0	1	420	2005	28	1		46.4501	0	11	36.36	3.78455	9.3233	0.0673002	0.014946	0.432248	0.610561	0.979779	1		-0.085753	0.312469	吉林省	0.000863264	0.00514076	1	0	1
0	1	420	2006	28	1		29.1601	0	11	36.36	3.715	9.36872	0.00864956	0.009101	0.470935	0.577128	0.968497	1.04139		0.170507	0.191953	吉林省	0.0118417	0.00362833	2	1	1
0	1	420	2007	28	1		25.4415	0	11	36.36	3.62972	9.4317	0.0319849	0.027812	0.500251	0.271739	0.973346	1.07918		0.504454	0.162105	吉林省	0.017671	0.00543466	0	0	0
0	1	420	2008	28	1		23.86	0	11	36.36	3.64306	9.37101	0.0575686	-0.160503	0.588252	0.430036	0.970672	1.11394		-0.192001	0.085773	吉林省	0.0259945	0.00524972	0	0	0
0	1	420	2009	28	1	0.4148	23.1466	0	11	36.36	3.63649	9.43629	0.0257668	0.003631	0.63713	0.26922	0.934624	1.14613		0.033957	0.109283	吉林省	0.0124022	0.0038565	0	0	0
0	1	420	2010	28	1	0.4262	34.4267	0	9	33.33	3.64601	9.46483	0.0574794	-0.029729	0.686778	0.189333	0.940852	1.17609		0.264955	0.195157	吉林省	0.00330425	0.00254912	0	0	0
0	1	420	2011	28	1	0.4262	26.1114	0	11	36.36	3.61077	9.48229	0.00173037	-0.102034	0.801884	0.162647	0.929683	1.20412		-0.007209	0.155391	吉林省	0.0118788	0.00223866	0	0	0
1	1	420	2012	28	1	0.4252	23.01	0	11	36.36	3.57692	9.53789	0.0175076	0.002468	0.825412	0.152657	0.943932	1.23045		-0.331249	0.16335	吉林省	0.0075177	0.00172747	2	1	1
1	1	420	2013	28	1	0.4262	22.36	0	11	36.36	3.82763	9.60191	-0.0350189	-0.107682	0.957023	0.035384	0.927246	1.25527		-0.099772	0.147466	吉林省	0.0127515	0.00262397	0	0	0
1	1	420	2014	28	1		52.653	0	10	40	3.5675	9.51964	-0.0184515	-0.000531	0.692103	0.226612	0.958318	1.27875		-0.256614	0.226289	吉林省	0.00242027	0.00430253	1	1	0
1	1	420	2015	28	1	0.2244	51.1439	0	11	36.36	3.57449	9.42327	-0.0620724	0.000945	0.632747	0.209176	0.955491	1.30103		-0.000754	0.031178	吉林省	0.00064956	0.00315814	2	1	1
1	1	420	2016	28	1	0.3546	49.7451	0	11	36.36	3.60043	9.66471	-0.0248242	0.005009	0.417175	0.432028	0.975077	1.32222		0.345763	0.391602	吉林省	0.00302738	0.00252222	9	3	6
1	1	420	2017	28	1	0.3764	46.6606	0	11	36.36	3.66876	9.791	0.00512354	0.013822	0.550183	0.307515	0.962991	1.34242		0.576043	0.048092	吉林省	0.00178251	0.0022701	0	0	0
1	1	420	2018	28	1	0.3874	42.8776	0	11	36.36	3.72444	9.85371	0.0248031	0.019716	0.591152	0.372524	0.964165	1.36173		0.165882	0.053033	吉林省	0.00308059	0.000698457	0	0	0
1	1	420	2019	28	1	0.3874	49.1508	0	11	36.36	3.74194	9.92832	0.00883811	0.011789	0.643893	0.313184	0.971168	1.38021		0.050017	0.081693	吉林省	0.00394834	0.00163904	0	0	0
0	1	421	2004	79	1	0	51.8	0	9	33.33	3.5858	9.16911	0.012929	0.022205	0.621654	0.352162	0.883792	0.954243		0.419508	0.04121	江苏省	0.00144789	0.00264021	0	0	0
0	1	421	2005	79	1	0	51.48	0	9	33.33	3.57967	9.37036	0.0210197	-0.047415	0.825804	0.169936	0.92385	1		0.187766	0.059974	江苏省	0.0137009	0.00380572	0	0	0
0	1	421	2006	79	1	0	55.013	0	9	33.33	3.5885	9.37466	0.26611	0.045368	0.769621	0	0.922552	1.04139		0.238582	0.141068	江苏省	0.00313566	0.00233551	0	0	0
0	1	421	2007	79	1	0	46.6414	0	9	33.33	3.58861	9.45904	0.0355634	0.038262	0.681201	0.217811	0.889953	1.07918		0.517037	0.118054	江苏省	0.00204003	0.00370433	0	0	0
0	1	421	2008	79	1	0	43.71	0	9	33.33	3.6052	9.47361	0.116337	0.020331	0.66825	0.314631	0.913274	1.11394		-0.039718	0.134882	江苏省	0.000477382	0.00232903	0	0	0
0	1	421	2009	79	1	0	44.0166	0	9	33.33	3.48982	9.42972	0.124779	0.027377	0.635898	0.261492	0.940813	1.14613		-0.110281	0.198228	江苏省	0.000426783	0.00144936	0	0	0
0	1	421	2010	79	1	0	42.39	0	8	37.5	3.62644	9.47394	0.150328	0.013937	0.636461	0.278613	0.951207	1.17609		0.113433	0.314053	江苏省	0.00435803	0.000851095	0	0	0
0	1	421	2011	79	1	0	41.5021	0	9	33.33	3.63779	9.46591	0.0540712	0.033681	0.621109	0.333192	0.955986	1.20412		-0.119153	0.320349	江苏省	0.00440202	0.00122888	0	0	0
1	1	421	2012	90	1	0	42.9722	0	8	37.5	3.5636	9.4134	0.142942	0.042533	0.54628	0.386209	0.961436	1.23045		0.145967	0.358198	江苏省	0.00291017	0.00143695	0	0	0
1	1	421	2013	90	1	0	41.38	0	8	37.5	3.5417	9.38254	0.0790737	0.040215	0.47894	0.460348	0.963843	1.25527		-0.053212	0.352847	江苏省	0.00482536	0.00203701	0	0	0
1	1	421	2014	90	1	0	42.2208	1	8	37.5	3.53555	9.36342	0.126482	0.072774	0.387614	0.417317	0.975584	1.27875		-0.056509	0.520744	江苏省	0.00645988	0.00156237	0	0	0
1	1	421	2015	45	1	0	65.4793	1	8	37.5	3.80774	9.82496	-0.0154273	0.05394	0.474536	0.443582	0.981558	1.30103		1.53506	0.25089	江苏省	0.00407954	0.00186307	0	0	0
1	1	421	2016	45	1	0	64.605	0	8	37.5	3.46449	9.84772	-0.0194627	0.041042	0.491874	0.442954	0.983604	1.32222		-0.024196	0.186161	江苏省	0.00398816	0.002134	0	0	0
1	1	421	2017	45	1	0	58.2267	0	9	33.33	3.45803	10.0382	0.28606	0.022827	0.686656	0.310614	0.987865	1.34242		-0.071596	0.358768	江苏省	0.000666814	0.00114507	0	0	0
1	1	421	2018	45	1	0	58.0591	0	8	37.5	3.4178	10.0582	0.0821923	0.021079	0.697497	0.3285	0.988656	1.36173		-0.028096	0.230508	江苏省	0.00338897	0.00192676	0	0	0
1	1	421	2019	45	1	0	57.57	0	9	33.33	3.53301	10.0839	-0.074743	0.015037	0.705187	0.320783	0.991163	1.38021		0.024456	0.103242	江苏省	0.00463509	0.0013789	0	0	0
0	1	422	2004	26	1	0	53.001	0	15	33.33	3.39164	9.38607	0.15909	0.058203	0.484156	0.432978	0.996189	0.954243		0.644785	0.27668	湖北省	0.000159605	0.00432184	0	0	0
0	1	422	2005	26	1	0	42.9634	0	15	33.33	3.44948	9.51185	0.134084	0.06354	0.515543	0.501895	0.997512	1		0.414066	0.242873	湖北省	6.97751e-05	0.00536817	2	1	1
0	1	422	2006	26	1	0	29.0802	0	14	35.71	3.40858	9.73237	0.121003	0.05448	0.6265	0.34953	0.996015	1.04139		0.295377	0.405714	湖北省	0.000137962	0.00455158	1	1	0
0	1	422	2007	26	1	0	55.5908	0	15	33.33	3.38075	9.94391	0.0856586	0.065804	0.68914	0.156615	0.96206	1.07918		0.699123	0.12698	湖北省	0.00491678	0.00456863	0	0	0
0	1	422	2008	26	1	0	48.269	0	11	36.36	3.36903	10.0533	0.0557517	0.036073	0.722692	0.256054	0.940359	1.11394		0.405078	0.067339	湖北省	0.00223202	0.00318687	0	0	0
0	1	422	2009	26	1	0	71.7613	0	10	40	3.49108	10.1308	0.0568346	0.03314	0.727806	0.171789	0.935763	1.14613		0.228574	0.222551	湖北省	0.00250312	0.00466129	0	0	0
0	1	422	2010	26	1	8.0409	41.1721	0	11	36.36	3.51521	10.2729	0.0244131	0.054803	0.724969	0.216523	0.97209	1.17609		0.317824	0.219046	湖北省	0.000670647	0.00358035	0	0	0
0	1	422	2011	26	1	8.0409	35.6938	0	11	36.36	3.67025	10.4278	0.0738127	0.047284	0.736392	0.240998	0.979399	1.20412		0.538755	0.279562	湖北省	0.00276668	0.000950973	4	3	1
1	1	422	2012	26	1	8.2565	42.9506	0	11	36.36	3.5523	10.472	0.136359	0.049714	0.734845	0.249752	0.978229	1.23045		0.089319	0.106029	北京市	0.00656458	0.00085166	11	6	5
1	1	422	2013	26	1	8.2565	27.3961	1	10	40	4.19234	10.5484	0.0809431	0.00567	0.788887	0.222338	0.979697	1.25527		-0.003701	0.152267	北京市	0.000801748	0.00102603	5	4	1
1	1	422	2014	26	1	8.2565	30.7316	1	11	36.36	4.00156	10.5726	0.0978719	0.002114	0.79884	0.205403	0.982024	1.27875		-0.056954	0.144265	北京市	0.0048411	0.00170753	2	1	1
1	1	422	2015	26	1	8.3692	34.7463	1	11	36.36	3.98865	10.6018	0.120981	0.001358	0.798186	0.20748	0.982943	1.30103		0.00855	0.136008	北京市	0.0151886	0.0022616	1	1	0
1	1	422	2016	26	1	8.3692	48.8178	1	11	36.36	3.92402	10.5996	0.0616925	-0.035393	0.828879	0.169704	0.982522	1.32222		-0.172077	0.162875	北京市	0.00401399	0.00211689	7	0	7
1	1	422	2017	26	1	0	22.7879	0	9	33.33	3.99436	10.5126	0.0373549	-0.158127	0.951838	0.045249	0.979894	1.34242		-0.212522	0.1	湖北省	0.0270495	0.00111132	1	1	0
1	1	422	2018	26	1	8.3692	22.38	0	9	33.33	3.92645	10.3789	0.00693698	0.013121	0.918647	0.079207	0.975385	1.36173		0.071668	0.13007	湖北省	0.00187864	0.000782035	0	0	0
1	1	422	2019	26	1	8.3692	24.31	0	9	33.33	3.92433	10.3641	0.097464	0.00459	0.950554	0.046509	0.983006	1.38021		0.144218	0.138773	湖北省	0.00729736	0.000714955	1	1	0
0	1	423	2004	27	1	0	56.1148	0	11	36.36	3.13354	9.0619	0.118965	0.116744	0.113971	0.369948	0.937372	0.954243		0.178704	2.56984	山东省	0.00288763	0.00549334	1	1	0
0	1	423	2005	27	1	14.5138	52.5724	0	13	38.46	3.16879	9.0975	0.0538525	0.091042	0.161849	0.507204	0.925059	1		0.064477	1.43414	山东省	0.00569243	0.00684375	1	1	0
0	1	423	2006	27	1	14.5138	62.7421	0	13	38.46	3.21932	9.15167	0.219946	0.11187	0.208433	0.246056	0.939253	1.04139		0.139847	1.63016	山东省	0.00304681	0.00564548	0	0	0
0	1	423	2007	27	1	10.4944	61.3359	0	13	38.46	3.27254	9.20599	0.149562	0.131043	0.214278	0.091896	0.946708	1.07918		0.291748	1.65286	山东省	0.00331012	0.00537472	0	0	0
0	1	423	2008	27	1	10.0323	64.4167	0	9	33.33	3.42927	9.27719	0.156791	0.156425	0.234181	0.233387	0.956895	1.11394		0.220503	1.58624	山东省	0.00105055	0.00566113	0	0	0
0	1	423	2009	27	1	10.041	61.5387	0	9	33.33	3.63528	9.4937	0.260756	0.130605	0.210992	0.163466	0.959693	1.14613		0.233192	3.20522	山东省	0.0107163	0.00324021	3	3	0
0	1	423	2010	27	1	10.041	69.973	0	9	33.33	3.734	9.55603	0.176714	0.165138	0.2169	0.082404	0.964221	1.17609		0.185021	1.57645	山东省	0.00723333	0.00257574	0	0	0
0	1	423	2011	27	1	13.7068	65.7145	0	9	33.33	3.7532	9.62597	0.16793	0.205913	0.177752	0.120527	0.965201	1.20412		0.11976	2.19312	山东省	0.00142718	0.00313391	4	4	0
1	1	423	2012	27	1	13.7068	59.4899	0	9	33.33	3.79428	9.72637	0.161115	0.197828	0.190484	0.15714	0.971381	1.23045		0.107736	2.88146	山东省	0.00125964	0.00315208	13	12	1
1	1	423	2013	27	1	13.7068	51.0225	0	9	33.33	3.75328	9.77668	0.147012	0.203975	0.149746	0.189988	0.969035	1.25527		0.314204	2.39725	山东省	0.00250041	0.00372965	56	42	14
1	1	423	2014	27	1	13.7068	41.7368	0	9	33.33	3.70295	9.87273	0.0880848	0.183953	0.192	0.233577	0.968852	1.27875		-0.001816	1.87923	山东省	0.00151722	0.00600502	61	32	29
1	1	423	2015	27	1	13.7068	41.593	0	9	33.33	3.70902	9.93495	0.113557	0.190244	0.177256	0.198265	0.976775	1.30103		0.359354	1.1399	山东省	0.00227332	0.00381196	36	24	12
1	1	423	2016	27	1	15.0116	49.896	0	9	33.33	3.64256	9.9978	0.0627738	0.186454	0.157136	0.227951	0.981442	1.32222		0.159179	0.949069	山东省	0.00510912	0.00494451	91	43	48
1	1	423	2017	27	1	15.5688	50.3769	0	9	33.33	3.68278	10.0926	0.141999	0.165158	0.202369	0.23551	0.973356	1.34242		0.167039	0.70665	山东省	0.0199046	0.00420044	68	40	28
1	1	423	2018	27	1	0.628	54.588	0	9	33.33	3.68449	10.1421	0.0727507	0.150441	0.183198	0.398851	0.969561	1.36173		-0.004615	0.866163	山东省	0.0299285	0.00245286	58	37	21
1	1	423	2019	27	1	-0.3062	56.1595	0	9	33.33	3.69478	10.0665	-0.0961065	-0.038218	0.139923	0.404804	0.963524	1.38021		-0.596825	1.2084	山东省	0.011014	0.0033876	42	18	24
0	0	425	2004	35	1	21.348	55.7054	0	9	33.33	3.75059	9.53977	-0.0555702	0.018841	0.644346	0.307363	0.937444	0.954243		0.078161	0.090252	江苏省	0.00659524	0.00264021	0	0	0
0	0	425	2005	35	1	0	59.0006	0	9	33.33	3.64276	9.50024	0.0390961	-0.040534	0.660507	0.310954	0.916485	1		-0.181317	0.072425	江苏省	0.00620453	0.00380572	0	0	0
0	0	425	2006	35	1	0	44.1086	0	9	33.33	3.6507	9.51431	0.0220906	0.003162	0.667893	0.237493	0.913442	1.04139		-0.162197	0.149441	江苏省	0.00203815	0.00233551	16	0	16
0	0	425	2007	35	1	0	62.8192	0	9	33.33	3.68878	9.48047	0.0887511	0.008139	0.606849	0.136924	0.971228	1.07918		0.264019	0.227643	江苏省	0.01103	0.00370433	8	1	7
0	0	425	2008	35	1	0	63.0007	0	9	33.33	3.67541	9.56089	0.0426979	0.027994	0.637826	0.152892	0.95825	1.11394		0.026908	0.198169	江苏省	0.0153535	0.00232903	13	1	12
0	0	425	2009	35	1	0	76.6371	1	8	37.5	4.08178	10.1782	0.210994	0.113605	0.707521	0.171901	0.926635	1.14613		5.17108	0.476252	江苏省	0.00207816	0.00144936	15	1	14
0	0	425	2010	35	1	0	82.0376	1	9	33.33	4.06815	10.3945	0.0191822	0.117672	0.513903	0.295101	0.953863	1.17609		0.218117	0.724553	江苏省	0.00687375	0.000851095	0	0	0
0	0	425	2011	35	1	0	68.1217	1	9	44.44	4.22024	10.5405	-0.0584716	0.097328	0.563431	0.362389	0.961808	1.20412		0.307654	0.512662	江苏省	0.00883005	0.00122888	49	19	30
1	0	425	2012	35	1	0	66.8167	1	9	44.44	4.18201	10.6567	-0.0765758	0.054361	0.613681	0.33963	0.957733	1.23045		-0.025435	0.330341	江苏省	0.00502012	0.00143695	161	62	99
1	0	425	2013	35	1	0	63.7458	1	9	44.44	3.92038	10.6911	-0.00780216	0.03153	0.598504	0.437115	0.956172	1.25527		-0.159891	0.337169	江苏省	0.003924	0.00203701	163	66	97
1	0	425	2014	35	1	0	61.3937	1	9	44.44	3.87887	10.6889	0.0151005	0.00833	0.581602	0.332516	0.955212	1.27875		-0.136636	0.240625	江苏省	0.00130991	0.00156237	314	89	225
1	0	425	2015	35	1	0	55.1935	1	9	44.44	4.16313	10.6305	0.00252276	-0.001468	0.517557	0.394774	0.964933	1.30103		-0.285264	0.245753	江苏省	0.00140789	0.00186307	406	159	247
1	0	425	2016	35	1	0	56.9752	1	8	37.5	4.12908	10.6432	0.0510571	0.004925	0.534267	0.434161	0.958603	1.32222		0.014011	0.252774	江苏省	0.00443582	0.002134	134	59	75
1	0	425	2017	35	1	0	56.3399	0	8	50	4.13418	10.697	0.0633596	0.02067	0.516661	0.413734	0.960155	1.34242		0.724629	0.284302	江苏省	0.00232876	0.00114507	143	48	95
1	0	425	2018	35	1	0	62.274	0	8	50	4.15588	10.7871	0.0540199	0.033562	0.504644	0.534612	0.964045	1.36173		0.524488	0.366998	江苏省	0.00289104	0.00192676	151	60	91
1	0	425	2019	35	1	0	66.5465	0	9	44.44	4.15984	10.8881	0.0664444	0.047164	0.564685	0.393475	0.968988	1.38021		0.332492	0.349957	江苏省	0.000584344	0.0013789	54	27	27
0	1	426	2004	44	1	0	67.1022	1	7	42.86	2.5682	9.50497	0.0458009	0.006834	0.583892	0.416792	0.99455	0.954243		0.082683	0.201451	内蒙古	0.00218837	0.00411592	0	0	0
0	1	426	2005	44	1	0	67.1003	1	7	42.86	2.57287	9.41489	0.0557854	0.009585	0.481003	0.541967	0.947733	1		0.235711	0.383843	内蒙古	0.000124064	0.0018637	0	0	0
0	1	426	2006	44	1	0	55.8104	1	7	42.86	2.57519	9.43503	0.107231	0.008069	0.496874	0.514699	0.851388	1.04139		0.305293	0.127294	内蒙古	0.00399674	0.01029	0	0	0
0	1	426	2007	44	1	0	49.75	1	9	33.33	2.57171	9.40289	0.0533806	0.003578	0.465867	0.332291	0.813302	1.07918		0.095428	0.104514	内蒙古	0.000913496	0.00789028	0	0	0
0	1	426	2008	44	1	0	50.44	1	9	33.33	2.59106	9.37675	0.0120659	-0.05768	0.488947	0.513494	0.807083	1.11394		-0.401005	0.14398	内蒙古	0.00774416	0.00857849	0	0	0
0	1	426	2009	44	1	0	51.0699	1	9	33.33	2.58771	9.22164	0.0236291	0.04688	0.287939	0.287806	0.760294	1.14613		-0.001923	0.252923	内蒙古	0.00802217	0.0061131	0	0	0
0	1	426	2010	44	1	0	56.1505	1	9	33.33	2.58546	9.21107	0.042045	-0.031606	0.302007	0.245847	0.761148	1.17609		0.227057	0.287154	内蒙古	0.010829	0.00387078	0	0	0
0	1	426	2011	9	0	9.2456	50.6383	0	9	33.33	2.46835	9.49705	0.0320414	0.059165	0.486809	0.30594	0.534343	1.20412		-0.039838	0.260998	内蒙古	0.00238307	0.00766973	0	0	0
1	1	426	2012	9	0	9.2456	53.3099	0	9	33.33	2.47712	9.52186	0.0452536	0.031829	0.487297	0.245906	0.588586	1.23045		1.31571	0.028396	内蒙古	0.00338883	0.00416626	0	0	0
1	1	426	2013	9	0	8.5428	60.1193	0	9	33.33	2.42488	9.62919	0.00778877	0.011735	0.358713	0.487511	0.690632	1.25527		-0.06512	0.620804	内蒙古	0.000972469	0.0128693	0	0	0
1	1	426	2014	9	0	6.102	61.0151	0	9	33.33	2.38561	9.59472	-0.0494659	0.040158	0.299452	0.376881	0.618288	1.27875		0.402081	0.06102	内蒙古	0.00564137	0.0151619	0	0	0
1	1	426	2015	9	0	6.102	63.1033	0	9	33.33	2.40483	9.61005	-0.0115078	-0.007095	0.337222	0	0.621934	1.30103		-0.284352	0.10471	内蒙古	0.00887129	0.00832973	0	0	0
1	1	426	2016	9	0	6.422	55.8096	0	9	33.33	2.5092	9.98957	0.0201152	0.009137	0.501488	0.294153	0.605962	1.32222		0.043384	0.575831	内蒙古	0.00703216	0.00727967	0	0	0
1	1	426	2017	9	0	5.952	55.3154	0	9	33.33	2.49831	9.96994	0.125053	0.059322	0.423948	0.310516	0.587744	1.34242		1.43897	0.286572	内蒙古	0.0105546	0.0071704	0	0	0
1	1	426	2018	9	0	5.952	52.6524	0	9	33.33	2.57749	9.95102	0.128455	-0.019101	0.427777	0.428898	0.584279	1.36173		0.155136	0.01926	内蒙古	0.00302481	0.00538762	0	0	0
1	1	426	2019	9	0	6.054	51.2185	0	9	33.33	2.52114	9.96705	0.0477492	0.011026	0.420149	0.438534	0.616163	1.38021		-0.641795	0.069932	内蒙古	0.00116203	0.0037616	0	0	0
0	0	428	2004	61	1	0	64.955	1	8	25	3.08955	9.07779	0.0709024	0.029202	0.437666	0.500517	0.951551	0.954243		0.166662	0.595473	湖南省	0.00154107	0.0036983	0	0	0
0	0	428	2005	61	1	0	64.8004	0	9	33.33	3.09167	9.06543	0.086408	0.011307	0.571158	0.40883	0.951162	1		-0.000109	0.286712	湖南省	0.00789683	0.00567179	0	0	0
0	0	428	2006	61	1	0	60.2186	0	9	33.33	3.07041	9.17182	0.124437	0.05961	0.606089	0.257579	0.93327	1.04139		0.13651	0.171072	湖南省	0.00252873	0.00571845	0	0	0
0	0	428	2007	61	1	0	53.9933	0	9	33.33	3.01995	9.3608	0.146879	0.075978	0.661628	0.16274	0.960969	1.07918		0.16842	0.254615	湖南省	0.00500657	0.00345558	0	0	0
0	0	428	2008	61	1	0	63.151	0	9	33.33	3.00775	9.49633	0.0815483	0.042294	0.589695	0.372061	0.950637	1.11394		0.47325	0.163355	湖南省	0.000233182	0.00295493	0	0	0
0	0	428	2009	61	1	0	50.6616	0	9	33.33	3.06558	9.59243	0.148225	0.039474	0.626921	0.254233	0.954625	1.14613		0.409586	0.167442	湖南省	0.00245245	0.00243518	0	0	0
0	0	428	2010	61	1	0	50.1876	0	9	33.33	3.88807	9.65895	0.0945249	0.03147	0.65925	0.19497	0.953169	1.17609		0.081149	0.157275	湖南省	0.00145389	0.00196098	0	0	0
0	0	428	2011	61	1	0	48.7202	0	9	55.56	3.95689	9.74169	0.0906542	0.024198	0.68591	0.256587	0.963779	1.20412		0.139307	0.167472	湖南省	0.00132478	0.00109234	0	0	0
1	0	428	2012	61	1	0	48.8945	0	8	50	3.94871	9.82685	0.0599407	0.017346	0.731865	0.2269	0.938716	1.23045		0.051183	0.079288	湖南省	0.00283312	0.00180887	0	0	0
1	0	428	2013	61	1	0	47.6059	0	9	55.56	3.85643	9.90528	0.0266352	0.013847	0.76369	0.179907	0.945864	1.25527		0.082586	0.05334	湖南省	0.00413527	0.00214091	0	0	0
1	0	428	2014	61	1	0	48.0915	0	8	50	3.79567	9.96524	0.0125288	-0.010396	0.80305	0.156773	0.945118	1.27875		-0.149701	0.06782	湖南省	0.000784839	0.00146658	0	0	0
1	0	428	2015	61	1	0	69.5124	0	8	50	3.72411	9.97879	0.0192446	-0.003674	0.642123	0.23527	0.949121	1.30103		-0.211163	0.173622	湖南省	0.00105267	0.00206404	0	0	0
1	0	428	2016	61	1	0	72.5426	0	9	55.56	3.72616	9.94982	0.011545	-0.049143	0.666576	0.24688	0.935462	1.32222		-0.159735	0.103494	湖南省	7.74755e-05	0.000981587	0	0	0
1	0	428	2017	61	1	0	62.4935		9	55.56	3.71575	9.95557	0.0206686	-0.007831	0.676985	0.29233	0.938068	1.34242		0.059095	0.164989	湖南省	0.00760469	0.000639608	0	0	0
1	0	428	2018	61	1	0	62.3419		9	55.56	3.68287	9.85712	0.019057	-0.097033	0.658974	0.337613	0.924438	1.36173		-0.098735	0.087293	湖南省	0.00805209	0.000507081	0	0	0
1	0	428	2019	61	1	0	59.7739		9	55.56	3.64836	9.81741	0.0595664	0.000313	0.626011	0.362223	0.92686	1.38021		0.159084	0.039972	湖南省	0.00670986	0.000355727	0	0	0
0	0	429	2004	58	1	0	50.7019	0	11	36.36	3.03141	9.83491	0.0986927	0.055981	0.357368	0.622985	0.966604	0.845098		0.132044	0.736734	广东省	0.00232604	0.00283545	0	0	0
0	0	429	2005	58	1	0	52.5924	0	11	36.36	3.09587	9.83258	0.0923682	0.066407	0.375266	0.608282	0.968255	0.90309		0.135266	0.556339	广东省	0.00346868	0.00335213	0	0	0
0	0	429	2006	58	1	0	50.9645	0	11	36.36	3.07918	9.82443	0.0893023	0.063623	0.344066	0.614755	0.970316	0.954243		0.033904	0.84041	广东省	0.002609	0.00238416	0	0	0
0	0	429	2007	58	1	0	49.1132	0	11	36.36	3.10243	9.7636	0.119059	0.101768	0.348792	0.385044	0.968915	1		0.050906	0.201055	广东省	0.0104669	0.00288816	0	0	0
0	0	429	2008	58	1	0	45.899	0	11	36.36	3.1364	9.86116	0.0802134	0.064972	0.475639	0.517553	0.989966	1.04139		-0.158338	0.346142	广东省	0.0046228	0.00217759	0	0	0
0	0	429	2009	58	1	0	45.1563	0	8	50	3.13545	9.95013	0.0253493	0.042268	0.549822	0.397924	0.992558	1.07918		-4.7e-05	0.186312	广东省	0.00196219	0.0011701	0	0	0
0	0	429	2010	58	1	0	45.1107	0	11	36.36	3.15625	10.0223	0.0560771	0.041641	0.544009	0.444937	0.994372	1.11394		0.069739	0.210188	广东省	0.00333741	0.00135523	0	0	0
0	0	429	2011	58	1	0	46.2873	0	11	36.36	3.16938	10.072	0.0525577	0.018968	0.597053	0.436833	0.995495	1.14613		0.075655	0.560682	广东省	0.000108733	0.000636135	0	0	0
1	0	429	2012	54	1	0	47.71	1	10	40	3.21378	10.1191	0.0472213	0.015294	0.611355	0.423375	0.996544	1.17609		0.025671	0.289051	广东省	0.00181297	0.00102755	0	0	0
1	0	429	2013	54	1	0	46.46	0	11	36.36	3.19948	10.1036	0.0596678	0.007881	0.601973	0.440017	0.99958	1.20412		0.200584	0.640929	广东省	0.0052916	0.00110634	0	0	0
1	0	429	2014	54	1	0	48.4199	0	11	36.36	3.16643	10.0974	0.0772958	0.028677	0.530826	0.490655	0.999596	1.23045		0.096082	0.499166	广东省	0.00513155	0.00118583	0	0	0
1	0	429	2015	54	1	0	47.7514	0	11	36.36	3.13956	10.0831	0.0823433	0.044552	0.493845	0.486598	0.999661	1.25527		0.062158	0.570681	广东省	0.00632407	0.00102349	0	0	0
1	0	429	2016	54	1	2.1404	71.5123	0	14	35.71	3.35044	10.2061	0.119724	0.072942	0.449772	0.509824	0.999618	1.27875		0.827921	1.68425	广东省	0.0034814	0.000745966	0	0	0
1	0	429	2017	54	1	1.6891	71.6188	0	15	33.33	3.34064	10.2181	0.132842	0.103504	0.427832	0.508059	0.999571	1.30103		0.093452	1.14578	广东省	0.00029525	0.00109058	0	0	0
1	0	429	2018	54	1		72.925	0	15	33.33	3.34183	10.2121	0.117575	0.116799	0.383508	0.554268	0.999648	1.32222		0.041967	0.702412	广东省	0.00504302	0.000660628	0	0	0
1	0	429	2019	54	1		71.4245	0	15	33.33	3.33325	10.2473	0.112509	0.082015	0.420036	0.459659	0.999638	1.34242		-0.049945	1.54122	广东省	0.00460237	0.000730987	0	0	0
0	0	430	2004	72	0	18.3315	59.77	0	9	33.33	3.0216	8.7387	-0.0306221	0.004622	0.536366	0.337078	0.912993	0.954243		0.530758	0.010203	湖南省	0.0254506	0.0036983	0	0	0
0	0	430	2005	72	0	18.3315	59.48	0	9	33.33	3.02078	8.75031	0.072747	-0.120954	0.629682	0.315855	0.785358	1		0.13295	0.024451	湖南省	0.00591567	0.00567179	0	0	0
0	0	430	2006	72	0		60.368	0	9	33.33	2.99034	8.74448	0.0943888	-0.221198	0.848297	0.09982	0.790395	1.04139		0.175162	0.02129	湖南省	0.0306403	0.00571845	0	0	0
0	0	430	2011	72	1	0	69.7566	0	9	33.33	2.8651	8.65125	0.300596	0.199937	0.376404	0.146994	0.91746	1.20412		0.46753	0.475178	湖南省	0.0139268	0.00109234	0	0	0
1	0	430	2012	78	1	0	69.4842	0	9	33.33	2.89209	8.71012	0.242508	0.197465	0.255149	0.204152	0.841108	1.23045		0.225204	0.380517	湖南省	0.0228586	0.00180887	0	0	0
1	0	430	2013	78	1	0	61.7881	0	9	33.33	2.93349	8.78015	0.141109	0.086954	0.280697	0.278272	0.870365	1.25527		-0.26693	0.943545	湖南省	0.00424223	0.00214091	0	0	0
1	0	430	2014	78	1	0	52.5148	0	9	33.33	3.02531	8.83553	0.159689	0.087686	0.272118	0.242508	0.887103	1.27875		-0.0326	0.510665	湖南省	0.00175499	0.00146658	0	0	0
1	0	430	2015	78	1	0	52.1815	0	9	33.33	3.03862	8.94091	0.239532	0.131	0.29778	0.16449	0.898196	1.30103		0.394353	0.59006	湖南省	0.0225671	0.00206404	0	0	0
1	0	430	2016	78	1	0	55.2028	0	9	33.33	3.10517	9.31052	0.0648062	0.029568	0.667676	0.163541	0.481299	1.32222		-0.122535	0.101019	湖南省	0.00405801	0.000981587	0	0	0
1	0	430	2017	78	1	2.2679	59.5255	0	9	33.33	3.06819	9.36851	0.0523613	0.028261	0.331729	0.439892	0.562473	1.34242		-0.071825	0.307431	湖南省	0.00437662	0.000639608	0	0	0
1	0	430	2018	78	1	2.2679	57.2785	0	11	36.36	3.05652	9.39724	0.0591088	0.01001	0.36453	0.566106	0.601485	1.36173		-0.147832	0.393257	湖南省	0.00373209	0.000507081	0	0	0
1	0	430	2019	78	1	2.2679	55.1098	0	11	36.36	3.04844	9.42619	0.0584065	0.004257	0.399074	0.52012	0.637462	1.38021		-0.092092	0.437591	湖南省	0.00785271	0.000355727	0	0	0
0	1	488	2004	22	1	0	47.2059	0	15	33.33	4.26174	10.2	0.0256297	0.040443	0.583441	0.416235	0.993992	0.69897		0.214044	0.284107	山东省	0.000962644	0.00549334	0	0	0
0	1	488	2005	22	1	0	44.5199	0	15	33.33	4.29528	10.2545	0.0564136	0.036832	0.599854	0.436758	0.986719	0.778151		0.376204	0.128506	山东省	0.00219829	0.00684375	0	0	0
0	1	488	2006	22	1	5.8394	35.0082	0	15	33.33	4.22948	10.3128	0.0490831	0.036378	0.622853	0.393787	0.988798	0.845098		0.215148	0.133667	山东省	0.00246827	0.00564548	1	1	0
0	1	488	2007	22	1	4.6744	42.1576	0	15	33.33	4.18503	10.3426	0.0601634	0.05536	0.519308	0.341916	0.96172	0.90309		0.283615	0.083316	山东省	0.00370015	0.00537472	0	0	0
0	1	488	2008	22	1	3.4488	47.9079	0	15	33.33	4.23459	10.4199	0.0735429	0.047892	0.466842	0.617321	0.95067	0.954243		0.024059	0.327945	山东省	0.00279465	0.00566113	11	1	10
0	1	488	2009	22	1	3.4488	46.8546	0	15	33.33	4.21195	10.4505	0.0580948	0.033811	0.477652	0.522211	0.952727	1		-0.041531	0.335088	山东省	0.00220835	0.00324021	0	0	0
0	1	488	2010	22	1	3.4488	43.655	1	15	33.33	4.24746	10.545	0.0242417	0.037108	0.564953	0.453756	0.957815	1.04139		0.155764	0.146519	山东省	0.00416181	0.00257574	13	2	11
0	1	488	2011	22	1	5.7224	41.2762	1	15	33.33	4.25193	10.6593	-0.00958701	0.012902	0.671543	0.363689	0.966307	1.07918		0.031643	0.116324	山东省	0.000888794	0.00313391	0	0	0
1	1	488	2012	22	1	5.7224	40.9071	1	15	33.33	4.19797	10.6787	0.0410026	0.000978	0.699418	0.339366	0.969895	1.11394		0.113492	0.117243	山东省	0.00195889	0.00315208	12	4	8
1	1	488	2013	22	1	5.972	44.5573	1	12	33.33	4.1124	10.6769	0.0236232	0.014527	0.691966	0.344763	0.970841	1.14613		0.031739	0.037617	山东省	0.000462274	0.00372965	0	0	0
1	1	488	2014	22	1	6.0929	37.4188	1	12	33.33	4.10833	10.7545	0.0173419	0.007978	0.747491	0.268091	0.976428	1.17609		-0.063133	0.034742	山东省	0.0018474	0.00600502	0	0	0
1	1	488	2015	22	1	7.5869	47.4474	1	12	33.33	4.07529	10.8919	-0.124694	0.012544	0.778623	0.227287	0.980978	1.20412		0.057114	0.038823	山东省	0.00264194	0.00381196	0	0	0
1	1	488	2016	22	1	13.188	44.9405	1	10	40	4.11348	10.9153	0.0261656	0.02458	0.725773	0.28704	0.981026	1.23045		0.117581	0.042387	山东省	0.00151961	0.00494451	9	0	9
1	1	488	2017	22	1	15.1604	47.9375	0	10	40	4.13287	11.0238	0.000225004	0.035588	0.713381	0.28957	0.980312	1.25527		0.306002	0.048986	山东省	0.00141247	0.00420044	0	0	0
1	1	488	2018	22	1	15.2481	46.1065	0	11	36.36	4.18159	11.0225	0.133876	0.024352	0.754349	0.269048	0.981529	1.27875		-0.020246	0.038778	山东省	0.000756984	0.00245286	12	2	10
1	1	488	2019	22	1	15.27	45.8535	0	8	37.5	4.13599	10.991	0.124876	0.017898	0.731114	0.302309	0.981757	1.30103		0.052628	0.054846	山东省	0.000525986	0.0033876	2	2	0
0	1	498	2004	28	0	5.192	55.33	0	9	33.33	3.52789	9.33632	0.0947888	0.020618	0.754045	0.208326	0.937472	0.90309		0.149293	0.33291	辽宁省	0.0265315	0.00766029	0	0	0
0	1	498	2005	28	0	5.192	55.57	0	9	33.33	3.5244	9.32441	-0.114339	-0.084136	0.810241	0.177291	0.941802	0.954243		-0.225687	0.002609	辽宁省	0.0662792	0.0107291	0	0	0
0	1	498	2006	28	0	3.7	40.366	0	8	25	3.5168	9.18959	-0.00381447	-0.237765	0.962082	0.029621	0.922358	1		-0.270603	0.001999	辽宁省	0.0153291	0.0128172	0	0	0
0	1	498	2009	28	1		46.53	0	7	42.86	3.49638	8.73668	-0.0151757	0.502269	0.983103	0	1	1.11394		-0.521012	1.01614	辽宁省	0.0863267	0.00300586	0	0	0
0	1	498	2010	28	0	0	32.47	0	5	40	1.04139	7.65504	-11.0562	0.013231	0.782854	0	0.997849	1.14613		0	1.27083	辽宁省	0.00287254	0.0020567	0	0	0
0	1	498	2011	28	0	0	32.47	0	5	40	1.04139	7.02893	-3.22433	0.043708	0.038248	0	0.991825	1.17609		0	25.6567	辽宁省	0.0021451	0.00136851	0	0	0
1	1	498	2012	48	1	0	73.44	0	9	33.33	3.41397	9.94668	-0.0865422	0.026255	0.771108	0	0.997212	1.20412		0	0.073274	山东省	0.000503452	0.00315208	0	0	0
1	1	498	2013	48	1	3.5157	69.716	0	8	37.5	3.41896	9.97405	0.0781726	0.02779	0.755201	0.227827	0.997441	1.23045		0.092598	0.103759	山东省	0.00258795	0.00372965	0	0	0
1	1	498	2014	48	1	3.5157	69.4	0	7	42.86	3.8496	10.0011	0.0314047	0.031108	0.735114	0	0.997043	1.25527		-0.044558	0.116354	山东省	0.000849314	0.00600502	0	0	0
1	1	498	2015	48	1	3.5157	70.0557	0	8	37.5	3.8295	10.0177	0.0799381	0.036262	0.708156	0.24065	0.997322	1.27875		0.084248	0.096156	山东省	0.00157963	0.00381196	0	0	0
1	1	498	2016	48	1	0	76.5707	0	9	33.33	3.90053	10.1773	0.0541276	0.028649	0.769289	0.207147	0.997162	1.30103		0.09826	0.22255	山东省	0.000140179	0.00494451	0	0	0
1	1	498	2017	48	1	0	73.6741	0	9	33.33	3.9266	10.2462	0.0131866	0.032784	0.769372	0.214284	0.997863	1.32222		0.520037	0.163186	山东省	0.00130667	0.00420044	0	0	0
1	1	498	2018	48	1	6.34	69.6721	0	7	42.86	3.93967	10.3782	0.0347447	0.028341	0.733793	0.269276	0.997672	1.34242		0.192467	0.200909	山东省	0.000886428	0.00245286	0	0	0
1	1	498	2019	48	1	6.34	69.3201	0	8	37.5	4.01678	10.506	0.00149181	0.025555	0.742626	0.284034	0.998327	1.36173		0.575019	0.17161	山东省	0.000718714	0.0033876	0	0	0
0	0	501	2004	52	1	0	47.6501	0	11	36.36	3.95274	9.51671	0.102056	-0.018783	0.703333	0.280315	0.983931	1.11394		0.132921	0.184487	湖北省	0.00600413	0.00432184	0	0	0
0	0	501	2005	52	1	0.243	52.7071	0	11	36.36	3.97368	9.51513	0.191067	0.015564	0.68234	0.290142	0.984906	1.14613		0.091772	0.370693	湖北省	0.00376769	0.00536817	0	0	0
0	0	501	2006	52	1	0	60.0881	0	11	36.36	3.94552	9.53147	0.129778	0.020999	0.686956	0.241661	0.992693	1.17609		0.057543	0.5044	湖北省	0.00520922	0.00455158	0	0	0
0	0	501	2007	52	1	0	75.5279	0	11	36.36	4.0235	9.63154	0.173803	0.049757	0.697551	0.116011	0.966993	1.20412		0.193715	0.495595	湖北省	0.00154781	0.00456863	0	0	0
0	0	501	2008	52	1	0	69.9576	0	11	36.36	4.0834	9.71417	0.160463	0.053026	0.70319	0.254478	0.967842	1.23045		0.251568	0.460703	湖北省	0.000118003	0.00318687	0	0	0
0	0	501	2009	52	1	0	70.6499	0	11	36.36	4.11361	9.76708	0.160068	0.054304	0.734018	0.131502	0.794634	1.25527		0.197275	0.352007	湖北省	0.0021836	0.00466129	0	0	0
0	0	501	2010	52	1	0	77.4268	0	11	36.36	4.15773	9.87259	0.217679	0.050675	0.751975	0.123842	0.823042	1.27875		0.327485	0.377464	湖北省	0.00149786	0.00358035	0	0	0
0	0	501	2011	52	1	0	77.8361	0	11	36.36	4.20183	9.98655	0.190094	0.045939	0.769568	0.147016	0.866778	1.30103		0.208485	0.318051	湖北省	0.000771874	0.000950973	0	0	0
1	0	501	2012	52	1	0	76.1719	0	10	40	4.19846	10.0429	0.196137	0.04716	0.760921	0.185426	0.854851	1.32222		0.170228	0.264986	湖北省	0.00111561	0.00133569	0	0	0
1	0	501	2013	52	1	8.1891	67.1676	0	11	36.36	4.20631	10.1016	0.146043	0.04798	0.752536	0.195656	0.864686	1.34242		0.130225	0.222206	湖北省	0.00145925	0.00212509	0	0	0
1	0	501	2014	52	1	9.1968	67.6304		10	40	4.1848	10.1945	0.066141	0.040972	0.759467	0.189074	0.816545	1.36173		0.018928	0.1892	湖北省	0.00184974	0.00202096	0	0	0
1	0	501	2015	52	1	8.7094	61.958	0	11	36.36	4.12607	10.2493	0.0480719	0.045105	0.767476	0.167472	0.842485	1.38021		0.021142	0.171247	湖北省	0.00298272	0.0011642	0	0	0
1	0	501	2016	52	1	0	61.9994	0	10	40	4.06405	10.2502	0.0835836	0.055819	0.659722	0.269018	0.846785	1.39794		0.009472	0.222894	湖北省	1.26669e-05	0.00254045	0	0	0
1	0	501	2017	52	1	0	61.0851	0	11	36.36	4.06002	10.2558	0.0143452	0.068887	0.601671	0.31972	0.853142	1.41497		0.024447	0.21224	湖北省	0.00404849	0.00111132	0	0	0
1	0	501	2018	52	1	0	58.1028	0	10	40	3.9599	10.3596	0.109487	0.045876	0.639567	0.374248	0.691273	1.43136		-0.022985	0.248466	湖北省	0.00163439	0.000782035	0	0	0
1	0	501	2019	52	1	0	58.9133	0	11	36.36	3.97202	10.3728	0.0600944	0.051918	0.596956	0.391412	0.708686	1.44716		0.002854	0.15461	湖北省	0.00495789	0.000714955	0	0	0
0	0	503	2004	90	0	5.4958	51.1512	0	9	33.33	3.35927	9.25964	0.0293677	0.193546	0.20476	0.290679	0.815585	1.11394		-0.038592	2.53826	海南省	0.0289839	0.000962425	0	0	0
0	0	503	2005	90	0	5.4957	50.9057	0	9	33.33	3.31027	9.26003	-0.0106421	0.018947	0.212038	0.377268	0.832217	1.14613		-0.316323	1.4118	海南省	0.00195333	0.00164883	0	0	0
0	0	503	2006	90	0	4.7737	41.6532	0	9	33.33	3.18667	9.24784	-0.0196898	0.012008	0.202241	0.323435	0.85586	1.17609		-0.21316	0.480611	海南省	0.0010487	0.00733505	0	0	0
0	0	503	2007	90	0	5.3052	32.5845	0	6	50	3.17754	9.21501	-0.017392	0.001619	0.167579	0.177171	0.864101	1.20412		0.032607	0.593842	海南省	0.000239944	0.00109766	0	0	0
0	0	503	2008	90	0	12.1013	31.0237	0	7	42.86	3.04376	9.21277	-0.00942362	0.003491	0.192152	0.432613	0.872199	1.23045		0.376134	0.583574	海南省	0.000130255	0.000914687	0	0	0
0	0	503	2009	90	0	12.0779	28.7331	0	7	42.86	2.81823	9.21057	0.0255909	0.003877	0.192789	0.187542	0.892173	1.25527		-0.049373	0.609665	海南省	0.000627207	0.000824006	0	0	0
0	0	503	2010	90	0	11.1158	28.0853	0	7	42.86	2.77525	9.19167	-0.00672254	0.006962	0.166907	0.169331	0.916125	1.27875		-0.274246	0.872796	海南省	0.00117138	0.000823685	0	0	0
0	0	503	2011	90	0	4.7757	31.8722	0	7	42.86	2.62325	9.15218	0.0509817	0.013389	0.111885	0.271301	0.963513	1.30103		-0.176553	1.49761	海南省	0.00022441	0.00410159	0	0	0
1	0	503	2012	63	0	5.3734	35.9245	0	7	42.86	2.65514	9.16981	0.0445524	0.015151	0.128211	0.184867	0.957054	1.32222		0.184749	2.1404	海南省	0.00125888	0.00646132	0	0	0
1	0	503	2013	64	0	5.4697	33.4731	0	7	42.86	2.79865	9.15474	0.111752	0.008636	0.109044	0.067235	0.957009	1.34242		0.067223	3.49475	海南省	0.00127585	0.00467359	0	0	0
1	0	503	2014	64	0	5.5278	37.9059	0	7	42.86	3.01199	9.15683	-0.0172886	0.013476	0.074383	0.047107	0.954037	1.36173		-0.052622	6.81635	海南省	0.00111767	0.00679395	0	0	0
1	0	503	2015	64	0	5.5439	35.7324	0	7	42.86	3.19893	9.17079	0.00905027	0.006508	0.068741	0.045732	0.907891	1.38021		-0.006377	8.08758	海南省	8.96092e-05	0.00149066	0	0	0
1	0	503	2016	64	0	5.5539	34.5303	0	7	42.86	3.2398	9.17385	0.0153742	0.00878	0.053002	0.037314	0.864021	1.39794		0.118693	11.7804	海南省	0.0119767	0.00178518	0	0	0
1	0	503	2017	64	1	18.9273	30.0688	0	7	42.86	3.06707	9.16094	-0.166725	-0.000207	0.038413	0.035856	0.882382	1.41497		-0.151451	11.4024	海南省	0.0142656	0.00343768	0	0	0
1	0	503	2018	64	1	16.967	31.3659	0	9	33.33	3.08743	9.10733	-0.0181053	-0.14739	0.048998	0.084938	0.860686	1.43136		-0.481069	10.6611	海南省	0.00948982	0.000339569	0	0	0
1	0	503	2019	64	1	16.967	28.394	0	9	33.33	3.06333	9.11568	0.0506003	0.01187	0.059551	0.079372	0.868735	1.44716		0.360628	9.15863	海南省	0.0268367	0.000577413	0	0	0
0	0	504	2004	85	1		69.9212		11	36.36	2.09691	8.78095	0.0220347	0.049185	0.265	0.43742	0.985287	1.11394		0.069612	0.324128	北京市	3.2482e-08	0.00270029	0	0	0
0	0	504	2005	85	1		69.9172	0	11	54.55	2.13033	8.81159	0.0175883	0.003091	0.311972	0.511441	0.986637	1.14613		-0.187291	0.3336	北京市	3.00297e-08	0.00570829	0	0	0
0	0	504	2006	85	1		64.9742	0	11	54.55	2.25768	8.80447	0.00112571	0.003414	0.303857	0.438561	0.986361	1.17609		0.0245	0.253218	北京市	0.0223156	0.00489344	0	0	0
0	0	504	2007	85	1		60.7591	0	11	54.55	2.41664	8.83335	0.0135266	0.002772	0.340976	0.248977	0.499181	1.20412		0.396466	0.328853	北京市	0.0471202	0.00336484	0	0	0
0	0	504	2008	85	1		51.74	0	11	45.45	2.25527	8.72959	-0.0346491	-0.316974	0.481551	0.307619	0.555068	1.23045		-0.379673	0.128388	北京市	0.0193341	0.00310583	0	0	0
0	0	504	2009	85	1		50.18	0	11	45.45	2.2833	8.61534	0.146154	-0.329103	0.649683	0.077746	0.565533	1.25527		-0.096962	0.163667	北京市	0.0397864	0.00125789	0	0	0
0	0	504	2010	85	1		45.95	0	11	45.45	2.27184	8.45762	-0.222953	0.020046	0.438212	0.052571	0.376535	1.27875		-0.147606	0.128898	北京市	0.159023	0.000598187	0	0	0
0	0	504	2011	85	1	0	45.17	0	11	45.45	2.31597	8.44165	-0.0112963	-0.111239	0.528417	0.080525	0.354468	1.30103		-0.401982	0.191044	北京市	0.117854	0.000307187	0	0	0
1	0	504	2013	85	1	0	44.51	0	11	45.45	2.18752	8.10001	-0.093269	0.105879	0.971638	0.001813	0.822708	1.34242		-0.657875	0.245301	北京市	0.0610598	0.00102603	0	0	0
1	0	504	2014	85	1	0	45.31	0	8	37.5	1.82607	8.02789	-0.305735	-0.249091	0.934099	0	0.836356	1.36173		-0.300906	0.272168	湖南省	0.033694	0.00146658	0	0	0
1	0	504	2016	85	1	0.7009	57.3741	0	7	42.86	1.81291	8.47884	-0.0484886	0.095945	0.735191	0.014854	0.893557	1.39794		4.02844	0.414336	湖南省	0.0236104	0.000981587	0	0	0
0	1	505	2004	70	0	0	47.93		9	33.33	1.53148	8.82235	-0.119945	-0.157654	0.752292	0.193424	0.950765	1.11394		-0.808966	0.054929	海南省	0.0253991	0.000962425	0	0	0
0	1	505	2005	70	1		48.96		9	33.33	1.53148	8.92986	-0.0618015	-0.095195	0.908302	0.074222	0.99937	1.14613		0.154939	0.043569	海南省	0.0222475	0.00164883	0	0	0
0	1	505	2006	70	1	17.71	42.226	1	9	33.33	1.53148	8.86907	0.185893	0.091348	0.674824	0.204978	0.999285	1.17609		16.2753	0.073273	海南省	0.0265539	0.00733505	0	0	0
0	1	505	2007	70	1	17.707	36.009	1	9	33.33	1.53148	8.97274	-0.0227265	-0.03233	0.776203	0.038083	0.965637	1.20412		-0.688721	0.181268	海南省	3.01512e-05	0.00109766	0	0	0
0	1	505	2008	70	1	3.8622	31.457	1	9	33.33	1.51851	8.98906	-0.0677199	-0.081812	0.866267	0.058006	0.966234	1.23045		-0.337793	0.0533	海南省	0.0189197	0.000914687	0	0	0
0	1	505	2009	70	1	0	28.24	1	7	42.86	1.5682	9.30829	0.0703375	0.039793	0.672578	0.154955	0.983962	1.25527		1.80087	0.259734	海南省	0.00625783	0.000824006	0	0	0
0	1	505	2010	70	1	0	26.93	1	9	33.33	1.43136	9.16103	0.0977079	0.024971	0.642128	0.176875	0.976884	1.27875		1.40635	0.256789	海南省	0.0134546	0.000823685	0	0	0
0	1	505	2011	70	1	0	26.929	1	9	33.33	1.44716	9.11792	-0.05802	-0.037515	0.695355	0.193371	0.975183	1.30103		-0.66017	0.067152	海南省	0.00640935	0.00410159	0	0	0
1	1	505	2012	70	1	0	26.929	1	9	33.33	1.41497	9.15374	-0.0423538	-0.089118	0.823408	0.108456	0.977795	1.32222		-0.124946	0.083821	海南省	0.00866167	0.00646132	0	0	0
1	1	505	2013	70	1	0	26.939	1	9	33.33	1.39794	9.09262	-0.0369526	0.007002	0.896609	0.050806	0.974804	1.34242		0.104371	0.064542	海南省	0.017025	0.00467359	0	0	0
1	1	505	2014	70	1	0	26.36	1	9	33.33	3.55182	9.21628	-0.148095	-0.109853	0.988419	0.004155	0.981366	1.36173		0.060344	0.060667	海南省	0.0211091	0.00679395	0	0	0
1	1	505	2016	70	1	0	30.2561	1	9	33.33	3.57322	9.1416	0.186157	0.055923	0.955978	0.010191	0.997335	1.39794		2.62881	0.19317	海南省	0.0150192	0.00178518	0	0	0
1	1	505	2017	70	1	0	55.8078	0	7	42.86	3.47246	9.78407	-0.226804	0.034312	0.572467	0.334458	0.902959	1.41497		7.16975	0.305626	海南省	0.00115592	0.00343768	0	0	0
1	1	505	2018	13	1	0	56.0501	0	9	33.33	3.47567	9.69171	0.172898	0.042937	0.422619	0.523713	0.883108	1.43136		-0.064226	0.453607	海南省	0.00188069	0.000339569	0	0	0
1	1	505	2019	13	1	0	54.1	0	9	33.33	3.4729	9.71861	0.0568441	0.034148	0.428227	0.535628	0.893035	1.44716		0.004206	0.263063	海南省	7.90304e-05	0.000577413	0	0	0
0	1	506	2004	22	0	7.224	34.9102	0	10	30	3.12581	8.97696	0.0241822	-0.049077	0.542706	0.409939	0.871978	1.07918		-0.336225	0.047462	上海市	161.468	0.0011675	0	0	0
0	1	506	2005	22	0	11.5584	35.4702	0	11	27.27	3.05154	8.89676	-0.0727018	-0.191098	0.641062	0.338262	0.849402	1.11394		-0.736929	0.000382	上海市	158.345	0.00202825	0	0	0
0	1	506	2008	22	0	27.3984	72.419	0	9	44.44	2.56348	9.50826	0.0911591	0.062018	0.858397	0	1	1.20412		0	0.023823	山东省	0.000415021	0.00566113	0	0	0
0	1	506	2009	70	0	23.0741	73.0102	0	9	44.44	2.74741	9.54492	0.0304676	0.067743	0.802116	0.140712	1	1.23045		0.123533	0.116888	山东省	0.00457483	0.00324021	0	0	0
0	1	506	2010	70	0	24.0751	67.89	0	9	33.33	2.5563	9.7403	0.0502554	0.051467	0.822343	0.120802	1	1.25527		0.187976	0.367264	山东省	0.000650642	0.00257574	0	0	0
0	1	506	2011	70	0	24.1143	68.8	0	9	33.33	2.67025	9.77785	-0.118666	0.037159	0.786778	0.161137	0.967609	1.27875		0.109026	0.04607	山东省	0.00185959	0.00313391	0	0	0
1	1	506	2012	70	0	24.0653	68.9491	0	9	33.33	2.51851	9.71163	0.0409845	0.059874	0.692001	0.165158	0.957064	1.30103		-0.193252	0.03004	山东省	0.0137891	0.00315208	0	0	0
1	1	506	2013	70	0	10.1155	61.0864	0	8	37.5	2.29447	9.52947	-0.0101046	0.0518	0.450567	0.321865	0.88784	1.32222		-0.152642	0.091198	山东省	0.0158563	0.00372965	0	0	0
1	1	506	2014	70	0	10.1439	48.987	0	8	37.5	3.19783	9.50099	-0.0565078	-0.088363	0.515011	0	0.892592	1.34242		-0.606308	0.019542	山东省	0.0151906	0.00600502	0	0	0
1	1	506	2015	9	0	2.508	28.0719	0	9	33.33	3.15473	9.51059	-0.0312831	0.001792	0.524292	0.145513	0.899785	1.36173		2.88578	0.055651	山东省	0.0125701	0.00381196	0	0	0
1	1	506	2016	9	0	2.508	27.2757	0	9	33.33	3.18696	9.50906	-0.0838218	0.003061	0.511496	0.133158	0.890521	1.38021		-0.414817	0.035738	山东省	0.0130872	0.00494451	0	0	0
1	1	506	2017	9	0	0.0895	45.2615	0	9	33.33	3.21748	9.40609	0.043465	-0.18663	0.57663	0.129725	0.901787	1.39794		-0.05301	0.046841	山东省	0.0274832	0.00420044	0	0	0
1	1	506	2018	9	0	0.0895	39.3744	0	9	33.33	3.17696	9.40359	0.113766	0.011787	0.559942	0.284563	0.911231	1.41497		-0.354477	0.031582	山东省	0.0156874	0.00245286	0	0	0
1	1	506	2019	9	0	0.0895	39.6706		7	42.86	3.17609	9.41861	0.0556485	-0.012259	0.582766	0.26028	0.920204	1.43136		0.038126	0.088198	山东省	0.0171737	0.0033876	0	0	0
0	0	507	2004	90	1	0	42.0201		11	27.27	2.47129	9.06537	-0.0192258	0.027145	0.112114	0.681663	0.962748	1.07918		0.310841	1.06456	广东省	0.00136346	0.00283545	0	0	0
0	0	507	2005	90	1	0	42.3723	0	11	36.36	2.4456	9.08311	-0.0283399	0.021347	0.133397	0.838401	0.964548	1.11394		0.023857	1.68316	广东省	0.00683765	0.00335213	0	0	0
0	0	507	2006	90	1	0	31.6831	0	11	36.36	3.08707	9.36868	0.00169665	0.055834	0.504923	0.416631	0.997823	1.14613		0.275018	0.299173	广东省	0.00348865	0.00238416	0	0	0
0	0	507	2007	90	1	0	33.2967	0	11	36.36	2.99432	9.41522	0.13578	0.054198	0.557693	0.234772	0.977809	1.17609		2.14628	0.355035	广东省	0.000222031	0.00288816	0	0	0
0	0	507	2008	90	1	0	30.9	0	11	36.36	2.89542	9.24147	-0.0220205	0.049616	0.328355	0.636928	0.964342	1.20412		1.62514	0.399713	广东省	0.00149523	0.00217759	0	0	0
0	0	507	2009	90	1	0	30.7386	0	11	36.36	2.85003	9.23677	0.00997279	0.057235	0.269815	0.398847	0.993184	1.23045		-0.758875	0.524544	广东省	0.00596546	0.0011701	0	0	0
0	0	507	2010	90	1	0	37.417	0	11	36.36	2.78746	9.25941	0.0194042	0.115568	0.218068	0.323077	0.969289	1.25527		-0.096262	1.37463	广东省	0.0067281	0.00135523	0	0	0
0	0	507	2011	90	1	0	32.8363		10	40	2.99255	9.53349	0.0709853	0.086275	0.476831	0.419605	0.943085	1.27875		0.223186	1.0609	广东省	0.00554119	0.000636135	0	0	0
1	0	507	2012	55	1	0	31.34	0	9	44.44	3.03981	9.54879	0.000269336	0.042921	0.4375	0.436977	0.947135	1.30103		0.44102	0.641323	广东省	0.00571775	0.00102755	0	0	0
1	0	507	2013	55	1	0	30.3316	0	8	50	3.07628	9.59452	0.00326648	0.023178	0.354787	0.452621	0.940117	1.32222		0.973029	1.29535	广东省	0.00214291	0.00110634	0	0	0
1	0	507	2014	55	1	0	29.0259	0	8	37.5	3.10003	9.72919	0.0381838	0.003158	0.50672	0.273226	0.952509	1.34242		0.656754	0.243654	广东省	0.00287545	0.00118583	0	0	0
1	0	507	2015	55	1	0	29.1585	0	8	37.5	3.29951	9.73834	0.0377288	0.014714	0.488875	0.330766	0.949721	1.36173		-0.054406	0.351872	广东省	0.00174577	0.00102349	0	0	0
1	0	507	2016	55	1	0	29.8455	0	9	33.33	3.30771	9.75747	0.0488306	0.021014	0.490038	0.378069	0.9564	1.38021		-0.109526	0.349315	广东省	0.00126207	0.000745966	0	0	0
1	0	507	2017	55	1	0	29.2423	0	8	37.5	3.32263	9.77197	0.061915	0.028042	0.477613	0.287346	0.956065	1.39794		0.033041	0.486154	广东省	0.000736268	0.00109058	0	0	0
1	0	507	2018	55	1	0	28.4574	0	8	37.5	3.4621	9.83497	0.0553634	0.028223	0.522906	0.373134	0.963149	1.41497		0.405413	0.487256	广东省	0.00232782	0.000660628	0	0	0
1	0	507	2019	55	1	0	39.2911	0	8	37.5	3.38382	9.96618	0.033013	0.026706	0.38872	0.608121	0.97313	1.43136		0.270311	0.526842	广东省	0.000283453	0.000730987	0	0	0
0	1	510	2004	26	0	10.3448	36.3321		9	33.33	3.76871	9.49024	0.0680243	0.043051	0.636931	0.306264	0.951492	1.07918		0.337856	0.414741	四川省	0.000429799	0.00908144	0	0	0
0	1	510	2005	26	0	6.2594	36.2451	0	9	33.33	3.76693	9.50721	0.0408005	0.026327	0.657807	0.325361	0.961339	1.11394		0.165886	0.264601	四川省	0.000407379	0.00676705	0	0	0
0	1	510	2006	26	0	8.909	23.0201	0	8	37.5	3.57368	9.4355	0.0522608	0.025717	0.570286	0.387619	0.966143	1.14613		0.097582	0.371748	四川省	0.00603862	0.00554955	0	0	0
0	1	510	2007	26	0	4.0404	20.3548	0	8	37.5	3.53832	9.43856	0.0496659	0.029485	0.554548	0.208447	0.965325	1.17609		-0.124182	0.161919	四川省	0.00600564	0.00436298	0	0	0
0	1	510	2008	26	0	4.0404	20.928	0	9	33.33	3.53958	9.42667	0.0291457	-0.024409	0.578799	0.371864	0.968838	1.20412		-0.08659	0.081034	四川省	0.00577683	0.00336093	0	0	0
0	1	510	2009	26	0	1.9454	15.7345	0	9	33.33	3.48586	9.44825	0.120233	0.00266	0.589261	0.155079	0.960392	1.23045		0.131714	0.20932	四川省	0.00130363	0.00144579	2	2	0
0	1	510	2010	26	0	0.8808	12.6861	0	9	33.33	3.48302	9.3837	0.173819	0.034368	0.513404	0.183206	0.963886	1.25527		0.183283	0.536598	四川省	0.00907744	0.000864726	2	1	1
0	1	510	2011	26	0	0.8808	12.9646	0	9	33.33	3.52634	9.37182	-0.00251574	-0.049223	0.524906	0.260116	0.955914	1.27875		-0.042705	0.276419	四川省	0.000221729	0.00166298	0	0	0
1	1	510	2012	26	0	0.8808	13.9105	0	9	33.33	3.52375	9.36197	0.0394447	0.001878	0.509003	0.241436	0.965587	1.30103		-0.160208	0.343401	四川省	0.0148958	0.000984837	0	0	0
1	1	510	2013	26	0	0	12.5934	0	9	33.33	3.49066	9.26532	0.0658564	-0.103768	0.48871	0.227122	0.960445	1.32222		-0.076923	0.106884	四川省	0.0112191	0.00151698	1	1	0
1	1	510	2014	26	1	0	11.3966	0	8	37.5	3.4936	9.25618	0.0697369	-0.081085	0.559173	0.182933	0.96073	1.34242		0.02326	0.16086	四川省	0.0163075	0.00177679	0	0	0
1	1	510	2015	26	0	0	9.76	0	8	37.5	3.44886	9.18823	0.0288781	0.004238	0.484045	0.142232	0.95827	1.36173		-0.210555	0.246026	四川省	0.00113939	0.000896411	0	0	0
1	1	510	2016	26	0	0	16.9039	1	9	33.33	3.41313	9.12113	0.196997	0.041099	0.35885	0.114072	0.952702	1.38021		-0.053043	0.103492	四川省	0.000609307	0.000862811	0	0	0
1	1	510	2017	26	0	0	21.6028	1	9	33.33	3.40432	9.17632	0.0301348	0.028177	0.416092	0.157391	0.95939	1.39794		0.12645	0.218131	四川省	0.00485328	0.000871249	0	0	0
1	1	510	2018	26	0	0	16.979	1	9	33.33	3.39707	9.17157	0.140468	0.069295	0.35626	0.343503	0.956893	1.41497		0.197461	0.105935	四川省	0.00400994	0.00101574	0	0	0
1	1	510	2019	26	0	0.6448	16.9417	0	8	37.5	3.39533	9.20696	0.0425842	0.040193	0.347894	0.356121	0.961966	1.43136		0.120651	0.174599	四川省	0.0132118	0.000717132	0	0	0
0	0	511	2004	70	0	19.2378	32.94		7	42.86	2.04139	9.37253	0.065709	0.030705	0.515855	0.468907	0.981482	1.07918		0.996941	0.360036	辽宁省	0.00210739	0.00766029	0	0	0
0	0	511	2005	70	0	17.1461	36.63		7	42.86	2.02531	9.46675	-0.0183473	0.015821	0.561334	0.469645	0.986328	1.11394		-0.177298	0.112621	辽宁省	0.0077592	0.0107291	0	0	0
0	0	511	2006	70	0	13.7063	25.669	1	7	42.86	2.04922	9.4156	0.107524	0.028495	0.520074	0.431376	0.987458	1.14613		0.436386	0.039826	辽宁省	0.00747165	0.0128172	0	0	0
0	0	511	2007	70	0	13.4549	20.83	1	7	42.86	1.98227	9.3346	0.264456	0.065572	0.399893	0.186191	0.995876	1.17609		0.122321	0.104077	辽宁省	0.00571878	0.00468365	0	0	0
0	0	511	2008	70	0	12.8162	22.07	0	5	40	1.85126	9.32119	-0.128627	0.061628	0.332509	0.397625	0.99585	1.20412		-0.333233	0.072155	辽宁省	0.00810777	0.00321444	0	0	0
0	0	511	2009	70	0	11.7992	24.3276	0	5	40	1.92942	9.53722	-0.201905	0.035801	0.558298	0.187832	0.997539	1.23045		-0.046006	0.782164	辽宁省	0.00578674	0.00300586	0	0	0
0	0	511	2010	70	0	11.7992	21.8182	0	5	40	1.90309	9.56688	-0.0191019	0.010793	0.576666	0.264519	0.997761	1.25527		-0.285903	0.611731	辽宁省	0.000390113	0.0020567	0	0	0
0	0	511	2011	70	0	12.7506	24.454	0	5	40	1.93952	9.55071	-0.0171132	-0.004043	0.564651	0.317656	0.999132	1.27875		0.210918	0.057018	辽宁省	0.00238316	0.00136851	0	0	0
1	0	511	2012	70	0	12.8086	26.4832	0	5	40	1.83251	9.59558	0.0595094	0.018788	0.585663	0.243836	0.999994	1.30103		0.332023	0.128606	辽宁省	0.0063364	0.00134408	0	0	0
1	0	511	2013	70	0	8.4869	23.6276	0	5	40	2.18469	9.53088	0.067463	0.013759	0.507358	0.264229	1	1.32222		-0.128124	0.066713	辽宁省	0.00558241	0.0030085	0	0	0
1	0	511	2014	32	0	7.9416	14.7723	1	8	37.5	2.02119	9.55961	0.0189259	-0.074805	0.614595	0.119385	0.99997	1.34242		1.65253	0.073918	辽宁省	0.00353729	0.00422826	0	0	0
1	0	511	2015	30	0	6.5319	17.9967	0	8	37.5	1.86923	9.58061	-0.119277	-0.004573	0.628225	0.088939	0.999976	1.36173		-0.323657	0.034772	辽宁省	0.00476744	0.00227632	2	2	0
1	0	511	2016	30	0	6.5377	15.6301	0	7	42.86	2.10721	9.56133	-0.0774161	-0.130415	0.629227	0.139794	0.999977	1.38021		0.268347	0.024032	辽宁省	0.0260389	0.00246454	0	0	0
1	0	511	2017	30	0	8.8299	16.1913	0	9	33.33	2.25285	9.51635	0.0743575	0.019619	0.707074	0	0.999941	1.39794		0.703997	0.009073	辽宁省	0.000264928	0.00156649	0	0	0
0	1	513	2004	27	0	6.4674	48.8514	0	15	33.33	3.65427	9.3428	0.0824116	0.061195	0.467764	0.442956	0.944415	1.07918		-0.141909	0.329973	广东省	0.00033081	0.00283545	1	1	0
0	1	513	2005	27	0	5.4575	43.0126	0	9	33.33	3.63879	9.33518	0.0744443	0.053739	0.427613	0.590999	0.945788	1.11394		0.045896	0.142628	广东省	0.0130334	0.00335213	9	9	0
0	1	513	2006	27	0	16.5239	48.0107	1	8	37.5	3.58546	9.39065	0.0921173	0.060741	0.439259	0.510107	0.944312	1.14613		-0.071392	0.29971	广东省	0.00707048	0.00238416	10	10	0
0	1	513	2007	27	0	23.6398	57.6274	1	9	33.33	3.62211	9.46919	0.0843777	0.177675	0.32413	0.20663	0.924723	1.17609		0.157648	0.336212	广东省	0.015285	0.00288816	3	3	0
0	1	513	2008	27	0	24.6765	66.4639	1	9	33.33	3.62747	9.46595	0.118057	0.024936	0.372558	0.369078	0.911952	1.20412		0.177639	0.558402	广东省	0.01947	0.00217759	5	5	0
0	1	513	2009	27	0	25.5331	70.651	1	9	33.33	3.67052	9.49476	0.158392	0.164447	0.287711	0.22517	0.920208	1.23045		0.260952	0.718293	广东省	0.0112795	0.0011701	7	7	0
0	1	513	2010	27	0	24.6145	76.5599	1	9	33.33	3.66661	9.56372	0.172938	0.123564	0.279313	0.228975	0.92714	1.25527		0.050416	0.912742	广东省	0.00772237	0.00135523	9	9	0
0	1	513	2011	27	0	24.8367	65.153	1	9	33.33	3.72493	9.66303	0.15386	0.084251	0.345714	0.449865	0.940597	1.27875		0.159971	0.941573	广东省	0.000176776	0.000636135	3	3	0
1	1	513	2012	27	0	25.728	74.7868	1	9	33.33	3.74718	9.7508	0.10543	0.084353	0.435524	0.283186	0.945299	1.30103		0.246801	0.49602	广东省	0.000560312	0.00102755	7	7	0
1	1	513	2013	27	0	25.7277	69.823	0	11	45.45	3.70398	9.8173	0.0670098	0.079803	0.451033	0.300575	0.950113	1.32222		0.171206	0.322331	广东省	0.000681496	0.00110634	2	2	0
1	1	513	2014	27	0	25.7277	85.264	0	11	45.45	3.74382	9.86348	0.0982381	0.075812	0.440964	0.299433	0.950522	1.34242		0.200394	0.265668	广东省	0.00119823	0.00118583	17	17	0
1	1	513	2015	27	0	25.1326	80.0637	0	11	45.45	3.77181	9.90728	0.11486	0.081654	0.404534	0.259391	0.955121	1.36173		0.194127	0.24314	广东省	0.0194037	0.00102349	3	3	0
1	1	513	2016	27	0	24.5709	81.031	0	11	45.45	3.79913	10.0224	0.121491	0.07882	0.325153	0.344575	0.961826	1.38021		0.155767	0.622817	广东省	0.0182883	0.000745966	12	12	0
1	1	513	2017	27	0	23.3979	76.5212	0	10	50	3.8428	10.2013	0.0827706	0.282286	0.293382	0.351535	0.976925	1.39794		0.114901	1.67783	广东省	0.0443259	0.00109058	8	8	0
1	1	513	2018	27	0	23.2671	72.9101	0	10	50	3.88485	10.2415	0.0726958	0.067769	0.326166	0.54717	0.980087	1.41497		0.038646	1.59486	广东省	0.00519032	0.000660628	8	8	0
1	1	513	2019	27	0	23.3999	75.9461	0	10	50	3.95516	10.2547	0.0983043	0.081305	0.317149	0.406133	0.981498	1.43136		0.059142	1.6726	广东省	0.00356142	0.000730987	3	3	0
0	0	514	2004	70	1	0	66.5701		9	33.33	2.1271	8.55691	0.616577	0.083607	0.517111	0.322683	1	1.07918		1.50835	0.840914	重庆市	0.013127	0.00205558	0	0	0
0	0	514	2005	70	1	0	64.9801		9	33.33	2.12385	9.01067	-0.0533889	0.001048	0.729316	0.237386	1	1.11394		-0.223655	0.833437	重庆市	0.00600621	0.00250904	0	0	0
0	0	514	2006	70	1	0	66.5444	0	7	42.86	2.07918	8.98368	0.0846065	0.001057	0.708864	0.23232	0.493033	1.14613		-0.309369	0.210503	重庆市	0.00851574	0.00196125	0	0	0
0	0	514	2007	70	1	0	85.612	0	7	57.14	2.03743	9.42536	0.116071	0.053019	0.291571	0.512835	0.75386	1.17609		4.40608	0.804735	重庆市	0.00123526	0.0044728	0	0	0
0	0	514	2008	70	1	0	84.113	0	7	57.14	1.92428	9.48895	-0.0316006	0.040987	0.316078	0.636685	0.805144	1.20412		-0.155579	1.23238	重庆市	0.000590756	0.00367283	0	0	0
0	0	514	2009	70	1	0	70.8791	0	7	57.14	1.90849	9.54292	-0.0517195	0.044047	0.364112	0.384439	0.836388	1.23045		0.098449	0.602944	重庆市	0.00083911	0.0023451	0	0	0
0	0	514	2010	70	1	0	68.5327	0	7	57.14	2.78888	9.66325	-0.0305642	0.035593	0.467011	0.301546	0.882409	1.25527		0.7225	1.15498	重庆市	0.00235744	0.00213852	0	0	0
0	0	514	2011	70	1	0	68.2746	0	7	57.14	2.84011	9.72046	-0.13331	0.042746	0.456428	0.507542	0.902558	1.27875		0.151264	0.385046	重庆市	0.00775864	0.00108031	0	0	0
1	0	514	2012	70	1	0	67.2133	0	7	57.14	3.1284	9.83036	-0.0775968	0.00437	0.551443	0.401934	0.927939	1.30103		-0.324502	0.362183	重庆市	0.00326833	0.000720145	0	0	0
1	0	514	2013	70	1	0	63.9771	0	7	57.14	3.09272	9.88411	0.0286398	0.011929	0.589756	0.38454	0.940334	1.32222		0.518589	0.253398	重庆市	0.000769533	0.00131717	0	0	0
1	0	514	2014	70	1	0	63.4064	0	7	57.14	3.11025	9.89148	-0.0261992	0.013838	0.565628	0	0.94529	1.34242		1.10787	0.338258	重庆市	0.00215646	0.000742243	0	0	0
1	0	514	2015	70	1	0	68.2604	0	5	40	3.1014	9.86677	0.00634125	-0.013679	0.547649	0.242221	0.946254	1.36173		-0.406762	0.24127	重庆市	0.00346707	0.000830813	0	0	0
1	0	514	2016	70	1	0	63.2525	0	7	57.14	3.06558	9.81836	0.0330084	0.011755	0.489082	0.257211	0.944695	1.38021		-0.409003	0.613299	重庆市	0.00118729	0.000478288	0	0	0
1	0	514	2017	70	1	0	63.8726	0	7	57.14	2.84572	9.79983	0.0955586	0.015616	0.451933	0.431323	0.948141	1.39794		0.524779	0.254075	重庆市	0.00108862	0.000717942	0	0	0
1	0	514	2018	70	1	0	63.6756	0	7	57.14	2.86923	9.81762	0.080573	0.00662	0.472779	0.559989	0.954702	1.41497		-0.481157	0.19052	重庆市	0.00449762	0.000554805	0	0	0
1	0	514	2019	70	1	0	63.8575	0	7	57.14	2.88423	9.81302	0.0249626	0.041796	0.425527	0.554093	0.958635	1.43136		0.602988	0.783208	重庆市	0.00465378	0.000398861	0	0	0
0	1	515	2004	26	1	0	59.6798		10	30	3.11093	8.85587	0.0191137	0.043277	0.518832	0.344231	0.992605	1.07918		0.119611	0.1423	重庆市	0.000140915	0.00205558	0	0	0
0	1	515	2005	26	1	0	58.2403	0	10	30	3.10072	8.85407	0.068483	0.028408	0.513343	0.420743	0.99277	1.11394		0.474455	0.12237	重庆市	0.000125622	0.00250904	0	0	0
0	1	515	2006	26	1	0	49.3021	0	10	30	3.09482	8.82095	0.125982	0.029632	0.445301	0.332523	0.991871	1.14613		0.437756	0.183917	重庆市	0.0160044	0.00196125	0	0	0
0	1	515	2007	26	1	0	52.2997	0	10	30	3.14675	8.83539	0.0127252	0.018846	0.452938	0.135757	0.992398	1.17609		0.264807	0.111924	重庆市	0.00901782	0.0044728	0	0	0
0	1	515	2008	26	1	0	73.3629	0	8	25	3.17231	8.79867	0.0164386	-0.163061	0.564549	0.135439	0.926498	1.20412		-0.161899	0.077853	重庆市	0.0354937	0.00367283	0	0	0
0	0	516	2004	52	0	17.3248	61.411		9	33.33	3.22479	8.9472	0.0792435	0.042785	0.461234	0.481771	0.90813	1.07918		0.120398	0.290625	陕西省	0.00112932	0.00358635	0	0	0
0	0	516	2005	52	0	17.4327	61.411		9	33.33	3.2222	9.06545	0.0806738	0.040167	0.566295	0.408765	0.932684	1.11394		0.077933	0.381803	陕西省	0.00240086	0.00702213	0	0	0
0	0	516	2006	52	0	17.7141	54.0513	0	9	33.33	3.19673	9.11396	0.103517	0.041084	0.57533	0.375925	0.915636	1.14613		0.03167	0.176175	陕西省	0.000506562	0.00324734	0	0	0
0	0	516	2007	52	0	17.7141	54.5941	0	9	33.33	3.17493	9.16139	0.157719	0.061228	0.565539	0.265711	0.911647	1.17609		0.056191	0.554269	陕西省	0.00645269	0.0033862	0	0	0
0	0	516	2008	52	0	10.9619	61.0368	0	9	33.33	3.18865	9.2439	0.133718	0.040386	0.598935	0.357987	0.932655	1.20412		0.151642	0.459842	陕西省	0.000403763	0.00290723	0	0	0
0	0	516	2009	52	0	10.3112	37.0137	0	9	33.33	3.22453	9.3856	0.115671	0.032674	0.611367	0.22815	0.952975	1.23045		0.133854	0.518373	陕西省	0.00314374	0.00512754	0	0	0
0	0	516	2010	52	0	10.3191	36.089	0	9	33.33	3.26647	9.43246	0.105635	0.056245	0.605198	0.215777	0.959196	1.25527		0.090801	0.730117	陕西省	0.00325219	0.00663581	0	0	0
0	0	516	2011	52	0	10.3191	51.854	0	9	33.33	3.54095	9.49764	0.148882	0.040461	0.644467	0.201716	0.925371	1.27875		0.338022	0.389849	陕西省	0.000983086	0.00365881	0	0	0
1	0	516	2012	52	0	10.3191	38.8969	0	11	36.36	3.54133	9.56033	0.133511	0.030509	0.671566	0.215937	0.937476	1.30103		0.007257	0.53613	陕西省	0.00585584	0.00356352	0	0	0
1	0	516	2013	52	0	10.3191	41.6055	0	11	36.36	3.54233	9.5577	0.0907799	0.033648	0.644833	0.197094	0.916064	1.32222		0.047913	0.552854	陕西省	0.0061493	0.00496035	0	0	0
1	0	516	2014	52	0	10.3191	40.6716	0	11	36.36	3.54667	9.54571	0.0870625	0.099697	0.545332	0.151595	0.916287	1.34242		0.089092	0.597863	陕西省	0.0126213	0.00369793	0	0	0
1	0	516	2015	52	0	9.3396	37.7683	0	11	36.36	3.55376	9.72537	0.0516106	0.045356	0.373586	0.187536	0.902219	1.36173		0.004383	1.30582	陕西省	0.00225191	0.00323056	0	0	0
1	0	516	2016	52	0	9.3407	31.4909	0	11	36.36	3.55413	9.74471	0.079072	0.036235	0.370194	0.201011	0.907406	1.38021		0.007772	1.35521	陕西省	0.026814	0.00218844	0	0	0
1	0	516	2017	52	0	9.3407	30.2434	0	11	36.36	3.57101	9.76586	0.0662419	0.033738	0.377534	0.309692	0.907477	1.39794		0.032773	0.931551	陕西省	0.0211264	0.00170331	0	0	0
1	0	516	2018	83	0	9.3407	30.8565	0	9	33.33	3.45133	9.8637	-0.105677	0.307032	0.209426	0.515642	0.92844	1.41497		-0.497636	1.49391	陕西省	0.0637106	0.00149596	0	0	0
1	0	516	2019	83	0	9.3407	31.6218	0	9	33.33	3.79414	10.0013	-0.00342176	-0.041127	0.501937	0.344625	0.940725	1.43136		-0.514083	0.581771	陕西省	0.000103654	0.00250104	0	0	0
0	0	517	2004	39	1	1.3645	43.686		9	33.33	3.07262	9.22328	0.0272397	-0.051049	0.563888	0.365608	0.993194	1.07918		-0.09169	0.493126	浙江省	0.00608029	0.00182633	0	0	0
0	0	517	2009	70	0	10.99	86.41	0	9	33.33	2.60097	9.70026	-0.21591	0.161848	0.669169	0.274724	1	1.23045		827.202	0.087094	浙江省	0.0260006	0.00162908	0	0	0
0	0	517	2010	70	0	10.99	85.9621	0	9	33.33	2.67669	9.85616	-0.277823	0.034338	0.734616	0.241451	1	1.25527		-0.37238	0.048587	浙江省	0.000276818	0.000845547	0	0	0
0	0	517	2011	70	0	0	86.9693	1	9	33.33	2.74741	10.0139	-0.0513807	0.039198	0.776253	0.214326	0.999892	1.27875		0.30199	0.064452	浙江省	0.000306595	0.00109626	0	0	0
1	0	517	2012	70	0	39.01	86.5931	1	9	33.33	2.71933	10.0306	0.268394	0.039545	0.73887	0.243661	0.999144	1.30103		0.263393	0.050129	浙江省	0.00287235	0.00166088	0	0	0
1	0	517	2013	70	0	0	86.0987	1	9	33.33	2.84386	9.91514	0.1685	0.055123	0.604261	0.377158	0.998851	1.32222		1.25765	0.074592	浙江省	0.00242322	0.00317487	0	0	0
1	0	517	2014	70	0	0	87.0103	0	9	33.33	2.92891	9.77837	-0.106587	0.051517	0.387116	0.531804	0.998497	1.34242		-0.254577	0.236352	浙江省	0.00564014	0.00345209	0	0	0
1	0	517	2015	70	0	23.965	53.5219	0	9	33.33	2.95952	9.89953	0.0832303	0.013015	0.543365	0.144403	0.998896	1.36173		-0.675024	0.117866	浙江省	0.00317504	0.00284383	0	0	0
1	0	517	2016	70	0	23.965	53.6389	0	9	33.33	2.97128	10.0456	0.016345	0.013409	0.668969	0.155998	0.999227	1.38021		0.536415	0.139643	浙江省	0.00285791	0.00279014	0	0	0
1	0	517	2017	70	0	23.965	53.8963	0	8	37.5	3.07262	10.1204	-0.0198387	0.041041	0.678841	0.21827	0.999297	1.39794		1.46823	0.132714	浙江省	0.00202987	0.00158737	0	0	0
1	0	517	2018	70	0	23.965	53.744	0	8	37.5	3.15594	10.3859	-0.111687	0.022543	0.803889	0.178054	0.999582	1.41497		-0.06952	0.108183	浙江省	0.00199949	0.00139513	0	0	0
1	0	517	2019	70	0	0	53.8069	0	8	37.5	3.20276	10.6022	0.0116911	0.043884	0.831331	0.162248	0.999652	1.43136		0.679175	0.242996	浙江省	0.00446993	0.00129527	0	0	0
0	1	518	2004	27	1	0	28.9901		10	30	3.03342	9.14278	0.0389068	0.008012	0.203297	0.470247	0.893019	1.07918		-0.170843	1.37279	江苏省	0.00792938	0.00264021	0	0	0
0	1	518	2005	27	1	0	28.7456	0	6	33.33	3.05994	9.11243	-0.00418454	-0.080221	0.225834	0.629948	0.938419	1.11394		-0.339488	0.705525	江苏省	0.00242838	0.00380572	0	0	0
0	1	518	2006	27	1	0	24.3186	0	6	33.33	3.03543	9.08939	-0.0303289	0.005395	0.176927	0.454014	0.928455	1.14613		0.366212	0.755014	江苏省	0.0316966	0.00233551	1	1	0
0	1	518	2007	27	1	0	23.6159	1	5	40	2.97081	8.94609	0.0304777	-0.201778	0.05604	0.157819	0.926998	1.17609		0.000729	1.56845	江苏省	0.0195982	0.00370433	1	1	0
0	1	518	2008	27	1	0	18.285	1	6	33.33	2.56229	8.8899	0.0885128	-0.181561	0.107216	0.326011	0.945081	1.20412		-0.362183	0.802614	江苏省	0.0319259	0.00232903	1	1	0
0	1	518	2009	27	1		17.02	1	6	33.33	2.61595	8.87662	0.0757257	0.03101	0.053564	0.18454	0.963672	1.23045		0.081764	1.77114	江苏省	0.00436647	0.00144936	0	0	0
0	1	518	2010	27	1		10.26	1	6	33.33	2.59329	8.98319	0.227039	0.009664	0.085566	0.120691	0.824427	1.25527		0.073622	1.65091	江苏省	0.000770293	0.000851095	6	0	6
0	1	518	2011	27	0	0	9.9543	1	6	33.33	2.58433	8.98674	0.0206901	0.002528	0.055853	0.226758	0.815765	1.27875		0.171684	3.84526	江苏省	0.00736012	0.00122888	3	1	2
1	1	518	2012	27			10.5098	1	5	40	2.67302	8.9604	0.0597725	0.015863	0.090497	0.204145	0.815951	1.30103		0.075059	2.4723	江苏省	0.0115478	0.00143695	24	18	6
1	1	518	2013	27			9.8069	1	6	33.33	2.62737	8.91518	-0.0231164	-0.120917	0.111607	0.209435	0.880858	1.32222		-0.20468	1.63767	江苏省	0.0089559	0.00203701	23	19	4
1	1	518	2014	27			9.3304	1	5	40	2.58995	8.9128	0.024557	-0.011229	0.117947	0.125524	0.875337	1.34242		0.155623	0.303704	江苏省	0.0072674	0.00156237	0	0	0
1	1	518	2015	27			20.7545	1	6	33.33	2.63347	8.92144	-0.163102	-0.13529	0.270619	0.080776	0.929178	1.36173		-0.01404	0.094879	江苏省	0.0204595	0.00186307	0	0	0
1	1	518	2016	27			24.6324	1	5	40	2.61595	9.00747	0.0113822	0.005513	0.399331	0.063999	0.931839	1.38021		0.376169	0.160263	江苏省	0.00476932	0.002134	0	0	0
1	1	518	2017	27			18.8252	1	6	50	2.44716	8.96924	-0.0115774	0.011432	0.274877	0.092564	0.95101	1.39794		0.057258	0.160426	江苏省	0.00278722	0.00114507	0	0	0
1	1	518	2018	27			18.6719	1	6	50	2.49693	8.96655	0.0243735	-0.032096	0.305737	0.167166	0.956839	1.41497		0.142924	0.139478	江苏省	0.0109041	0.00192676	0	0	0
1	1	518	2019	27	0	0	11.5208	1	6	50	2.51983	8.96181	0.0640214	0.019104	0.278996	0.165379	0.96204	1.43136		0.056545	0.209165	江苏省	0.00506112	0.0013789	0	0	0
0	0	519	2004	34	1	2.242	53.9001		9	33.33	3.20602	8.68139	0.0232898	-0.033348	0.311748	0.411057	0.955028	1.07918		0.022237	0.094198	四川省	0.0161213	0.00908144	0	0	0
0	0	519	2005	34	1	2.242	53.8801		9	33.33	3.22634	8.74585	-0.037948	0.037845	0.373488	0.520979	0.962086	1.11394		-0.07943	0.480061	四川省	0.00253337	0.00676705	0	0	0
0	0	519	2006	34	1	1.679	42.026	0	7	42.86	3.25648	8.70703	-0.123719	0.060848	0.264462	0.519128	0.959477	1.14613		0.342581	0.528524	四川省	0.0173008	0.00554955	0	0	0
0	0	519	2007	34	1	1.6975	39.1323	0	7	42.86	3.1784	8.71195	-0.0841678	0.020286	0.29251	0.270734	0.960857	1.17609		0.264727	0.69919	四川省	0.00982268	0.00436298	2	2	0
0	0	519	2008	34	1	1.6975	37.44	0	7	42.86	3.17725	8.66845	-0.0893815	-0.058988	0.252087	0.609991	0.941394	1.20412		0.253132	0.246231	四川省	0.0125663	0.00336093	2	2	0
0	0	519	2009	34	1	0	40.1024	0	7	42.86	3.19783	8.71098	-0.0407378	0.005781	0.316073	0.12174	0.948051	1.23045		-0.010689	0.215893	四川省	0.00067391	0.00144579	2	2	0
0	0	519	2010	34	1	0	41.3667	0	7	42.86	3.17377	8.68161	-0.0305658	0.023633	0.245625	0.134579	0.963828	1.25527		0.196263	0.128862	四川省	0.00396654	0.000864726	7	2	5
0	0	519	2011	34	1	0	38.8634	0	7	42.86	3.17085	8.67401	-0.039842	-0.023897	0.256212	0.270131	0.963912	1.27875		0.000716	0.107316	四川省	0.0121316	0.00166298	0	0	0
1	0	519	2012	34	1	0	36.3153	0	7	42.86	3.16137	8.67597	0.0108831	0.007373	0.252177	0.1487	0.96429	1.30103		-0.132289	0.154641	四川省	0.0123732	0.000984837	0	0	0
1	0	519	2013	30	1	1.8528	67.3983	0	9	33.33	3.65456	9.69184	-0.0252813	0.077167	0.266653	0.565586	0.974459	1.32222		5.88731	1.14843	河南省	0.00409251	0.00274904	0	0	0
1	0	519	2014	30	1	1.8548	67.921	0	9	33.33	3.66464	9.69093	-0.0404727	0.080628	0.187715	0.531711	0.964321	1.34242		-0.021418	0.636222	河南省	0.0100386	0.00323573	0	0	0
1	0	519	2015	30	1	1.5498	59.7778	0	9	33.33	3.65514	9.71229	-0.027406	0.043789	0.192024	0.375778	0.965196	1.36173		-0.248665	0.392679	河南省	0.006069	0.00183945	0	0	0
1	0	519	2016	30	1	1.1294	54.2331	0	9	33.33	4.0197	10.0112	0.0153208	0.015138	0.282296	0.497876	0.942784	1.38021		1.48504	0.990533	河南省	0.00126565	0.00343151	0	0	0
1	0	519	2017	35	1	0.8333	61.9481	0	8	37.5	3.94635	9.98805	0.0551965	0.012361	0.226262	0.609818	0.941705	1.39794		0.256374	1.1575	河南省	0.00259746	0.00240951	0	0	0
1	0	519	2018	35	1	0.8333	59.8629	0	9	33.33	3.90763	10.018	0.143806	0.033357	0.245685	0.719391	0.947116	1.41497		0.037321	1.48061	河南省	0.00188381	0.001535	0	0	0
1	0	519	2019	35	1	0.8206	56.5578	0	9	33.33	3.92127	10.0418	0.0828303	0.023178	0.256386	0.648094	0.951985	1.43136		0.074298	1.56488	河南省	0.00133561	0.00184394	0	0	0
0	0	520	2004	25	1	13.063	45.8007		12	33.33	2.45332	9.16679	0.0832258	0.047668	0.096601	0.684134	1	1.07918		0.576073	4.92531	湖北省	0.0043473	0.00432184	0	0	0
0	0	520	2005	25	1	13.063	43.667		9	33.33	2.39967	9.14052	0.0137091	0.015502	0.047314	0.87535	1	1.11394		0.241791	11.4947	湖北省	0.0101799	0.00536817	0	0	0
0	0	520	2006	25	1	0	29.6602	0	8	37.5	4.11949	9.55422	0.00681067	0.022881	0.612779	0.333435	0.999891	1.14613		0.060409	0.359807	湖北省	0.00724542	0.00455158	0	0	0
0	0	520	2007	25	1	0	30.0307	0	9	33.33	4.03463	9.68602	0.0896593	0.083886	0.669896	0.166333	0.999891	1.17609		-0.002615	0.494954	湖北省	0.0172072	0.00456863	0	0	0
0	0	520	2008	25	1	0	30.709	0	9	33.33	4.01182	9.75943	0.0128031	0.013966	0.72901	0.23462	0.99993	1.20412		0.140955	0.292854	湖北省	0.00930495	0.00318687	0	0	0
0	0	520	2009	25	1	0	28.999	0	9	33.33	4.02983	9.80156	-0.021981	-0.064255	0.821311	0.125758	0.99991	1.23045		-0.35728	0.27799	湖北省	0.00314565	0.00466129	0	0	0
0	0	520	2010	55	1	0	28.8407	0	9	33.33	4.01691	9.89081	-0.0220593	0.00154	0.853835	0.113573	0.999869	1.25527		0.321374	0.2004	湖北省	0.0318165	0.00358035	0	0	0
0	0	520	2011	55	1	0	28.7262	0	9	33.33	3.98394	9.94564	0.00642177	-0.100043	0.973778	0.021459	0.999903	1.27875		0.126354	0.12632	湖北省	0.512715	0.000950973	0	0	0
1	0	520	2014	55	1	1.3645	36.14	1	7	42.86	2.96047	8.71098	-0.41942	8.44139	0.753074	0	1	1.34242		-0.274941	0.163713	湖北省	1.30996	0.00202096	0	0	0
1	0	520	2015	55	0	0.1627	24.7907	0	7	42.86	2.75205	8.7104	0.0418543	0.239819	0.501002	0.020371	1	1.36173		-0.215797	0.438768	湖北省	0.0278953	0.0011642	0	0	0
1	0	520	2016	55	0	0.1627	24.5107	0	7	42.86	2.71265	8.72246	-0.0180355	0.01841	0.496333	0.032193	1	1.38021		-0.075181	0.516971	湖北省	0.0141333	0.00254045	0	0	0
1	0	520	2017	55	0	0.1627	23.8398	0	7	42.86	2.66276	8.7168	0.104812	0.097552	0.391237	0.074229	1	1.39794		0.16898	1.15761	湖北省	0.00260869	0.00111132	0	0	0
1	0	520	2018	55	0	0.1627	27.106	0	7	42.86	2.54407	8.7988	0.296632	0.097289	0.399409	0.119357	1	1.41497		0.00974	0.580129	湖北省	0.0129416	0.000782035	0	0	0
1	0	520	2019	55	0	0.1627	39.0565	0	6	50	2.46687	8.79415	0.0838866	0.051635	0.343084	0.091188	0.995039	1.43136		-0.057234	0.675056	湖北省	0.00545189	0.000714955	0	0	0
0	0	521	2004	38	0	20.8887	33.1511		9	33.33	3.41614	9.37243	0.0627168	0.00728	0.630008	0.34856	0.750945	1.07918		0.039618	0.219901	安徽省	0.000246872	0.00330701	18	3	15
0	0	521	2005	38	1	13.8808	33.6561		5	60	3.43393	9.38738	0.0260708	0.00291	0.639592	0.362451	0.695495	1.11394		0.405513	0.20071	安徽省	0.000139742	0.00206803	14	2	12
0	0	521	2006	38	1	6.4968	32.6261	0	7	42.86	3.4442	9.37521	0.00568002	0.005289	0.623267	0.348702	0.699313	1.14613		0.365364	0.202253	安徽省	0.000136502	0.0020562	5	0	5
0	0	521	2007	38	1	0	26.074	0	7	42.86	#NUM!	9.46841	0.0579253	0.006024	0.683432	0.225955	0.793992	1.17609		0.414413	0.19822	安徽省	0.00515589	0.00337662	6	1	5
0	0	521	2008	38	1	1.1736	29.654	0	9	33.33	3.5432	9.53024	0.0560186	0.007562	0.682342	0.315496	0.829218	1.20412		0.110383	0.148967	安徽省	0.00650632	0.00274982	4	0	4
0	0	521	2009	38	1	15.7159	37.755	0	9	33.33	3.53071	9.68006	-0.00154374	0.062916	0.718073	0.194694	0.873885	1.23045		0.45855	0.230041	安徽省	0.0077517	0.00220144	7	0	7
0	0	521	2010	38	1	17.2759	49.2676	0	9	33.33	3.57933	9.85225	0.0525659	0.045881	0.614091	0.297503	0.902645	1.25527		0.300892	0.485457	安徽省	0.00568312	0.00092081	19	3	16
0	0	521	2011	38	1	17.2899	56.1903	0	9	44.44	3.60724	9.88096	-0.0546104	0.011711	0.624569	0.390793	0.913951	1.27875		0.094435	0.322661	安徽省	0.00263357	0.00113313	35	10	25
1	0	521	2012	38	1	17.4203	41.5	0	9	44.44	4.17811	9.89686	0.0532027	0.020438	0.621935	0.389848	0.919631	1.30103		0.033638	0.397856	安徽省	0.000846517	0.00137707	88	28	60
1	0	521	2013	38	1	17.4278	45.0291	0	9	44.44	4.12241	9.93055	0.0632459	0.032402	0.623602	0.363292	0.93041	1.32222		0.132381	0.466612	安徽省	0.00260676	0.00403771	67	21	46
1	0	521	2014	38	1	17.4278	40.87	0	9	33.33	4.15691	9.95468	0.0183664	0.031125	0.61834	0.339319	0.937043	1.34242		0.021432	0.525783	安徽省	0.00419561	0.00160454	77	31	46
1	0	521	2015	38	1	17.4278	34.1802	0	9	33.33	4.26221	9.95743	0.0233248	0.002341	0.622796	0.318011	0.936243	1.36173		-0.032419	0.419541	安徽省	0.00200156	0.0016557	135	30	105
1	0	521	2016	38	1	17.4278	45.2703	0	9	33.33	4.278	10.0972	0.0787836	0.017603	0.586964	0.381788	0.950912	1.38021		0.202661	0.586607	安徽省	0.0012768	0.00360743	176	61	115
1	0	521	2017	38	1	17.3152	41.5595	0	9	33.33	4.235	10.2031	-0.034552	0.002261	0.676899	0.326573	0.95158	1.39794		0.34093	0.504014	安徽省	7.85462e-05	0.00204204	237	74	163
1	0	521	2018	38	1	20.1633	35.3839	0	9	33.33	4.21801	10.1921	-0.0141732	0.002241	0.66999	0.378972	0.947462	1.41497		0.041241	0.450092	安徽省	9.98432e-05	0.00141223	476	200	276
1	0	521	2019	38	1	20.1633	33.4723	0	9	33.33	4.14666	10.1524	0.090479	0.003064	0.640058	0.410601	0.934289	1.43136		-0.053568	0.647343	安徽省	0.000902147	0.00180689	533	292	241
0	1	522	2004	27	1	0	58.1801		9	33.33	3.87823	9.42637	0.0832674	0.017087	0.74555	0.214605	0.886829	1.07918		0.056913	0.110959	广东省	0.00244647	0.00283545	10	10	0
0	1	522	2005	27	1	0	59.3501	0	9	33.33	3.88474	9.44517	0.0591535	0.021235	0.730982	0.239229	0.894515	1.11394		0.145223	0.122165	广东省	0.000498608	0.00335213	1	1	0
0	1	522	2006	27	1	0	48.9739	0	9	33.33	3.87431	9.44542	0.0365068	0.005919	0.737138	0.226419	0.901112	1.14613		-0.026365	0.121485	广东省	0.00633721	0.00238416	0	0	0
0	1	522	2007	27	1	0	51.6037	0	8	37.5	3.84948	9.46442	0.0229562	0.04693	0.732213	0.118413	0.909399	1.17609		0.069695	0.1072	广东省	0.00306381	0.00288816	2	2	0
0	1	522	2008	27	1	0	56.1977	0	9	33.33	3.73918	9.44937	0.0296815	0.029843	0.695836	0.221614	0.923322	1.20412		-0.10146	0.084274	广东省	0.000976414	0.00217759	0	0	0
0	1	522	2009	27	1	0	36.4791	0	8	37.5	3.71349	9.46909	0.101914	0.041143	0.671257	0.117184	0.930093	1.23045		0.060411	0.17273	广东省	0.00778091	0.0011701	1	1	0
0	1	522	2010	27	1	0	50.9249	0	8	37.5	3.75542	9.48506	0.107097	0.071698	0.618722	0.117428	0.934373	1.25527		0.186668	0.187676	广东省	0.00449667	0.00135523	1	1	0
0	1	522	2011	27	1	0	41.0173	0	9	33.33	3.73886	9.49795	0.0870299	0.089032	0.552773	0	0.937153	1.27875		0.1454	0.163195	广东省	0.00785978	0.000636135	0	0	0
1	1	522	2012	27	1	0	49.3871	0	9	33.33	3.73159	9.54401	0.14717	0.106764	0.504818	0.169736	0.931898	1.30103		0.13467	0.243399	广东省	0.0212204	0.00102755	0	0	0
0	1	523	2004	26	1		58.93	0	7	42.86	3.00988	8.75294	-0.0896326	0.005388	0.302294	0.563801	0.951866	1.07918		0.161012	0.537528	广东省	0.00313363	0.00283545	0	0	0
0	1	523	2005	26	1		45.4301	0	7	42.86	2.85612	8.79267	0.0641579	0.021203	0.326181	0.60023	0.95716	1.11394		0.114774	0.595913	广东省	0.000916246	0.00335213	0	0	0
0	1	523	2006	26	1		45.4301	0	7	42.86	2.83632	8.8091	0.00991727	0.016875	0.332922	0.559919	0.957698	1.14613		0.018779	0.689304	广东省	0.000103235	0.00238416	0	0	0
0	1	523	2007	26	1		50.325	0	7	42.86	2.83251	8.84752	-0.0353522	0.015614	0.35789	0.349185	0.933968	1.17609		0.09927	0.322221	广东省	0.000875584	0.00288816	0	0	0
0	1	523	2008	26	1		45.625	0	7	42.86	2.80209	8.82705	0.0457963	0.008935	0.321461	0.590749	0.931679	1.20412		0.117435	0.426785	广东省	2.73405e-05	0.00217759	1	1	0
0	1	523	2009	26	1		47.163	0	7	42.86	2.79588	8.87995	0.0966568	0.012056	0.38723	0.362098	0.941047	1.23045		-0.058875	0.40694	广东省	0.000840632	0.0011701	1	1	0
0	1	523	2010	26	1		50.0114	0	7	42.86	2.7767	8.96946	0.0606696	0.015399	0.489093	0.231581	0.953796	1.25527		0.331772	0.341713	广东省	0.000648098	0.00135523	1	1	0
0	1	523	2011	26	1		47.1268	0	7	42.86	2.77525	9.18129	-0.0580638	0.01203	0.345721	0.390657	0.972585	1.27875		0.587855	0.915661	广东省	0.000386776	0.000636135	2	2	0
1	1	523	2012	26	1	0	35.61	0	7	42.86	2.89209	9.26495	-0.0152208	0.010987	0.449016	0.311846	0.967218	1.30103		0.575136	0.309781	广东省	0.00127338	0.00102755	3	3	0
1	1	523	2013	26	1	0	35.3422	0	7	42.86	2.86864	9.39722	0.0498206	0.013143	0.58191	0.187832	0.976472	1.32222		0.268269	0.137908	广东省	0.000148459	0.00110634	4	4	0
1	1	523	2014	26	1	0	35.81	0	7	42.86	2.84757	9.47877	-0.0151407	0.013271	0.642641	0.169006	0.98108	1.34242		0.323422	0.046775	广东省	0.00107339	0.00118583	4	3	1
1	1	523	2015	26	1	0	47.5343	0	7	42.86	2.87274	9.54777	-0.0116355	0.008405	0.68796	0.120414	0.983902	1.36173		0.399643	0.036519	广东省	2.41222e-05	0.00102349	0	0	0
1	1	523	2016	26	1	0	52.1652	0	7	42.86	2.9058	9.62016	-0.166748	0.00935	0.571952	0.231453	0.985985	1.38021		0.300994	0.073223	广东省	0.00287814	0.000745966	4	3	1
1	1	523	2017	26	1	0	49.426	0	7	42.86	2.9284	9.68238	-0.0331874	0.007023	0.617673	0.271605	0.987955	1.39794		0.199196	0.097356	广东省	0.0049414	0.00109058	2	2	0
1	1	523	2018	26	1	0	47.2141	0	7	42.86	2.92117	9.79321	-0.0765856	-0.029572	0.732223	0.240831	0.991008	1.41497		-0.51402	0.100769	广东省	0.0909882	0.000660628	0	0	0
1	1	523	2019	26	1	0	45.5702	0	7	42.86	3.02325	9.85772	-0.0772671	-0.01529	0.791522	0.145142	0.990016	1.43136		0.001074	0.139779	广东省	0.0380642	0.000730987	10	10	0
0	0	524	2004	61	1	0	63.6104	0	9	33.33	3.20763	8.88326	0.102548	0.044845	0.285707	0.571844	0.93604	1.07918		0.718004	0.116868	广东省	0.000602089	0.00283545	0	0	0
0	0	524	2005	61	1	0	63.3004		9	33.33	3.22376	8.90206	0.141644	0.046265	0.260998	0.706368	0.937294	1.11394		0.15966	0.190176	广东省	0.00119712	0.00335213	0	0	0
0	0	524	2006	61	1	0	52.0005	0	6	50	3.16791	8.92234	0.125547	0.031534	0.273702	0.615862	0.943152	1.14613		0.041708	0.223914	广东省	0.000517876	0.00238416	0	0	0
0	0	524	2007	61	1	0	51.87	0	9	33.33	3.20003	8.89831	0.130926	0.033116	0.259517	0.345122	0.943044	1.17609		0.039932	0.309254	广东省	0.0138288	0.00288816	0	0	0
0	0	524	2008	61	1	0	51.55	0	9	33.33	3.15381	8.91187	0.0412683	0.005204	0.246785	0.559758	0.947716	1.20412		-0.161051	0.480373	广东省	0.00732146	0.00217759	0	0	0
0	0	524	2009	61	1	0	53.64		9	33.33	3.12613	8.90763	0.00652051	-0.064999	0.242701	0.315584	0.950148	1.23045		-0.175238	0.426753	广东省	0.0172344	0.0011701	0	0	0
0	0	524	2010	61	1	0	53.02	0	8	37.5	3.08386	8.86752	0.0666416	0.009189	0.180748	0.208613	0.948276	1.25527		0.213248	0.86817	广东省	0.00531815	0.00135523	0	0	0
0	0	524	2011	61	1	0	51.8694	0	9	33.33	3.06856	8.85515	0.113748	0.028582	0.173977	0.334906	0.949032	1.27875		0.158814	1.50754	广东省	0.00316834	0.000636135	0	0	0
1	0	524	2012	61	1	0	52.7676	0	9	33.33	3.06221	8.86977	0.120835	0.041802	0.177834	0.329349	0.952407	1.30103		0.058999	2.12868	广东省	0.00173087	0.00102755	0	0	0
1	0	524	2013	61	1	0	51.7292	0	8	37.5	3.05115	8.88151	0.0718383	0.045218	0.160154	0.366295	0.95589	1.32222		-0.036832	1.46204	广东省	0.000984186	0.00110634	0	0	0
1	0	524	2014	61	1	0	60.0539	0	9	33.33	2.99739	8.89266	0.0634364	0.046564	0.29115	0.154787	0.958608	1.34242		-0.046958	1.1353	广东省	0.00148825	0.00118583	0	0	0
1	0	524	2015	61	1	0	65.1061	0	9	33.33	2.94841	8.92605	0.0647634	0.046514	0.269534	0.110513	0.963172	1.36173		0.013301	2.87538	广东省	0.00107757	0.00102349	0	0	0
1	0	524	2016	61	1	0	56.7826	0	9	33.33	3.00732	8.93092	0.0496956	0.035894	0.269299	0.142032	0.964159	1.38021		-0.009948	1.15333	广东省	0.00130383	0.000745966	0	0	0
1	0	524	2017	61	1	0.1551	82.5375	0	9	33.33	3.74421	9.64719	0.114941	0.041727	0.419242	0.39788	0.868367	1.39794		20.1113	0.993325	广东省	0.00210773	0.00109058	0	0	0
1	0	524	2018	61	1	0.16	83.9909	0	9	33.33	3.77225	9.66117	0.0539023	0.04756	0.432239	0.481433	0.86511	1.41497		0.107297	1.05438	广东省	0.0118229	0.000660628	0	0	0
1	0	524	2019	61	1	0.1551	81.0316	1	7	42.86	3.78647	9.67841	0.0659128	0.060548	0.425437	0.481112	0.865579	1.43136		0.126342	1.33353	广东省	0.023135	0.000730987	0	0	0
0	0	526	2004	90	0	13.4866	57.317	0	7	42.86	2.0086	8.3111	0.0742815	-0.012236	0.193543	0.631753	0.998787	1.07918		1.31638	0.204032	福建省	0.00109052	0.00819867	0	0	0
0	0	526	2005	90	0	12.4302	56.99	0	8	37.5	2.02119	8.31251	0.0779528	-0.017101	0.296303	0.489782	0.998912	1.11394		-0.196533	0.077768	福建省	0.00418993	0.0111577	0	0	0
0	0	526	2006	90	0		49.4163	0	9	33.33	1.74819	8.37689	-0.255092	-0.001444	0.354747	0.416419	0.999166	1.14613		-0.474332	0.830416	福建省	0.0039146	0.00540086	0	0	0
0	0	526	2007	90	0		52.7942	0	7	42.86	1.716	8.30724	-0.281208	0.014291	0.218439	0.267898	0.999486	1.17609		-0.345659	0.904591	福建省	0.00846878	0.00305204	0	0	0
0	0	526	2008	90	0	10.1662	55.083	0	7	42.86	1.74036	8.26065	-0.0468521	-0.066699	0.208478	0.450197	1	1.20412		0.271726	0.628569	福建省	0.0146873	0.00289146	0	0	0
0	0	526	2009	90	0		40.51	0	6	50	1.74036	8.28345	0.0181636	0.003779	0.221908	0.132546	1	1.23045		1.47012	0.551858	福建省	0.00512872	0.00209969	0	0	0
0	0	526	2010	90	0	9.1973	29.73	0	7	42.86	1.47712	8.28442	0.00881104	0.036178	0.184769	0.128658	1	1.25527		2.73167	0.621167	福建省	0.00313314	0.00198949	0	0	0
0	0	526	2011	90	0	1.9862	37.6415	0	7	42.86	1.38021	8.29707	-0.000199055	0.02246	0.205193	0.234842	0.999913	1.27875		-0.797803	0.966349	福建省	0.00479352	0.00153059	0	0	0
1	0	526	2012	70	0	8.0569	44.32	0	7	42.86	1.25527	8.30779	-0.0285992	0.018087	0.201354	0.170267	0.999925	1.30103		6.26092	0.582325	福建省	0.00463084	0.00225739	0	0	0
1	0	526	2013	70	0	8.0569	41.7958	0	7	42.86	1.25527	8.29657	-0.0224654	-0.033609	0.214055	0.082348	0.999934	1.32222		-0.844061	1.08436	福建省	0.00380278	0.00325242	0	0	0
1	0	526	2014	70	0	8.0569	43.2009	0	6	50	1.23045	8.30276	0.0629007	0.010095	0.214994	0.083651	1	1.34242		0.849454	0.061662	福建省	0.00781214	0.00321925	0	0	0
1	0	526	2015	70	0	8.0569	57.6384	0	7	42.86	1.11394	8.52551	0.00924051	-0.040184	0.570159	0.02182	1	1.36173		0.332865	0.120492	福建省	0.00259205	0.00325364	0	0	0
1	0	526	2016	82	1	11.0201	48.0742	0	8	37.5	4.17284	9.53673	0.0250619	-0.029316	0.987003	0.006258	0.531458	1.38021		51.1378	0.257463	福建省	0.0077699	0.00154094	0	0	0
1	0	526	2017	82	1	11.0201	42.0439		8	37.5	4.18261	9.55451	0.0990994	0.006298	0.981727	0	0.553584	1.39794		1.15142	0.243628	福建省	0.00326928	0.000904813	0	0	0
1	0	526	2018	82	1	11.6424	42.3193	0	8	37.5	4.15812	9.56253	0.0668113	0.00281	0.979221	0.014235	0.563311	1.41497		0.028882	0.285382	福建省	0.000470296	0.000870988	0	0	0
1	0	526	2019	82	1	11.6424	44.8558		9	33.33	4.14916	9.55586	0.0691559	0.003424	0.974683	0.014014	0.559273	1.43136		0.034272	0.217811	福建省	0.00919803	0.000636142	0	0	0
0	0	527	2004	38	0	14.8566	51.081	0	9	33.33	4.63375	10.04	0.115756	0.045474	0.679068	0.320482	0.970533	1.07918		0.395273	0.104883	广东省	0.00252915	0.00283545	49	1	48
0	0	527	2005	38	0	14.8566	51.2114	0	9	33.33	4.31298	9.9827	0.192864	0.066264	0.595406	0.419418	0.945713	1.11394		0.110033	0.219242	广东省	0.00199658	0.00335213	32	5	27
0	0	527	2006	38	0	25.3796	69.245	0	9	33.33	4.59326	10.0949	0.0898731	0.061696	0.638409	0.312357	0.954658	1.14613		-0.055119	0.141668	广东省	0.00493432	0.00238416	54	8	46
0	0	527	2007	38	0	7.1682	75.1043	0	9	33.33	4.66425	10.2387	0.094281	0.096638	0.673491	0.119907	0.955877	1.17609		0.653351	0.109125	广东省	0.00427558	0.00288816	62	7	55
0	0	527	2008	38	0	9.3054	76.4576	0	9	33.33	4.61061	10.3689	0.160491	0.066333	0.688136	0.247574	0.885891	1.20412		0.360906	0.098155	广东省	0.0024953	0.00217759	180	37	143
0	0	527	2009	38	0	11.5589	84.2238	1	9	33.33	4.77564	10.5005	0.0649596	0.079408	0.597952	0.189518	0.91489	1.23045		0.04336	0.172831	广东省	0.00411536	0.0011701	160	47	113
0	0	527	2010	38	0	8.8034	76.3473	1	9	33.33	4.99421	10.6238	0.129493	0.096144	0.610437	0.204876	0.928045	1.25527		0.577023	0.18541	广东省	0.00450264	0.00135523	145	80	65
0	0	527	2011	38	0	15.8367	72.8485	1	9	33.33	4.8228	10.7749	0.0496878	0.076254	0.57753	0.33748	0.929834	1.27875		0.248786	0.286479	广东省	0.00201723	0.000636135	157	79	78
1	0	527	2012	38	0	17.8998	68.4482	1	9	33.33	4.82944	10.7846	0.0707155	0.067798	0.55017	0	0.928013	1.30103		-0.268901	0.338792	广东省	0.00756703	0.00102755	273	61	212
0	0	528	2004	35	1	0	63.438	0	9	33.33	3.42765	9.38873	0.136225	0.097071	0.374867	0.546114	0.967142	1.07918		0.407336	0.556041	广西壮	0.000322076	0.0030986	10	0	10
0	0	528	2005	35	1	0	72.8886	0	9	33.33	3.60184	9.42293	0.0638627	0.079053	0.383526	0.55561	0.969595	1.11394		0.159821	0.398662	广西壮	0.0076695	0.00783282	13	7	6
0	0	528	2006	35	1	0	71.5361	0	9	33.33	3.80936	9.49609	0.0925966	0.114197	0.395898	0.28794	0.972774	1.14613		0.27329	0.35215	广西壮	0.00242283	0.0053969	10	2	8
0	0	528	2007	35	1	0	83.4021	0	9	33.33	3.80936	9.63159	0.0696977	0.132476	0.450719	0.169009	0.957021	1.17609		0.465146	0.202594	广西壮	0.0098417	0.00877242	4	1	3
0	0	528	2008	35	1	0	63.3693	0	9	33.33	3.974	9.79744	-0.0929463	0.054528	0.577239	0.359582	0.94747	1.20412		0.220716	0.297409	广西壮	0.00371227	0.00607263	23	0	23
0	0	528	2009	35	1	0	65.2108	0	9	33.33	3.99603	9.98069	0.160831	0.090688	0.570544	0.209741	0.956007	1.23045		0.098678	0.381571	广西壮	0.00380429	0.00431326	17	0	17
0	0	528	2010	35	1	0	59.7918	0	9	33.33	4.0917	10.2694	0.0369208	0.083293	0.544765	0.247621	0.969342	1.25527		0.509004	0.528305	广西壮	0.00809413	0.00267935	29	5	24
0	0	528	2011	35	1	0	54.2358	0	9	33.33	4.12587	10.357	-0.0887755	0.058284	0.589365	0.35884	0.967883	1.27875		0.163486	0.334382	广西壮	0.00744278	0.00203315	36	16	20
1	0	528	2012	35	1	0	54.936	0	9	33.33	4.12467	10.3538	0.0255697	0.012345	0.586932	0.380871	0.964009	1.30103		-0.293575	0.427511	广西壮	0.000389877	0.00190189	71	38	33
1	0	528	2013	35	1	0	45.7706	0	9	33.33	4.08881	10.346	0.0488481	0.014959	0.577607	0.468494	0.962648	1.32222		-0.003561	0.600206	广西壮	0.00184668	0.00389056	83	63	20
1	0	528	2014	35	1	0	47.1391	0	9	33.33	4.02763	10.3181	0.0266535	0.009286	0.561288	0.353302	0.966647	1.34242		-0.182069	0.540269	广西壮	0.00179734	0.00347693	92	68	24
1	0	528	2015	35	1	0	50.4011	0	11	36.36	3.93687	10.3093	0.00713261	0.001019	0.563075	0.428069	0.968103	1.36173		-0.35339	0.570937	广西壮	0.000922026	0.00458453	71	47	24
1	0	528	2016	35	1	0	52.3673	0	11	36.36	3.90179	10.3135	0.0669539	0.002311	0.570183	0.443205	0.966883	1.38021		0.052522	0.514263	广西壮	0.00368566	0.00232046	104	59	45
1	0	528	2017	35	1	2.7536	47.4292	0	11	36.36	3.92531	10.3356	0.0439838	0.014879	0.579048	0.411802	0.968883	1.39794		0.607934	0.34862	广西壮	0.00355842	0.00123564	123	78	45
1	0	528	2018	35	1	2.7536	47.7122	0	11	36.36	3.99154	10.4185	0.0241831	0.032083	0.614775	0.403999	0.968426	1.41497		0.605513	0.310312	广西壮	0.000815684	0.000870669	110	64	46
1	0	528	2019	35	1	0	46.625	0	11	36.36	4.01427	10.4751	0.0622062	0.03596	0.637307	0.369907	0.971774	1.43136		0.060407	0.36129	广西壮	0.000421005	0.000689998	80	38	42
0	1	529	2004	17	1	0	42.98		9	33.33	3.43981	9.16873	-0.0515557	-0.123592	0.846063	0.118151	0.928697	1.07918		-0.330731	0.056259	广东省	0.00543768	0.00283545	0	0	0
0	1	529	2008	17	1	0	43.01	0	9	33.33	2.99123	9.00706	-0.005278	0.332138	0.411897	0	0.854125	1.20412		-0.130699	1.10444	广东省	0.0489623	0.00217759	0	0	0
0	1	529	2009	13	1	0	57.808	0	9	33.33	2.99344	8.96911	0.0770115	0.063146	0.295416	0.270568	0.846386	1.23045		5.58685	0.980193	广东省	0.000677372	0.0011701	0	0	0
0	1	529	2010	13	1	0	57.637	0	8	37.5	2.97772	8.99695	0.05748	0.060771	0.27863	0.315898	0.859496	1.25527		0.136762	1.51092	广东省	0.0018981	0.00135523	0	0	0
0	1	529	2011	13	1	0	58.994	0	9	33.33	2.98722	9.04426	0.107419	0.06332	0.291967	0.32858	0.877206	1.27875		0.122265	1.54681	广东省	0.000654659	0.000636135	0	0	0
1	1	529	2012	13	1	0	60.222	0	9	33.33	2.99651	9.08116	0.0460994	0.051198	0.298454	0.199745	0.890089	1.30103		0.13084	1.22381	广东省	0.00605449	0.00102755	0	0	0
1	1	529	2013	13	1	0	57.797	0	9	33.33	3.01199	9.11546	0.026629	0.061533	0.293831	0.220916	0.900615	1.32222		0.176151	1.11925	广东省	0.00206844	0.00110634	0	0	0
1	1	529	2014	13	1	0	60.3871	0	8	37.5	3.10823	9.16819	0.100622	0.104208	0.270361	0.193623	0.919402	1.34242		0.016476	1.94677	广东省	0.00836469	0.00118583	0	0	0
1	1	529	2015	13	1	23.9423	59.2826	0	9	33.33	2.9619	9.16168	0.0367839	0.051272	0.208073	0.160029	0.919961	1.36173		0.027174	2.28176	广东省	0.00404609	0.00102349	0	0	0
1	1	529	2016	13	1	23.7456	60.9666	0	9	33.33	2.95521	9.20086	0.117378	0.067765	0.214726	0.176402	0.928856	1.38021		0.072822	1.29221	广东省	0.000885103	0.000745966	0	0	0
1	1	529	2017	13	1	23.7456	56.7317	0	8	37.5	2.95521	9.31028	0.142214	0.076302	0.291799	0.32193	0.946504	1.39794		0.115302	1.91293	广东省	0.00301936	0.00109058	0	0	0
1	1	529	2018	13	1	23.7456	56.9745	0	8	37.5	3.24279	9.32395	0.0603483	0.090766	0.256164	0.50097	0.949125	1.41497		0.083639	2.15389	广东省	0.00140429	0.000660628	0	0	0
1	1	529	2019	13	1	23.7456	56.7122	0	8	37.5	3.21669	9.4095	0.0580503	0.111579	0.301763	0.379713	0.958365	1.43136		0.20832	2.49722	广东省	0.00457757	0.000730987	0	0	0
0	0	530	2004	34	1	0	46.171	1	9	33.33	3.26293	9.29224	0.0146416	0.053101	0.291471	0.723455	0.977378	1.07918		0.166533	0.583273	辽宁省	0.000756448	0.00766029	0	0	0
0	0	530	2005	34	1	0	49.5644	1	8	37.5	3.25091	9.33424	0.0522771	0.052963	0.307806	0.740041	0.981786	1.11394		0.241813	0.559155	辽宁省	0.000222307	0.0107291	1	1	0
0	0	530	2006	34	1	0	41.0557	1	9	33.33	3.23779	9.34489	0.0338694	0.061636	0.288701	0.673257	0.982495	1.14613		0.060255	0.525186	辽宁省	0.0018995	0.0128172	2	1	1
0	0	530	2007	34	1	0	43.2071	1	8	37.5	3.22427	9.41211	0.00907751	0.055063	0.35398	0.425772	0.959235	1.17609		0.03237	0.316218	辽宁省	0.00201025	0.00468365	0	0	0
0	0	530	2008	34	1	15.372	41.43	1	9	33.33	3.04922	9.43451	0.0261809	0.04987	0.360596	0.728484	0.961815	1.20412		-0.084959	0.34582	辽宁省	0.00196109	0.00321444	4	0	4
0	0	530	2009	34	1	16.47	38.817	1	9	33.33	3.06408	9.43237	0.0731996	0.032412	0.343341	0.515455	0.962442	1.23045		-0.078559	0.471518	辽宁省	0.00077998	0.00300586	3	3	0
0	0	530	2010	34	1	15.372	44.3178	1	9	33.33	3.06483	9.46425	0.0590291	0.037629	0.375602	0.439385	0.940156	1.25527		0.072415	0.500115	辽宁省	9.90079e-05	0.0020567	0	0	0
0	0	530	2011	34	1	15.372	47.8249	1	9	33.33	3.11594	9.48482	0.0551349	0.030606	0.395404	0.537568	0.944738	1.27875		0.245884	0.606634	辽宁省	0.00148287	0.00136851	0	0	0
1	0	530	2012	34	1	15.372	34.3286	1	9	33.33	3.32899	9.46793	-0.0227635	0.042913	0.349769	0.625251	0.943554	1.30103		-0.18316	0.551137	辽宁省	0.000871015	0.00134408	2	1	1
1	0	530	2013	34	1	15.372	45.3495	0	9	33.33	3.32756	9.47237	0.00257144	0.05357	0.322938	0.512001	0.947701	1.32222		0.00902	0.563378	辽宁省	0.00382463	0.0030085	0	0	0
1	0	530	2014	34	1	15.372	36.7838	0	9	33.33	3.3075	9.48486	0.00933085	0.037499	0.324261	0.488002	0.949602	1.34242		-0.071623	0.507263	辽宁省	0.00037927	0.00422826	0	0	0
1	0	530	2015	34	1	15.6636	42.3485	0	9	33.33	3.27231	9.61093	-0.0123866	0.032141	0.335244	0.410293	0.960843	1.36173		0.127517	0.182395	辽宁省	0.00100201	0.00227632	18	6	12
1	0	530	2016	34	1	14.6506	43.5914	0	9	33.33	3.27323	9.69754	-0.00154636	0.036506	0.334328	0.478931	0.968603	1.38021		0.106985	0.477586	辽宁省	0.000909083	0.00246454	14	3	11
1	0	530	2017	34	1	14.6506	34.1864	0	9	33.33	3.23704	9.74971	-0.0368754	0.0364	0.378105	0.571369	0.974078	1.39794		0.168708	0.203394	辽宁省	0.00320713	0.00156649	23	5	18
1	0	530	2018	34	0	14.6653	29.3956	0	9	33.33	3.22376	9.74572	-0.0214892	0.020117	0.378905	0.750418	0.973283	1.41497		-0.054647	0.188458	辽宁省	0.00216895	0.000765145	20	3	17
1	0	530	2019	34	1	14.8782	29.3903	0	9	33.33	3.19921	9.74237	0.00229754	0.015587	0.374875	0.702509	0.974067	1.43136		-0.068265	0.172735	辽宁省	0.00564009	0.0012827	1	0	1
0	1	531	2004	44	1	0	60.8811		10	30	2.84448	9.49408	0.124229	0.087877	0.45445	0.528299	0.99983	1.04139		0.384547	0.582842	广东省	0.000832152	0.00283545	0	0	0
0	1	531	2005	44	1	0	61.3567		10	30	2.8488	9.52272	0.119174	0.068185	0.467615	0.556064	0.999844	1.07918		0.097185	0.333785	广东省	0.00340055	0.00335213	0	0	0
0	1	531	2006	44	1	0	60.042	0	10	40	2.86273	9.58039	0.145916	0.06741	0.540824	0.441771	0.999535	1.11394		0.032614	0.143353	广东省	0.0110535	0.00238416	0	0	0
0	1	531	2007	44	1	0	66.7268		9	44.44	2.87737	9.66286	0.0699415	0.026303	0.628059	0.299031	0.982455	1.14613		0.3497	0.308557	广东省	0.000374366	0.00288816	0	0	0
0	1	531	2008	44	1	0	58.0942	0	11	36.36	2.89927	9.72148	0.0265413	-0.012986	0.702541	0.301721	0.985346	1.17609		0.294006	0.180894	广东省	0.0125592	0.00217759	0	0	0
0	1	531	2009	44	1	0	62.8408	0	11	36.36	2.88986	9.79722	0.085337	0.072164	0.657278	0.244883	0.987151	1.20412		0.027887	0.310181	广东省	0.00817157	0.0011701	0	0	0
0	1	531	2010	44	1	0	58.4176	0	10	30	2.88081	9.8022	0.0392127	0.042796	0.618082	0.335616	0.987848	1.23045		0.043451	0.19025	广东省	0.00275462	0.00135523	0	0	0
0	1	531	2011	44	1	0	67.4761	0	11	36.36	3.02612	9.8125	0.113798	0.016238	0.657995	0.340797	0.987699	1.25527		0.105995	0.184004	广东省	0.00395872	0.000636135	0	0	0
1	1	531	2012	44	1	0	67.7993		11	36.36	3.02449	9.89742	0.21369	0.037314	0.6875	0.254009	0.990404	1.27875		-0.057192	0.262414	广东省	0.00585058	0.00102755	0	0	0
1	1	531	2013	44	1	0	67.2181		11	36.36	3.02449	9.92365	0.166787	0.044439	0.67673	0.276893	0.991411	1.30103		0.043476	0.366439	广东省	0.00482944	0.00110634	0	0	0
1	1	531	2014	44	1	0	64.4295		11	36.36	3.05956	9.87467	0.0660984	0.105837	0.535875	0.263557	0.988841	1.32222		0.339516	0.593286	广东省	0.00798547	0.00118583	0	0	0
1	1	531	2015	44	1	0	62.5944	0	11	36.36	3.09517	9.92285	0.0309286	0.058566	0.52846	0.306391	0.988621	1.34242		-0.493467	0.426617	广东省	0.00267164	0.00102349	0	0	0
1	1	531	2016	44	1	0	64.9699	0	11	36.36	3.08027	9.96315	0.0919336	0.063939	0.533676	0	0.986811	1.36173		0.183941	0.447377	广东省	0.00757231	0.000745966	0	0	0
1	1	531	2017	44	1	0	63.1426	0	10	40	3.08884	9.96373	0.054469	0.022003	0.541766	0.40414	0.977299	1.38021		0.125222	0.308502	广东省	0.00135273	0.00109058	0	0	0
1	1	531	2018	44	1	0	63.5904	0	11	36.36	3.09026	10.013	0.041046	0.009943	0.588476	0.444938	0.979976	1.39794		0.05178	0.453915	广东省	0.00346447	0.000660628	0	0	0
1	1	531	2019	44	1	0	63.1013	0	10	40	3.07372	10.0655	0.0651354	0.037325	0.602805	0.394217	0.981338	1.41497		0.035156	0.498869	广东省	0.00090796	0.000730987	0	0	0
0	0	532	2004	44	1	4.05	44.5111		9	33.33	2.81889	8.87523	0.0325277	-0.010934	0.314133	0.420355	0.995417	1.04139		0.633812	0.421822	广东省	0.00645796	0.00283545	0	0	0
0	0	532	2005	44	1	7.5	44.2101	0	9	33.33	2.8451	8.85674	0.0303766	0.019064	0.240269	0.625763	0.984733	1.07918		-0.406126	0.824883	广东省	0.00543302	0.00335213	0	0	0
0	0	532	2006	44	1	7.59	34.4212	0	9	33.33	2.87274	8.89096	0.00899723	0.041327	0.250697	0.584008	0.987577	1.11394		0.092537	1.16233	广东省	0.00423111	0.00238416	0	0	0
0	0	532	2007	44	1	0	28.9078	0	9	33.33	2.95952	8.94722	0.00327992	0.064616	0.245363	0.139522	0.980187	1.14613		0.383344	0.893488	广东省	0.0102325	0.00288816	0	0	0
0	0	532	2008	44	1	3.575	26.21	0	9	33.33	2.91434	8.95145	0.00974842	-0.046512	0.192692	0.352582	0.876127	1.17609		-0.035226	0.837208	广东省	0.0120902	0.00217759	0	0	0
0	0	532	2009	44	1	0	23.0876	0	9	33.33	2.80414	9.00665	0.0170804	0.045714	0.189438	0.198367	0.895528	1.20412		-0.037358	1.3288	广东省	0.00238225	0.0011701	0	0	0
0	0	532	2010	44	1	0	27.4361	0	9	33.33	2.81757	9.09231	0.0185496	0.019285	0.205617	0.288745	0.918027	1.23045		0.275855	1.40064	广东省	0.00501311	0.00135523	0	0	0
0	0	532	2011	90	1	0	35.2033	0	9	33.33	2.85552	9.00744	0.00569737	0.039258	0.18351	0.296626	0.899728	1.25527		-0.163963	1.86906	广东省	0.00434485	0.000636135	0	0	0
1	0	532	2012	90	1	0	37.7295	0	11	36.36	2.81023	8.9854	0.0326598	0.062954	0.137633	0.291737	0.882404	1.27875		-0.051376	1.3597	广东省	8.96774e-05	0.00102755	0	0	0
1	0	532	2013	90	1	0	57.74	0	11	36.36	2.81291	9.035	0.0338104	0.069031	0.187312	0.175064	0.899873	1.30103		0.077926	0.958741	广东省	0.0041944	0.00110634	0	0	0
1	0	532	2014	90	1	0	57.0554	0	10	40	2.75051	9.04259	0.0256778	0.041698	0.213197	0.167666	0.866682	1.32222		-0.210485	1.32032	广东省	0.00182377	0.00118583	0	0	0
1	0	532	2015	90	1	0	55.2131	0	11	36.36	2.76938	9.08769	0.0151048	0.044456	0.36587	0.077927	0.845393	1.34242		0.228968	0.337707	广东省	0.00196661	0.00102349	0	0	0
1	0	532	2016	90	1	0	50.9294	0	11	36.36	2.80618	9.29146	0.0459579	0.027668	0.582156	0.10816	0.908213	1.36173		0.460573	0.206083	广东省	0.00245785	0.000745966	0	0	0
1	0	532	2017	90	1	0	49.8718	0	11	36.36	2.80956	9.36859	0.054004	0.027716	0.628915	0.17083	0.904303	1.38021		0.545473	0.192082	广东省	0.0017229	0.00109058	0	0	0
1	0	532	2018	90	1	0	49.886	0	11	36.36	2.80277	9.41179	0.0394961	0.025035	0.6367	0.186166	0.923437	1.39794		0.107033	0.242141	广东省	0.0050563	0.000660628	0	0	0
1	0	532	2019	90	1	2.032	49.8563	0	11	36.36	2.78533	9.40303	0.0594266	0.031329	0.599001	0.181037	0.92538	1.41497		-0.184461	0.215353	广东省	0.00432098	0.000730987	0	0	0
0	0	533	2004	38	0	13.8377	61.0026		11	36.36	3.47334	9.50798	-0.0319806	0.001018	0.814108	0.160514	0.804531	1.04139		0.056461	0.132907	广东省	0.00210114	0.00283545	0	0	0
0	0	533	2005	38	0	9.4772	60.1338		10	30	3.4707	9.46992	0.0297751	-0.049679	0.851447	0.131418	0.923519	1.07918		-0.001909	0.14363	广东省	0.0148472	0.00335213	0	0	0
0	0	533	2006	38	0	9.4772	60.3832	1	10	30	3.48202	9.43482	0.0278731	0.017992	0.831716	0.119372	0.942925	1.11394		0.324024	0.185643	广东省	0.00397964	0.00238416	0	0	0
0	0	533	2007	38	0	13.4549	57.114	1	11	36.36	3.51825	9.41635	0.00962408	0.049488	0.773274	0.120259	0.975374	1.14613		0.72582	0.103933	广东省	0.00189043	0.00288816	0	0	0
0	0	533	2008	38	0	9.3442	50.257	1	11	36.36	3.54407	9.44473	0.0414059	0.023583	0.764149	0.188358	0.982035	1.17609		-0.108362	0.132907	广东省	0.00503593	0.00217759	0	0	0
0	0	533	2009	38	0	13.7045	49.7271	1	11	36.36	3.55691	9.41029	0.127468	0.07516	0.662236	0.135313	0.985936	1.20412		-0.015904	0.193416	广东省	0.00744151	0.0011701	0	0	0
0	0	533	2010	38	0	13.7045	46.1804	1	11	36.36	3.55895	9.38202	-0.00340975	0.059482	0.596963	0.115746	0.998599	1.23045		0.028756	0.157795	广东省	0.00780923	0.00135523	0	0	0
0	0	533	2011	38	0	13.7878	45.8239	1	11	36.36	3.30406	9.34457	-0.0256959	0.031833	0.537735	0.230675	0.997493	1.25527		-0.285811	0.082814	广东省	0.00365997	0.000636135	0	0	0
1	0	533	2012	38	0	13.7878	43.0972	1	11	36.36	#NUM!	9.38329	0.00895742	0.031285	0.546238	0.268274	0.984379	1.27875		-0.024012	0.169193	广东省	0.00283105	0.00102755	0	0	0
1	0	533	2013	38	0	13.8544	41.33	1	11	36.36	3.56443	9.58344	0.0115714	0.047887	0.497427	0.404321	0.881153	1.30103		0.170669	0.271796	广东省	0.000378353	0.00110634	0	0	0
1	0	533	2014	38	0	13.8544	41.3777	1	11	36.36	3.62242	9.59178	-0.00470436	0.041	0.483665	0	0.88484	1.32222		0.686157	0.2488	广东省	0.00189383	0.00118583	0	0	0
1	0	533	2015	38	0	8.9348	42.3644	1	11	36.36	3.62428	9.61965	0.120728	0.041274	0.49158	0.234312	0.916833	1.34242		0.06003	0.141789	广东省	6.73127e-05	0.00102349	0	0	0
1	0	533	2016	38	0	0.0592	34.7853		11	36.36	3.6149	9.51307	0.0802869	0.080334	0.367516	0.206205	0.914128	1.36173		0.050384	0.281264	广东省	0.0477076	0.000745966	0	0	0
1	0	533	2017	38	0	0.0592	44.6076	0	8	37.5	3.19368	9.64007	-0.0331572	0.015261	0.500873	0.23022	0.869606	1.38021		0.905499	0.09108	广东省	0.0377315	0.00109058	0	0	0
1	0	533	2018	38	0	0.0592	38.5595	1	9	33.33	3.12222	9.39625	-0.0156619	-0.492713	0.622565	0.285583	0.892068	1.39794		0.156344	0.103304	广东省	0.0748104	0.000660628	0	0	0
1	0	533	2019	38	0	0.0592	22.9703	1	9	33.33	3.10687	9.37462	0.0593356	-0.004327	0.630724	0.258445	0.888903	1.41497		-0.856299	0.141944	广东省	0.00213747	0.000730987	0	0	0
0	1	534	2004	44	1	0	57.4101	0	7	28.57	2.69461	8.74453	-0.015748	0.003233	0.008143	0.826925	0.968835	1.04139		0.082689	9.57648	广东省	0.00130095	0.00283545	0	0	0
0	1	534	2005	44	1	0	57.4101	0	7	28.57	2.66745	8.74816	-0.0464987	0.00381	0.012581	0.962386	0.969943	1.07918		0.356424	20.0245	广东省	0.0152968	0.00335213	0	0	0
0	1	534	2006	44	0	11.4138	46.6801	0	9	33.33	2.71265	8.90658	-0.0776651	0.011702	0.255761	0.573512	0.979719	1.11394		0.002993	0.474972	广东省	0.0158453	0.00238416	0	0	0
0	1	534	2007	44	0	9.0038	33.913	0	9	33.33	2.69548	8.98977	-0.291881	0.142953	0.22102	0.226349	0.982992	1.14613		1.2994	1.29331	广东省	0.0204844	0.00288816	0	0	0
0	1	534	2008	44	0	9.0038	29.02	0	9	33.33	2.78817	9.15159	0.166562	0.02001	0.511829	0.452596	0.988523	1.17609		-0.267845	0.884987	广东省	0.00332208	0.00217759	0	0	0
0	1	534	2009	44	0	9.0038	27.76	0	9	33.33	2.73878	9.12751	0.19942	0.035788	0.512337	0.264249	0.988122	1.20412		0.554105	0.540671	广东省	0.0065902	0.0011701	0	0	0
0	1	534	2010	70	0	9.0038	27.399	0	9	33.33	2.81158	9.08711	0.0206371	0.03182	0.46429	0.330292	0.978091	1.23045		-0.438587	0.294677	广东省	0.00180205	0.00135523	0	0	0
0	1	534	2011	70	0	3.5301	23.9	0	8	37.5	2.84634	9.12451	-0.00103463	0.010999	0.516649	0.39003	0.980385	1.25527		-0.359338	0.029378	广东省	0.00894778	0.000636135	0	0	0
1	1	534	2012	70	0	13.3438	59.4319	0	9	33.33	2.716	9.47368	0.0789549	0.044177	0.613467	0.318159	0.999995	1.27875		2.19559	0.04922	广东省	0.000716375	0.00102755	0	0	0
1	1	534	2013	70	0		59.2113	0	9	33.33	2.70415	9.50499	0.179143	0.047364	0.595931	0.363913	0.999455	1.30103		0.763064	0.264689	广东省	0.00806389	0.00110634	0	0	0
1	1	534	2014	70	0	13.3628	60.7895	0	9	33.33	2.65992	9.54274	0.0964338	0.011831	0.532798	0.374376	0.999593	1.32222		-0.53077	0.05867	广东省	0.00185967	0.00118583	0	0	0
1	1	534	2015	70	0	12.466	65.3255	0	7	42.86	2.62325	9.51712	-0.00249702	0.011491	0.495967	0	0.999998	1.34242		-0.066135	0.071057	广东省	0.00296542	0.00102349	0	0	0
1	1	534	2016	70	0	12.4612	66.0661	1	7	42.86	2.58771	9.37215	-0.0869811	0.030363	0.403374	0.156284	0.972086	1.36173		-0.604157	0.778065	广东省	0.00296024	0.000745966	0	0	0
1	1	534	2017	70	0	12.4374	63.6112	1	7	42.86	2.58995	9.38203	0.027721	0.032032	0.358626	0.202146	0.961429	1.38021		0.310627	0.956322	广东省	0.00135957	0.00109058	0	0	0
1	1	534	2018	70	0	12.4374	62.64	0	9	33.33	2.51055	9.4153	-0.0424808	0.016364	0.409483	0.24795	0.960323	1.39794		0.012897	0.324349	广东省	0.00317707	0.000660628	0	0	0
1	1	534	2019	27	0	0	57.215	0	9	33.33	2.935	9.31431	0.0753284	0.025199	0.540409	0.166966	0.917258	1.41497		1.12323	0.29756	广东省	0.00209614	0.000730987	0	0	0
0	0	536	2006	38	1	0	45.45	0	7	42.86	2.70927	8.26911	-0.20274	0.117586	0.957635	0.019565	0.997498	1.14613		0.335529	0.090743	福建省	0.00753755	0.00540086	0	0	0
0	0	536	2007	38	1	0	45.45	0	9	33.33	2.67943	8.25339	0.000815216	0.10942	0.790844	0	0.997589	1.17609		-0.052181	0.083163	福建省	0.00257931	0.00305204	0	0	0
0	0	536	2008	38	1	0	45.45	0	9	33.33	2.67669	8.24151	-0.00851018	0.037427	0.747619	0	0.997181	1.20412		0.21401	0.065276	福建省	0.0258634	0.00289146	2	0	2
0	0	536	2009	38	1	0	46.215	0	6	33.33	#NUM!	7.93276	-0.321899	0.083443	0.404139	0.036324	1	1.23045		-0.487349	1.79829	福建省	0.0253329	0.00209969	1	0	1
0	0	536	2010	38	0	-22.5691	90.3782	0	8	62.5	3.90832	9.67341	0.161	0.099171	0.327206	0.495358	0.980612	1.25527		43.8847	0.982363	福建省	0.00289046	0.00198949	0	0	0
0	0	536	2011	39	0	-22.4245	90.7036	0	9	55.56	3.76819	9.65821	0.177384	0.10129	0.269682	0.604239	0.979341	1.27875		-0.278284	0.71802	福建省	0.00857563	0.00153059	0	0	0
1	0	536	2012	39	0	-21.7189	89.0096	0	9	55.56	3.76365	9.76267	0.0859297	0.062451	0.437781	0.411068	0.990134	1.30103		-0.165013	0.524298	福建省	0.00227045	0.00225739	0	0	0
1	0	536	2013	39	0	-21.2836	86.4755	0	9	55.56	3.86207	9.98735	0.00587498	0.054297	0.619171	0.274803	0.993715	1.32222		2.04208	0.317823	福建省	0.0039022	0.00325242	0	0	0
1	0	536	2014	39	0	-19.1397	73.9462	1	7	42.86	3.79127	10.0186	0.139611	0.035842	0.617403	0.304613	0.994	1.34242		0.26594	0.455045	福建省	0.00264699	0.00321925	0	0	0
1	0	536	2015	39	0	-20.2061	71.7463	0	9	55.56	3.81631	9.95292	0.221599	0.022357	0.663016	0.258952	0.991128	1.36173		-0.225788	0.410583	福建省	0.00351016	0.00325364	0	0	0
1	0	536	2016	39	0	-8.4655	81.1755	0	9	55.56	3.76953	10.2775	-0.0091688	0.020098	0.309024	0.525141	0.984835	1.38021		-0.183595	1.12846	福建省	0.0223566	0.00154094	0	0	0
1	0	536	2017	39	0	15.9064	75.4304	0	10	60	3.69223	10.3226	0.0209124	0.009443	0.389247	0.59383	0.985868	1.39794		0.102133	0.591323	福建省	0.0323079	0.000904813	28	20	8
1	0	536	2018	39	0	15.5161	67.9221	0	8	62.5	3.7014	10.2808	-0.0567085	-0.261189	0.605061	0.433903	0.984981	1.41497		-0.075938	0.269002	福建省	0.0288066	0.000870988	13	9	4
1	0	536	2019	39	0	15.3057	63.3334	0	10	60	3.51851	10.1651	-0.0360757	-0.177294	0.661928	0.288348	0.981121	1.43136		-0.673707	0.032677	福建省	0.0302004	0.000636142	0	0	0
0	0	537	2004	90	0	1.7703	53.566		7	42.86	2.12385	9.35022	0.19632	0.024499	0.751065	0.197292	0.877744	1.07918		2.99391	0	天津市	0.00152955	0.00538055	0	0	0
0	0	537	2005	90	0	18.4303	53.649	0	8	37.5	1.8451	9.39648	-0.00662524	0.023506	0.743227	0.243535	0.930804	1.11394		1.00012	0	天津市	0.00414835	0.0114269	0	0	0
0	0	537	2006	90	0	2.6459	50.8586	0	9	33.33	2.11394	9.38403	-0.0306424	-0.015213	0.750953	0.158572	0.952883	1.14613		0.44852	0.12682	天津市	0.00547161	0.00815121	0	0	0
0	0	537	2007	90	1	5.6633	46.3202	0	9	33.33	2.12057	9.46622	0.17763	0.023098	0.7714	0.090921	0.999604	1.17609		-0.138942	0.12759	天津市	0.00180791	0.00708829	0	0	0
0	0	537	2008	90	1	1.3433	32.3633	0	9	33.33	#NUM!	9.43773	-0.0477252	0.010407	0.758998	0.193741	0.999718	1.20412		0.766062	0.153435	天津市	0.00648958	0.00632665	0	0	0
0	0	537	2009	90	1	0	43.962	0	9	33.33	2	9.45977	0.155653	0.044484	0.726146	0.083845	0.999746	1.23045		-0.408101	0.060852	天津市	0.0116326	0.00641058	0	0	0
0	0	537	2010	70	1	0	38.7181	0	9	33.33	1.98677	9.43382	-0.00899408	0.062756	0.646478	0.160244	0.999821	1.25527		0.503881	0.370959	天津市	0.0153204	0.00505212	0	0	0
0	0	537	2011	70	1	0	36.128	0	9	33.33	2.14301	9.47346	0.122839	0.14278	0.543696	0.311306	0.999923	1.27875		-0.029011	0.447299	天津市	0.0072998	0.00406911	0	0	0
1	0	537	2012	70	1	0	30.0522	0	9	33.33	2.14613	9.5164	0.234561	0.131917	0.538781	0.27351	0.999995	1.30103		0.198518	0.65377	天津市	0.0110591	0.00303723	0	0	0
1	0	537	2013	70	1	0	26.6903	0	9	33.33	2.14922	9.6182	0.208599	0.132955	0.5022	0.412714	0.999999	1.32222		-0.164602	0.888398	天津市	0.00909187	0.00336652	0	0	0
1	0	537	2014	70	1	0	23.22	0	9	33.33	2.13672	9.68253	-0.0973908	0.089735	0.480995	0.370134	1	1.34242		-0.137333	0.288525	天津市	0.00799119	0.00478655	0	0	0
1	0	537	2015	70	1	0	26.7008	0	9	33.33	2.27875	9.9028	-0.327058	0.030397	0.657062	0.243666	1	1.36173		0.125046	0.226939	北京市	0.000287431	0.0022616	0	0	0
1	0	537	2016	70	1	0	28.7749	0	9	33.33	2.55388	10.2638	-0.362231	0.029276	0.821369	0.166171	1	1.38021		1.7242	0.076708	北京市	0.00208316	0.00211689	0	0	0
1	0	537	2017	70	1	0	83.5891	0	9	33.33	3.24969	10.8609	0.110569	0.031544	0.866964	0.127624	0.987411	1.39794		4.50306	0.108781	北京市	0.00209908	0.00310267	0	0	0
1	0	537	2018	70	1	0	83.8167	0	9	33.33	3.27646	10.8806	0.0785281	0.032946	0.859335	0.139359	0.988856	1.41497		0.25019	0.054269	北京市	0.00125852	0.000353891	0	0	0
1	0	537	2019	70	1	0	82.0156	0	9	33.33	3.35238	10.8446	-0.0255759	0.044942	0.80533	0.194148	0.996119	1.43136		-0.150431	0.067521	北京市	0.006344	0.000128948	0	0	0
0	1	538	2004	27	1	36.7527	83.0965	1	10	40	3.31534	9.10408	0.13326	0.139118	0.417449	0.332201	0.964295	1.07918		0.362482	0.649099	云南省	0.000205098	0.00362959	9	9	0
0	1	538	2005	27	1	24.5054	90.5366	1	9	22.22	3.32469	9.20426	0.178867	0.146981	0.441648	0.27795	0.972821	1.11394		0.336232	0.701695	云南省	0.00357617	0.00486614	30	30	0
0	1	538	2006	27	1	0	83.4433	1	11	36.36	3.38686	9.34072	0.133324	0.129407	0.476836	0.179277	0.980964	1.14613		0.307116	0.638149	云南省	0.00470544	0.00561994	6	6	0
0	1	538	2007	27	1	0	80.7967	1	11	36.36	3.38039	9.45685	0.0211316	0.118115	0.502378	0.144424	0.981489	1.17609		0.286027	0.459463	云南省	0.00386489	0.00420059	0	0	0
0	1	538	2008	27	1	0	92.5487	1	11	36.36	3.54382	9.69348	0.163433	0.093886	0.354562	0.26776	0.985474	1.20412		0.390572	1.35105	云南省	0.0016429	0.00414672	6	4	2
0	1	538	2009	27	1	0	86.9998	0	11	36.36	3.56667	9.77854	0.0766898	0.101442	0.39556	0.113607	0.935002	1.23045		0.253108	1.04266	云南省	0.00490629	0.00364167	2	1	1
0	1	538	2010	27	1	0	83.8558	0	11	36.36	3.58297	9.8827	0.0566069	0.121359	0.421651	0.106022	0.982649	1.25527		0.404872	0.658278	云南省	0.0044115	0.0032522	4	1	3
0	1	538	2011	27	1	0	85.8318	0	11	36.36	3.59572	9.95861	-0.0492566	0.1332	0.38892	0.148513	0.97171	1.27875		0.122762	0.341958	云南省	0.00603696	0.00360316	6	2	4
1	1	538	2012	27	1	0	85.8409	0	11	36.36	4.10907	10.0279	0.0745453	0.148398	0.341024	0.138209	0.977324	1.30103		0.209904	0.50017	云南省	0.00361445	0.00442443	3	1	2
1	1	538	2013	27	1	0	85.1225	0	11	36.36	3.71054	10.1099	0.0265231	0.180224	0.299057	0.120935	0.981678	1.32222		0.155476	0.569212	云南省	0.00582381	0.00477812	3	3	0
1	1	538	2014	27	1	0	71.0242	0	11	36.36	3.84733	10.2133	0.0971073	0.152823	0.308801	0.159516	0.983987	1.34242		0.189669	0.513649	云南省	0.00382788	0.00453832	10	4	6
1	1	538	2015	27	1	0	76.0333	0	10	30	3.91121	10.2854	0.112981	0.142843	0.298748	0.166211	0.986953	1.36173		0.10225	0.565144	云南省	0.00466664	0.00393099	4	3	1
1	1	538	2016	27	1	0	76.2012	0	11	36.36	3.92407	10.3907	0.121398	0.119207	0.355604	0.179948	0.990055	1.38021		0.08065	0.277775	云南省	0.00147082	0.00221272	12	3	9
1	1	538	2017	27	1	4.152	81.4449	0	11	36.36	3.91876	10.4425	0.0417178	0.113078	0.345081	0.156996	0.987982	1.39794		0.084958	0.233565	云南省	0.00321777	0.000943635	9	7	2
1	1	538	2018	27	1	4.152	82.0458	0	11	36.36	3.90677	10.4826	0.0865706	0.108295	0.344171	0.227746	0.989288	1.41497		0.098443	0.187527	云南省	0.00391407	0.00135762	8	3	5
1	1	538	2019	27	1	0	84.2649	1	10	30	3.90977	10.696	0.0423848	0.084036	0.232755	0.44536	0.988487	1.43136		0.110695	1.28391	云南省	0.000578609	0.00148046	3	1	2
0	1	539	2004	44	1	0	64.4752	0	15	33.33	3.18041	10.124	0.142462	0.087303	0.247558	0.730771	0.968183	1.07918		0.186066	0.602411	广东省	0.00681428	0.00283545	0	0	0
0	1	539	2005	44	1	0	67.9051	0	15	33.33	3.21801	10.2303	0.0526592	0.050231	0.38412	0.697347	0.977658	1.11394		0.163136	0.24448	广东省	0.0024388	0.00335213	0	0	0
0	1	539	2006	44	1	11.83	67.295	0	18	33.33	3.27577	10.3102	0.110746	0.046729	0.433682	0.540797	0.983443	1.14613		0.044338	0.295336	广东省	0.0062151	0.00238416	0	0	0
0	1	539	2007	44	1	11.8296	66.3804	0	18	33.33	3.17026	10.3812	0.107985	0.03442	0.500469	0.367525	0.982151	1.17609		0.196514	0.326059	广东省	0.00346104	0.00288816	0	0	0
0	1	539	2008	44	1	12.012	64.312	0	18	33.33	3.28937	10.3915	-0.024124	-0.005313	0.54836	0.448146	0.984305	1.20412		0.117827	0.23502	广东省	0.00730293	0.00217759	0	0	0
0	1	539	2009	44	1	12.012	61.7162	0	18	33.33	3.28194	10.4795	0.188705	0.045214	0.600351	0.331237	0.987608	1.23045		0.053113	0.198751	广东省	0.00560713	0.0011701	0	0	0
0	1	539	2010	44	1	12.6024	59.8429	0	18	33.33	3.27738	10.539	0.0183689	0.022788	0.621799	0.360739	0.98636	1.25527		0.033306	0.149672	广东省	0.00108992	0.00135523	0	0	0
0	1	539	2011	44	1	12.6024	60.6512	0	18	33.33	3.27784	10.5964	0.05139	0.006563	0.664351	0.339411	0.987545	1.27875		0.156455	0.142848	广东省	0.0109485	0.000636135	0	0	0
1	1	539	2012	44	1	16.716	77.2427	0	18	33.33	3.14953	10.8176	0.119494	0.040993	0.665573	0.329464	0.981843	1.30103		1.01703	0.11572	广东省	0.00411974	0.00102755	0	0	0
1	1	539	2013	44	1	16.6584	74.491	0	18	33.33	3.82079	10.832	0.142963	0.063948	0.623187	0.399235	0.982268	1.32222		0.045491	0.202092	广东省	0.000834254	0.00110634	0	0	0
1	1	539	2014	44	1	16.716	74.9853	0	18	33.33	3.82549	10.8394	0.121485	0.062658	0.597825	0.389972	0.978428	1.34242		-0.05787	0.272512	广东省	0.00504949	0.00118583	0	0	0
1	1	539	2015	44	1	16.716	77.1221	0	16	37.5	3.84155	10.8568	0.145195	0.064379	0.57978	0.403973	0.976489	1.36173		-0.114394	0.319479	广东省	0.00925315	0.00102349	0	0	0
1	1	539	2016	44	1	16.716	76.0564	0	17	35.29	3.82007	10.8493	0.123163	0.018196	0.584921	0.430629	0.975452	1.38021		-0.118283	0.300003	广东省	0.00132643	0.000745966	0	0	0
1	1	539	2017	44	1	0	76.314	0	15	33.33	3.84242	10.8513	0.0517697	0.016023	0.581694	0.446384	0.976154	1.39794		0.174712	0.259521	广东省	0.000422811	0.00109058	0	0	0
1	1	539	2018	44	1	16.716	76.6065	0	15	33.33	3.82834	10.8653	0.0818214	0.012411	0.57019	0.470838	0.974553	1.41497		0.028702	0.288074	广东省	0.00259064	0.000660628	0	0	0
1	1	539	2019	44	1	16.716	75.4992	0	15	33.33	3.8253	10.8778	0.109613	0.023945	0.546989	0.519368	0.97628	1.43136		0.071206	0.258043	广东省	0.00612782	0.000730987	0	0	0
0	0	540	2004	90	0	24.228	59.4		7	42.86	3.04727	9.11675	-0.005369	-0.114362	0.74545	0.21565	1	1.04139		0.502224	0.191502	贵州省	0.00795102	0.00607511	0	0	0
0	0	540	2005	90	0	24.228	59.468		9	33.33	3.00475	9.03434	0.048017	-0.155793	0.862505	0.11863	1	1.07918		-0.037259	0.168432	贵州省	0.0310746	0.00742675	0	0	0
0	0	540	2006	90	0		60.164	0	9	33.33	3.05767	9.10461	0.022413	0.007833	0.852711	0.116929	1	1.11394		-0.049658	0	贵州省	0.00767338	0.0105741	0	0	0
0	0	540	2007	90	0	10.8889	59.28	0	11	27.27	2.9722	9.19937	-0.0305756	0.064604	0.724146	0.154153	1	1.14613		1.17587	0.605287	贵州省	0.00234107	0.00384485	0	0	0
0	0	540	2008	90	0	10.1884	58.422	1	12	33.33	3.05729	9.4577	-0.135442	0.06629	0.7204	0.243257	0.999992	1.17609		0.469885	0.083899	贵州省	0.00166494	0.00709668	0	0	0
0	0	540	2009	90	0	10.332	63.1765	0	12	33.33	3.13609	9.79842	-0.0777378	0.072999	0.801839	0.111169	1	1.20412		0.795933	0.544864	贵州省	0.00668168	0.00568131	0	0	0
0	0	540	2010	70	0	10.332	58.0435	0	12	33.33	3.1934	10.0933	-0.0277155	0.045693	0.848338	0.081553	0.997531	1.23045		1.03492	0.328698	贵州省	0.00425312	0.00373922	0	0	0
0	0	540	2011	70	0	10.332	55.9553	1	11	36.36	3.33486	10.2555	-0.0912136	0.029409	0.863577	0.103688	0.995746	1.25527		0.000784	0.093403	贵州省	0.000743509	0.00584222	0	0	0
1	0	540	2012	70	0	10.4656	55.8131	0	11	36.36	3.45209	10.4133	-0.0599436	0.016925	0.89857	0.081726	0.997017	1.27875		0.0672	0.130473	贵州省	0.00333048	0.0045886	0	0	0
1	0	540	2013	70	0	10.395	51.7523	0	12	33.33	3.5266	10.5617	-0.00445183	0.029677	0.899756	0.090811	0.995835	1.30103		1.1316	0.101096	贵州省	0.00129938	0.0061672	0	0	0
1	0	540	2014	70	0	9.9868	62.3238	0	12	33.33	3.5227	10.6374	0.0368471	0.036924	0.824051	0.144592	0.996471	1.32222		0.5035	0.116271	贵州省	0.00104163	0.00515758	0	0	0
1	0	540	2015	70	0	10.5263	54.4883	0	12	33.33	3.51495	10.7435	-0.00175719	0.04719	0.766098	0.163223	0.997251	1.34242		0.350735	0.236836	贵州省	0.000746658	0.00265808	0	0	0
1	0	540	2016	70	0	11.3148	57.4794	0	12	33.33	3.59106	10.8522	0.00626498	0.041496	0.781105	0	0.959049	1.36173		0.264814	0.388283	贵州省	0.00297485	0.00127339	0	0	0
1	0	540	2017	70	0	11.3123	56.3922	0	12	33.33	3.74092	11.0354	-0.029503	0.019756	0.824242	0	0.948178	1.38021		-0.188442	0.130391	贵州省	0.00100488	0.00107345	0	0	0
1	0	540	2018	70	0	11.3778	56.6802	0	12	33.33	3.79692	11.0084	-0.00434905	0.014207	0.806701	0	0.945133	1.39794		-0.10515	0.082638	贵州省	0.00274629	0.00120092	0	0	0
1	0	540	2019	70	0	11.6348	54.9072	0	11	36.36	3.75565	11.0786	0.0884594	0.009606	0.826794	0.169583	0.953129	1.41497		-0.110022	0.068268	贵州省	0.00691369	0.00149999	0	0	0
0	0	541	2004	38	1	0	50.5484	0	9	33.33	3.93852	9.40182	0.0947155	0.092122	0.103152	0.570503	0.961282	1.07918		0.194811	3.87982	广东省	0.00105054	0.00283545	0	0	0
0	0	541	2005	38	1	0	47.9396	0	9	33.33	3.93907	9.40887	0.104398	0.086129	0.091203	0.738653	0.962771	1.11394		-0.00501	3.977	广东省	0.00396486	0.00335213	0	0	0
0	0	541	2006	38	0	0	34.8085	0	9	33.33	3.9463	9.42465	0.140827	0.089658	0.100126	0.747768	0.964935	1.14613		0.01299	3.71376	广东省	0.00233539	0.00238416	2	0	2
0	0	541	2007	38	0	5.3691	30.5665	0	9	33.33	3.95187	9.53058	0.0152445	0.12643	0.110381	0.354414	0.957546	1.17609		0.216737	4.03328	广东省	0.00885928	0.00288816	4	0	4
0	0	541	2008	38	0	0	31.5162	1	9	33.33	3.92059	9.45183	0.0445762	0.079655	0.069799	0.723736	0.932338	1.20412		0.148816	4.70764	广东省	7.8722e-05	0.00217759	2	0	2
0	0	541	2009	38	0	0	32.1759	1	9	33.33	3.92624	9.47641	0.16312	0.075536	0.096525	0.326657	0.923854	1.23045		-0.006644	3.71201	广东省	0.00286253	0.0011701	3	0	3
0	0	541	2010	38	0	0	35.6263	1	8	37.5	3.93181	9.49534	0.0673249	0.086653	0.101122	0.221258	0.929486	1.25527		0.145713	2.4157	广东省	0.00306317	0.00135523	5	1	4
0	0	541	2011	38	0	0	31.8374	1	9	33.33	3.86386	9.49908	0.0855249	0.094207	0.100524	0.365866	0.930713	1.27875		0.155854	2.35039	广东省	0.000113518	0.000636135	5	2	3
1	0	541	2012	38	0	0	29.5707	0	8	37.5	3.88406	9.5376	0.126845	0.116067	0.130811	0.506392	0.956377	1.30103		-0.026104	2.31626	广东省	0.0076346	0.00102755	4	0	4
1	0	541	2013	38	0	11.1801	32.6285	0	9	33.33	3.94817	9.52812	0.0606906	0.074778	0.132906	0.479461	0.948653	1.32222		0.147494	2.07598	广东省	0.00701266	0.00110634	39	1	38
1	0	541	2014	38	0	11.1801	29.3292	0	9	33.33	3.95153	9.57249	0.0817937	0.071364	0.171864	0.325908	0.947956	1.34242		0.214495	1.78552	广东省	0.00325313	0.00118583	15	4	11
1	0	541	2015	38	1	0	43.8818	0	9	33.33	3.90461	9.78163	0.0311369	0.006231	0.163774	0.262413	0.972904	1.36173		-0.062563	1.58416	广东省	0.0278252	0.00102349	35	10	25
1	0	541	2016	38	1	0	45.3711	0	9	33.33	3.9722	9.78534	0.0475362	0.175939	0.179453	0.406666	0.973717	1.38021		0.170266	1.67315	广东省	0.0138473	0.000745966	35	7	28
1	0	541	2017	38	1	0	44.1177	0	9	33.33	3.96421	9.75403	0.0380247	0.131403	0.15437	0.422741	0.972595	1.39794		0.12884	0.772756	广东省	0.0143431	0.00109058	65	21	44
1	0	541	2018	38	1	0	44.7776	0	9	33.33	3.96539	9.74727	0.110589	0.067849	0.223124	0.55801	0.969091	1.41497		0.000465	0.665975	广东省	0.00449263	0.000660628	65	14	51
1	0	541	2019	38	1	0	43.4272	0	9	33.33	3.87743	9.79065	0.0822783	0.049141	0.205303	0.668664	0.972822	1.43136		-0.122142	0.928586	广东省	0.00252268	0.000730987	59	12	47
0	1	543	2004	44	1	0.1847	78.8016	1	13	23.08	3.41979	9.63108	0.0927692	0.051349	0.266574	0.705076	0.991203	1.07918		0.286683	0.590548	安徽省	0.00458775	0.00330701	0	0	0
0	1	543	2005	44	1	0.1847	78.2082	1	9	33.33	3.41263	9.60427	0.145351	0.025586	0.257529	0.763617	0.991142	1.11394		0.023869	0.597915	安徽省	0.00245774	0.00206803	0	0	0
0	1	543	2006	44	1	0.0116	72.2963	0	9	33.33	3.45606	9.70526	0.118228	0.020071	0.405285	0.579816	0.994289	1.14613		-0.030368	0.276479	安徽省	0.00201339	0.0020562	0	0	0
0	1	543	2007	44	1	0.0616	70.048	0	9	33.33	3.63022	10.0121	0.0249321	0.010976	0.40491	0.505377	0.975721	1.17609		0.191187	0.127352	安徽省	0.000214025	0.00337662	0	0	0
0	1	543	2008	44	1	0.0258	67.6313	0	9	33.33	3.60788	9.95857	0.0527673	0.000933	0.541113	0.481731	0.965366	1.20412		0.070541	0.205138	安徽省	0.00104495	0.00274982	0	0	0
0	1	543	2009	44	1	0	65.9336	0	8	25	3.59384	10.0529	0.0761718	0.00987	0.503836	0.43381	0.96731	1.23045		0.1791	0.19537	安徽省	0.00102736	0.00220144	0	0	0
0	1	543	2010	44	1	0.009	64.8586	0	9	33.33	3.57795	10.1039	0.0296958	0.013382	0.58094	0.420741	0.968233	1.25527		0.137864	0.047602	安徽省	0.0010698	0.00092081	0	0	0
0	1	543	2011	44	1	0	65.3324	0	9	33.33	3.57449	10.1694	0.0129585	-0.006149	0.667547	0.356765	0.968785	1.27875		0.36099	0.081397	安徽省	0.0122743	0.00113313	0	0	0
1	1	543	2012	44	1	0	71.1206	0	9	33.33	3.53945	10.2365	0.0858637	0.021826	0.670248	0.325424	0.970558	1.30103		0.484349	0.112364	安徽省	0.0102218	0.00137707	0	0	0
1	1	543	2013	44	1	0	74.1732	0	9	33.33	3.57657	10.3391	0.151534	0.086925	0.543037	0.498093	0.972405	1.32222		0.643932	0.197535	安徽省	0.0012978	0.00403771	0	0	0
1	1	543	2014	44	1	0	58.6385	0	8	37.5	3.56407	10.3614	0.15384	0.071028	0.455475	0.522214	0.974346	1.34242		0.023751	0.120563	安徽省	0.00262694	0.00160454	0	0	0
1	1	543	2015	44	1	0	52.8223	0	9	33.33	3.55279	10.3575	0.13983	0.086965	0.424879	0.52851	0.974603	1.36173		-0.121911	0.119664	安徽省	0.0130991	0.0016557	0	0	0
1	1	543	2016	44	1	0	50.4932	0	9	33.33	3.55169	10.4327	0.071645	0.044978	0.450682	0.575977	0.979366	1.38021		-0.058796	0.168079	安徽省	0.00557756	0.00360743	0	0	0
1	1	543	2017	44	1	0	50.9948	0	9	33.33	3.54158	10.424	0.0372704	0.002987	0.480776	0.633718	0.97957	1.39794		0.14802	0.13561	安徽省	0.00452002	0.00204204	0	0	0
1	1	543	2018	44	1	0	57.8438	0	9	33.33	3.54888	10.4609	0.0473133	0.022134	0.501899	0.623682	0.974614	1.41497		0.09904	0.184893	安徽省	0.00264823	0.00141223	0	0	0
1	1	543	2019	44	1	0	67.0918	0	9	33.33	3.54382	10.5172	0.081078	0.032188	0.4456	0.680547	0.977029	1.43136		0.19944	0.152587	安徽省	0.00803835	0.00180689	0	0	0
0	1	544	2004	30	1	12.8981	59.64	0	9	33.33	3.23578	8.97545	0.0330131	0.024607	0.639996	0.295212	0.810551	1.07918		-0.05244	0.057744	河南省	0.00190537	0.00347291	0	0	0
0	1	544	2005	30	1	12.8981	59.64	0	8	37.5	3.28981	8.98151	0.0633119	0.006314	0.638659	0.327692	0.818344	1.11394		-0.006059	0.138624	河南省	0.0103585	0.00397545	0	0	0
0	1	544	2006	30	1	0	63.802		2	50	2.47422	8.70897	0.0353396	0.005187	0.348779	0	0.879848	1.14613		0.060605	0.222406	河南省	0.0166797	0.00391588	0	0	0
0	1	544	2007	30	1	0	57.63	0	9	33.33	2.50379	8.77161	0.0943648	0.089909	0.345771	0.232134	0.89811	1.17609		-0.560445	0.426103	河南省	0.00333372	0.00427799	0	0	0
0	1	544	2008	30	1	0	57.63	0	9	33.33	2.51322	8.86721	0.110862	0.088119	0.381446	0.374359	0.533395	1.20412		0.104132	0.394645	河南省	0.00282965	0.00253372	0	0	0
0	1	544	2009	30	1	0	57.63	1	7	42.86	2.53275	8.87221	0.0371493	0.078811	0.309714	0.301776	0.558686	1.23045		0.131964	0.275601	河南省	0.00542208	0.00149393	0	0	0
0	1	544	2010	30	1	0	58.16	1	9	33.33	2.6464	8.99871	0.138697	0.073959	0.410177	0.269659	0.684762	1.25527		0.106035	0.819561	河南省	0.00601706	0.00102781	0	0	0
0	1	544	2011	78	1	0	57.94	1	9	33.33	2.74896	9.13723	0.0290825	0.059532	0.508813	0.186032	0.761521	1.27875		0.226295	1.09628	河南省	0.00169508	0.00152428	0	0	0
1	1	544	2012	46	1	0	57.51	1	9	33.33	2.8293	9.1554	0.0549316	0.070781	0.456757	0.248474	0.782467	1.30103		0.069389	0.44998	河南省	0.00016959	0.000986179	0	0	0
1	1	544	2013	46	1	0	56.236	1	8	37.5	2.85248	9.26775	0.0452788	0.032334	0.544197	0.210851	0.771408	1.32222		0.167136	0.227712	河南省	0.00220556	0.00274904	0	0	0
1	1	544	2014	46	1	0	58.0591	1	7	42.86	2.87622	9.36095	0.0728334	0.029601	0.606739	0	0.610718	1.34242		0.179267	0.167158	河南省	0.00155926	0.00323573	0	0	0
1	1	544	2015	46	1	0	62.4517	1	7	42.86	2.8169	9.3836	0.18147	0.042788	0.588091	0.150741	0.581646	1.36173		-0.103758	0.415242	河南省	0.00402532	0.00183945	0	0	0
1	1	544	2016	46	1	0	78.0468	1	7	42.86	3.05994	9.79262	0.0383573	0.048098	0.152379	0.603953	0.712405	1.38021		0.807481	2.58156	河南省	0.000218396	0.00343151	0	0	0
1	1	544	2017	46	1	0	77.1267	1	7	42.86	3.07041	9.83	0.0524756	0.047834	0.175362	0.631896	0.743308	1.39794		0.042194	1.56091	河南省	0.000764871	0.00240951	7	3	4
1	1	544	2018	46	1	0	79.6202	1	9	44.44	3.09552	9.95841	0.0309283	0.045721	0.330266	0.718127	0.808838	1.41497		0.051944	0.795301	河南省	0.00180425	0.001535	23	6	17
1	1	544	2019	46	1	0	78.5828	1	9	44.44	3.19976	10.0368	0.0707962	0.043923	0.40869	0.610035	0.838777	1.43136		0.693955	0.975156	河南省	0.00153674	0.00184394	28	3	25
0	1	545	2004	27	0	17.7191	50.1881	0	6	33.33	3.13033	8.65411	0.0216688	0.028836	0.633877	0.257789	0.993743	1.07918		-0.029658	0.058285	吉林省	0.0382007	0.0046718	0	0	0
0	1	545	2005	27	0	17.7191	49.9231	0	6	33.33	3.13033	8.56023	-0.00316153	-0.348257	0.893411	0.078331	0.976456	1.11394		-0.386103	0.002912	吉林省	0.0520498	0.00514076	0	0	0
0	1	545	2006	27	0	15.1887	40.6981	1	5	40	2.69984	8.53919	0.027306	-0.103551	0.993808	0.003846	0.938532	1.14613		-0.156277	0.001044	吉林省	0.0221491	0.00362833	0	0	0
0	1	545	2007	27	0	15.1887	40.57	1	5	40	2.69984	8.53922	0.0374648	0.054286	0.939523	0.01358	0.987825	1.17609		0.507566	0.002527	吉林省	0.0118708	0.00543466	0	0	0
0	1	545	2008	27	0	15.1887	30.89	1	5	40	2.65321	8.54817	0.0947435	0.009403	0.931354	0.023103	0.990819	1.20412		0.110726	-0.003	吉林省	0.0229526	0.00524972	0	0	0
0	1	545	2009	27	0	15.1887	30.1	1	5	40	2.4624	8.37777	-0.144772	-0.065571	0.963965	0.006096	1	1.23045		-0.310297	0.004601	吉林省	0.0155709	0.0038565	0	0	0
1	1	545	2013	26	0	0	61.6794	0	5	40	2.7348	9.06946	0.140574	0.080896	0.357445	0.38195	0.954494	1.32222		7.53611	0.74524	江苏省	0.00923604	0.00203701	0	0	0
1	1	545	2014	26	0	0	67.5999	0	5	40	2.91062	9.32521	0.037424	0.01972	0.231992	0.45323	0.97546	1.34242		-0.127292	0.304633	江苏省	0.00592987	0.00156237	0	0	0
1	1	545	2015	26	0	0	50.7438	0	5	40	3.03543	9.40223	0.0266839	0.051957	0.300855	0.257581	0.980046	1.36173		-0.034113	0.314622	江苏省	0.000514933	0.00186307	0	0	0
1	1	545	2016	26	0	0	42.0746	0	4	50	3.03222	9.43071	-0.047997	0.044809	0.294113	0.296426	0.975297	1.38021		0.473607	0.236222	江苏省	0.000700602	0.002134	0	0	0
1	1	545	2017	26	0	9.422	40.9637	0	5	40	3.031	9.43969	0.093227	0.060252	0.271909	0.353528	0.980831	1.39794		0.664326	0.836608	江苏省	0.00696891	0.00114507	0	0	0
1	1	545	2018	26	0	9.422	40.1189	0	5	40	3.0026	9.49507	-0.112249	0.032637	0.34333	0.496716	0.983629	1.41497		0.065258	0.267661	江苏省	0.0112655	0.00192676	0	0	0
1	1	545	2019	26	0	9.422	40.0114	0	5	40	2.99564	9.49013	-0.000680532	0.008091	0.32825	0.520562	0.983864	1.43136		0.016314	0.211813	江苏省	0.00567059	0.0013789	0	0	0
0	1	546	2004	70	1	0.592	48.61		9	44.44	1.86923	8.63329	-0.0726249	0.002806	0.461175	0.411528	1	1.07918		-0.508459	0.197192	吉林省	0.00340679	0.0046718	0	0	0
0	1	546	2005	70	1	0.7397	48.96	0	7	42.86	1.85126	8.85736	-0.187675	0.013727	0.670589	0.296478	0.982518	1.11394		0.702472	0	吉林省	0.00139061	0.00514076	0	0	0
0	1	546	2006	70	0	12.062	39.81	0	7	42.86	1.76343	8.76897	-0.0618101	0.01821	0.608595	0.313191	0.97906	1.14613		0.120715	0.105997	吉林省	0.00670631	0.00362833	0	0	0
0	1	546	2007	70	1	0.636	27.811	0	7	42.86	1.73239	8.77478	0.0353908	0.031998	0.588088	0.15419	0.977951	1.17609		0.064298	0.29647	吉林省	0.00462316	0.00543466	0	0	0
0	1	546	2008	70	1	3.5242	33.769	0	7	42.86	1.74819	8.75273	-0.0789799	-0.037172	0.744049	0.107379	0.987611	1.20412		-0.957041	0.111009	吉林省	0.0127363	0.00524972	0	0	0
0	1	546	2009	70	1	6.6885	34.29	0	6	33.33	1.9345	8.60939	0.0814044	0.046675	0.628178	0.064527	0.998639	1.23045		58.3567	0.163387	吉林省	0.00849558	0.0038565	0	0	0
0	1	546	2010	70	1	9.0104	28.66	0	6	50	1.98227	8.68637	0.00778103	0.003751	0.678717	0.06884	0.998883	1.25527		-0.752395	0.229484	吉林省	0.0059011	0.00254912	0	0	0
0	1	546	2011	70	1	9.0104	27.23	0	7	42.86	1.93952	8.62754	0.0687668	0.052383	0.585151	0.136856	0.998799	1.27875		1.21047	0.105476	吉林省	0.00067589	0.00223866	0	0	0
1	1	546	2012	70	0	6.9615	25.5014	0	7	42.86	2.0607	8.62626	0.14961	0.012788	0.573679	0.137475	0.960442	1.30103		-0.323762	0.305737	吉林省	0.0100271	0.00172747	0	0	0
1	1	546	2013	70	0	1.5179	25.9753	0	7	42.86	1.90849	8.46253	-0.0696588	0.071563	0.301097	0.202463	0.948047	1.32222		-0.246847	0.103065	浙江省	0.00205657	0.00317487	0	0	0
1	1	546	2014	30	0	1.3868	63.7274	0	7	42.86	3.35507	9.61168	0.0404629	0.059904	0.581223	0.357775	0.961443	1.34242		14.3528	0.036911	浙江省	0.00215731	0.00345209	3	1	2
1	1	546	2015	30	0	1.0321	58.1676	0	7	42.86	3.23274	9.6409	0.0638702	0.066355	0.543304	0.281137	0.967484	1.36173		0.358047	0.068345	浙江省	0.00133766	0.00284383	0	0	0
1	1	546	2016	30	0	1.03	64.79	0	6	50	3.31744	9.70927	-0.00470339	0.064026	0.544929	0.326026	0.967394	1.38021		0.160219	0.180441	浙江省	0.00286903	0.00279014	0	0	0
1	1	546	2017	30	0	0.9362	64.0526	0	7	42.86	3.54851	9.90258	0.0367811	0.050302	0.516107	0.257594	0.910341	1.39794		1.34435	0.118949	浙江省	0.00128441	0.00158737	0	0	0
1	1	546	2018	77	0	0.9361	62.9084	0	7	42.86	3.52737	9.92507	0.0642618	0.052907	0.493778	0.416915	0.91074	1.41497		0.571742	0.122346	浙江省	0.000708341	0.00139513	0	0	0
1	1	546	2019	77	0	0.8194	48.6544	1	6	50	3.53186	9.96146	0.0701317	0.063265	0.464441	0.434176	0.919218	1.43136		0.024728	0.104313	浙江省	0.00768235	0.00129527	0	0	0
0	0	547	2004	39	0	13.482	41.5201		9	33.33	2.89708	9.03295	0.0375325	0.014406	0.551913	0.434993	0.981496	1.07918		0.733104	0.556404	福建省	0.000206037	0.00819867	0	0	0
0	0	547	2005	39	0	18.6751	41.3901		9	33.33	2.93651	9.03975	-0.0886478	-0.020215	0.580852	0.425197	0.983592	1.11394		0.226717	0.223168	福建省	0.00576306	0.0111577	0	0	0
0	0	547	2006	39	0	14.3784	31.9201	0	9	33.33	3.05077	9.01323	0.0927268	0.031525	0.530255	0.365136	0.983198	1.14613		-0.152136	0.224515	福建省	0.00308139	0.00540086	0	0	0
0	0	547	2007	39	0	13.3864	28.53	0	9	33.33	2.98182	9.34663	0.0523572	0.018969	0.201332	0.571214	0.992708	1.17609		0.201118	0.384642	福建省	0.00570796	0.00305204	0	0	0
0	0	547	2008	39	0	13.3864	27.76	0	9	33.33	2.97727	9.14438	0.039576	0.03851	0.324883	0.634674	0.988721	1.20412		-0.071993	0.398275	福建省	0.000463533	0.00289146	0	0	0
0	0	547	2009	39	0	13.3864	25.6636	0	7	42.86	2.96802	9.22983	0.0504413	0.054438	0.300991	0.452003	0.991014	1.23045		-0.05337	0.554883	福建省	0.00384389	0.00209969	0	0	0
0	0	547	2010	39	0	13.3864	29.4654	0	7	42.86	2.97497	9.27286	0.0527261	0.02755	0.280524	0.378802	0.988633	1.25527		0.164389	0.470548	福建省	0.00396989	0.00198949	0	0	0
0	0	547	2011	39	0	16.459	39.32	0	7	42.86	3.00173	9.33851	0.0268392	0.06152	0.244076	0.562131	0.985788	1.27875		-0.085663	2.05165	福建省	0.000672136	0.00153059	0	0	0
1	0	547	2012	39	0	14.856	35.02	0	7	42.86	3.0216	9.41246	0.0027577	0.056733	0.318555	0.509465	0.988374	1.30103		0.036216	2.43863	福建省	0.0016536	0.00225739	0	0	0
1	0	547	2013	39	0	14.5139	34.6897	1	7	42.86	2.9952	9.4529	-0.0396902	0.055183	0.373312	0.437201	0.988867	1.32222		0.265828	1.00833	福建省	0.0011224	0.00325242	0	0	0
1	0	547	2014	39	0	12.7768	33.7908	1	7	42.86	3.10823	9.54192	0.0380392	0.065813	0.300708	0.194167	0.891417	1.34242		0.596533	1.36018	福建省	0.00583722	0.00321925	0	0	0
1	0	547	2015	39	1	0	48.0192	0	9	33.33	3.17782	9.83155	0.0252633	0.031859	0.189144	0.282489	0.67298	1.36173		0.311624	2.8716	福建省	0.00170719	0.00325364	0	0	0
1	0	547	2016	39	1	0	47.9233	0	9	33.33	3.21722	9.8417	0.0254215	0.040252	0.223353	0	0.678125	1.38021		0.818877	2.04908	福建省	0.00100881	0.00154094	0	0	0
1	0	547	2017	39	1	0	43.756	0	9	33.33	3.26858	9.88208	0.0254164	0.040525	0.255145	0	0.694915	1.39794		0.150743	1.0649	福建省	0.00308013	0.000904813	0	0	0
1	0	547	2018	39	1	2.6865	45.217	0	9	33.33	3.37162	9.96977	0.020016	0.054428	0.22516	0.593199	0.726952	1.41497		0.496127	0.909329	福建省	0.00232079	0.000870988	0	0	0
1	0	547	2019	39	1	2.6284	42.3838	0	9	33.33	3.36661	10.0359	0.00357203	0.066527	0.24599	0.49625	0.757766	1.43136		0.148888	0.447938	福建省	0.00179139	0.000636142	0	0	0
0	0	548	2004	78	1	0	48.0402		7	28.57	2.3784	9.24467	0.0153772	0.023423	0.275672	0.732075	0.679098	1.07918		0.448707	0.426605	湖南省	0.013244	0.0036983	0	0	0
0	0	548	2005	78	1	0	48.0402		7	28.57	2.38739	9.21885	-0.00664385	-0.169786	0.41862	0.611679	0.668027	1.11394		-0.568115	0.309423	湖南省	0.0434733	0.00567179	0	0	0
0	0	548	2006	78	1	0	36.5202	0	7	28.57	2.36922	9.35409	0.287878	0.06974	0.511662	0.340896	0.776278	1.14613		0.130939	0.796283	湖南省	0.00238575	0.00571845	0	0	0
0	0	548	2007	78	1	0	30.641	0	9	33.33	2.36361	9.31153	-0.242676	0.098706	0.29758	0.237961	0.783578	1.17609		1.53793	0.52513	湖南省	0.0152767	0.00345558	0	0	0
0	0	548	2008	78	1	0	30.45	0	9	33.33	2.32838	9.31751	0.0487565	0.022337	0.332116	0.588868	0.795249	1.20412		-0.529529	0.563523	湖南省	0.00536573	0.00295493	0	0	0
0	0	548	2009	78	1	0	31.5152	0	9	33.33	2.32838	9.32474	-0.0142096	0.054687	0.331394	0.28468	0.796202	1.23045		0.00867	0.499508	湖南省	0.00116708	0.00243518	0	0	0
0	0	548	2010	58	1	0	31.0324	0	9	33.33	2.33244	9.34332	0.00146768	0.044813	0.329299	0.382009	0.813857	1.25527		0.504153	0.603317	湖南省	0.00357869	0.00196098	0	0	0
0	0	548	2011	58	1	0	31.0402	0	9	33.33	2.31597	9.31679	0.0555067	0.032575	0.277067	0.622957	0.811188	1.27875		-0.190458	0.426271	湖南省	0.00237297	0.00109234	0	0	0
1	0	548	2012	54	1	0	30.92	0	9	33.33	2.34044	9.3344	0.0326611	0.018772	0.292067	0.574821	0.826273	1.30103		-0.142323	0.590944	湖南省	0.00219114	0.00180887	0	0	0
1	0	548	2013	54	1	0	30.31	0	8	37.5	2.89487	9.2883	0.0520211	0.010108	0.228587	0.530392	0.816621	1.32222		-0.044031	0.456794	湖南省	0.00150919	0.00214091	0	0	0
1	0	548	2014	54	1	0	33.1691	0	8	37.5	2.81823	9.28833	0.126838	0.009988	0.219023	0.356563	0.826434	1.34242		-0.071085	0.52856	湖南省	2.51255e-06	0.00146658	0	0	0
1	0	548	2015	54	1	0	31.2222	0	8	37.5	2.86688	9.31353	0.0382088	0.003625	0.273105	0.227475	0.845948	1.36173		-0.110867	0.442593	湖南省	0.00667362	0.00206404	0	0	0
1	0	548	2016	54	1	0	33.9754	0	8	37.5	2.88593	9.37566	0.0983831	0.021058	0.348942	0.31768	0.876538	1.38021		0.156394	0.399397	湖南省	0.0028835	0.000981587	0	0	0
1	0	548	2017	54	1	0	30.5591	0	8	37.5	2.90795	9.31834	0.127313	0.058653	0.21483	0.433261	0.868672	1.39794		3.59081	1.13522	湖南省	0.00750743	0.000639608	0	0	0
1	0	548	2018	54	1	0	32.3114	0	7	42.86	2.89487	9.32884	0.0305143	0.014458	0.231998	0.610753	0.880379	1.41497		-0.692368	0.950826	湖南省	0.00199788	0.000507081	0	0	0
1	0	548	2019	54	1	0	32.589	0	9	33.33	2.90902	9.35763	-0.0302411	0.02006	0.265587	0.62047	0.896075	1.43136		-0.036384	0.571296	湖南省	0.00151648	0.000355727	0	0	0
0	0	549	2004	36	0	1.7536	36.1901	0	8	25	4.38514	9.95297	0.0856978	0.074055	0.665555	0.331689	0.981364	1.07918		0.118909	0.116205	湖南省	0.00467323	0.0036983	0	0	0
0	0	549	2005	36	1	15.466	37.0234		11	36.36	4.29294	9.91579	0.0627686	0.037141	0.608357	0	0.982254	1.11394		-0.351203	0.153809	湖南省	0.00709053	0.00567179	0	0	0
0	0	549	2006	36	1	16.9134	67.0102	0	10	40	4.29215	10.0227	0.0523297	0.059899	0.637156	0.28489	0.981434	1.14613		0.498782	0.186744	湖南省	0.00603111	0.00571845	0	0	0
0	0	550	2004	36	1	0	76.9249		9	33.33	3.83129	9.61623	0.184999	0.10073	0.365288	0.596598	0.964039	1.07918		0.132638	1.03266	江西省	0.00203116	0.00395363	0	0	0
0	0	550	2005	36	1	30.2658	79.7799	0	9	33.33	3.84997	9.66873	0.21658	0.110793	0.358558	0.603522	0.968348	1.11394		0.088371	1.25778	江西省	0.00157169	0.00394124	0	0	0
0	0	550	2006	36	1	31.6854	86.3641	0	9	33.33	3.86082	9.71914	0.220847	0.11995	0.395287	0.39009	0.965491	1.14613		0.173217	1.10883	江西省	0.000549998	0.00293374	0	0	0
0	0	550	2007	36	1	31.6854	84.0846	0	9	33.33	3.90352	9.78706	0.137589	0.126619	0.409687	0.312056	0.971271	1.17609		0.147519	0.906836	江西省	0.00184996	0.0028027	0	0	0
0	0	550	2008	36	1	31.6854	83.5154	0	9	33.33	3.92148	9.77552	0.0305306	0.133703	0.30395	0.646674	0.945221	1.20412		0.01555	0.925691	江西省	0.00245211	0.00143984	8	0	8
0	0	550	2009	36	1	0	83.3059	0	9	33.33	3.92033	9.91878	0.375494	0.130228	0.403587	0.257038	0.961867	1.23045		0.214995	1.24365	江西省	0.00391556	0.00101836	2	0	2
0	0	550	2010	36	1	0	84.0537	0	9	33.33	3.99255	10.0507	0.241834	0.15546	0.444496	0.241816	0.972488	1.25527		0.511319	1.22079	江西省	0.00379503	0.00125465	57	12	45
0	0	550	2011	36	1	0	84.3249	0	9	33.33	4.00941	10.0726	0.0970831	0.160817	0.37164	0.393644	0.975186	1.27875		0.107123	1.28413	江西省	0.00750974	0.00104505	169	39	130
1	0	550	2012	36	1	0	83.7098	0	9	33.33	4.04234	10.1176	0.172824	0.117441	0.375408	0.427855	0.978454	1.30103		0.001014	1.17958	江西省	0.0032048	0.000572701	72	13	59
1	0	550	2013	36	1	0	83.7603	0	9	33.33	4.12146	10.2171	0.190892	0.104193	0.443279	0.324513	0.956753	1.32222		0.195425	0.921821	江西省	0.000783701	0.0020255	109	16	93
1	0	550	2014	36	1	0	82.6815	0	9	33.33	4.14724	10.29	0.214913	0.108114	0.456394	0.321912	0.968056	1.34242		0.222482	1.04388	江西省	0.00500289	0.00149861	86	21	65
[truncated: 31,479 more rows]

## Sheet: Sheet2
stock	year	Post	Treat	Total	Inva	Uma	Sep	Inst	Dual	Board	Ind	Employee1	Size	Fcf	Roa	Lev	MtB	Ppe	Age	Growth	Cash	Risk	ER	Soe
2	2005	0	1	5	0	5	0	46.042	0	11	36.36	10961	10.3423	0.0383514	0.065178	0.609809	0.296662	1	14	0.377141	0.299181	0.00224486	0.00335213	1
2	2006	0	1	38	5	33	0.0026	49.3927	0	11	36.36	13402	10.6858	-0.0623428	0.047589	0.649418	0.184497	1	15	0.690355	0.490917	0.00056375	0.00238416	1
2	2007	0	1	2	1	1	0.0024	51.8611	0	11	36.36	16464	11.0004	-0.104279	0.053125	0.661125	0.134462	1	16	0.990486	0.3495	0.00265835	0.00288816	1
2	2008	0	1	27	12	15	0.0023	40.9876	0	11	36.36	16515	11.0764	-0.00028642	0.038913	0.674441	0.260626	1	17	0.153833	0.309483	0.00061023	0.00217759	1
2	2009	0	1	2	1	1	0.0023	29.5677	0	10	30	17616	11.1386	0.067244	0.046727	0.670017	0.218365	0.999404	18	0.192459	0.323293	0.00160176	0.0011701	1
2	2010	0	1	29	10	19	0.0233	36.643	0	11	36.36	22850	11.2637	0.0103751	0.040993	0.746861	0.217214	0.998266	19	0.037496	0.270704	0.00019959	0.00135523	1
2	2011	0	1	4	1	3	0	38.964	0	11	36.36	27951	11.2637	0.0114427	0.03916	0.770997	0.219629	0.99853	20	0.415447	0.167464	1.231e-05	0.00063614	1
2	2012	1	1	5	2	3	0	44.5088	0	11	36.36	31019	11.2637	0.00983617	0.041348	0.783163	0.201354	0.998341	21	0.436505	0.196742	0.00092018	0.00102755	1
2	2013	1	1	4	1	3	0	34.6205	0	11	36.36	35330	11.2637	0.00401471	0.038183	0.77997	0.227141	0.998682	22	0.313263	0.130743	0.00015748	0.00110634	1
2	2014	1	1	7	1	6	0	49.1662	0	11	36.36	40647	11.2637	0.0820694	0.037937	0.772046	0.214058	0.997877	23	0.081002	0.178367	0.00026884	0.00118583	1
2	2015	1	1	8	1	7	0	58.2096	0	11	36.36	42295	11.2637	0.0262492	0.04245	0.777015	0.187013	0.997961	24	0.335828	0.12319	0.00136765	0.00102349	1
2	2016	1	1	17	10	7	0	58.6376	0	11	36.36	58280	11.2637	0.0476313	0.034129	0.805367	0.182068	0.99824	25	0.229754	0.137052	0.00036304	0.00074597	1
2	2017	1	1	21	12	9	0	71.902	1	11	36.36	77708	11.2637	0.0706423	0.031929	0.839813	0.143285	0.998589	26	0.010063	0.193928	0.00033438	0.00109058	1
2	2018	1	1	0	0	0	0	78.3755	0	11	36.36	104300	11.2637	0.0219931	0.032234	0.845856	0.151756	0.996618	27	0.225537	0.156579	0.00024549	0.00066063	1
2	2019	1	1	0	0	0	0	74.0112	0	10	40	131505	11.2637	0.0264096	0.031869	0.84359	0.149493	0.996826	28	0.235873	0.12552	0.00159546	0.00073099	1
6	2004	0	1	0	0	0	0	37.874	0	9	33.33	94	9.60428	0.060985	0.01213	0.718999	0.284633	0.889458	12	-0.055416	0.224671	0.00804407	0.00283545	1
6	2005	0	1	0	0	0	0	40.0678	1	8	37.5	123	9.40706	0.107583	0.040822	0.557579	0.447514	0.838814	13	-0.236077	0.435029	0.00359034	0.00335213	1
6	2006	0	1	0	0	0	0	44.3374	0	9	33.33	134	9.46522	0.0849853	0.073814	0.545582	0.296891	0.647684	14	-0.125065	0.233517	0.00655444	0.00238416	1
6	2007	0	1	0	0	0	0	38.4529	0	9	33.33	173	9.74573	-0.144542	0.045328	0.677418	0.184489	0.993902	15	-0.183734	0.353124	0.00190881	0.00288816	1
6	2008	0	1	0	0	0	0	28.1786	0	9	33.33	177	9.77243	-0.18143	0.025367	0.716675	0.2515	1	16	-0.00224	0.052438	0.00585601	0.00217759	1
6	2009	0	1	0	0	0	2.3246	36.1816	0	9	33.33	250	9.86166	0.0507463	0.046098	0.698577	0.204296	1	17	0.809881	0.538114	0.00184145	0.0011701	1
6	2010	0	1	0	0	0	2.3253	40.1208	0	9	33.33	726	9.93289	0.126842	0.057942	0.701421	0.22759	1	18	0.264703	0.44401	0.00036654	0.00135523	1
6	2011	0	1	0	0	0	2.3253	42.3783	0	9	33.33	283	9.92023	0.144024	0.052165	0.652855	0.305286	0.997399	19	0.107127	0.133314	0.00302529	0.00063614	1
6	2012	1	1	0	0	0	2.3253	49.8368	0	9	33.33	290	9.97051	0.233491	0.067381	0.620165	0.292959	0.997743	20	0.188072	0.404747	0.00138058	0.00102755	1
6	2013	1	1	0	0	0	0	53.6912	0	9	33.33	296	9.99861	-0.0893136	0.070024	0.579972	0.33724	0.99794	21	0.498858	0.651563	0.00467488	0.00110634	1
6	2014	1	1	0	0	0	0	36.5615	0	9	33.33	329	10.0702	-0.0934173	0.043601	0.64142	0.247726	1	22	-0.494946	0.232422	0.00076821	0.00118583	1
6	2017	1	1	0	0	0	0	42.1645	0	7	42.86	370	10.1186	0.0537964	0.062442	0.565648	0	1	25	-0.118903	0.462887	2.537e-05	0.00109058	1
6	2018	1	1	0	0	0	0	41.778	0	7	42.86	377	10.1315	0.118691	0.068194	0.528236	0.451554	1	26	-0.151246	0.660381	0.00103014	0.00066063	1
6	2019	1	1	0	0	0	0	43.5418	0	7	42.86	385	10.1972	-0.0123374	0.053544	0.544612	0.453497	1	27	0.485494	0.578229	0.00284091	0.00073099	1
8	2004	0	0	0	0	0	8.511	52.09	0	7	42.86	26	8.46706	-0.101994	0.195185	0.197632	0.206775	1	12	0.486501	1.0653	0.0769699	0.00283545	0
8	2005	0	0	0	0	0	6.657	42.692	0	6	50	226	8.46706	0.159973	-0.061412	0.249367	0.304477	1	13	0.375383	0.342613	0.00921498	0.00335213	0
8	2006	0	0	0	0	0	6.7067	43.12	0	6	50	24	8.46706	0.0720452	-0.022854	0.069084	0.336921	1	14	-0.579184	5.20541	0.00661338	0.00238416	0
8	2007	0	0	0	0	0	6.657	35.73	0	6	50	21	8.46706	0.0936386	0.021271	0.07429	0.109358	1	15	-0.043524	6.91882	0.00343753	0.00288816	0
8	2008	0	0	0	0	0	6.657	32.93	0	7	42.86	20	8.46706	0.00892472	0.009479	0.062781	0.289396	1	16	0.154081	7.08085	0.00099361	0.00217759	0
8	2009	0	0	0	0	0	2.4354	34.68	0	8	50	22	8.46706	0.046621	0.003948	0.076589	0.110599	1	17	-0.117166	5.21409	0.00179773	0.0011701	0
8	2010	0	0	0	0	0	2.4331	31.81	0	6	50	24	8.46706	-0.00540302	0.011407	0.05046	0.084053	1	18	0.034115	11.036	0.00459004	0.00135523	0
8	2011	0	0	0	0	0	2.4354	30.86	0	6	50	23	8.46706	-0.0133366	-0.006984	0.05046	0.142937	0.999268	19	0.339574	10.455	0.0123301	0.00063614	0
8	2012	1	0	0	0	0	6.5971	66.33	0	6	50	1685	8.78805	0.141188	0.063746	0.118931	0.473694	0.997118	20	3.216	1.48188	0.00646411	0.00102755	0
8	2013	1	0	0	0	0	6.5971	66.23	0	7	42.86	1622	8.79701	0.10657	0.036318	0.100605	0.33568	0.997885	21	-0.081551	2.32232	0.00044785	0.00110634	0
8	2014	1	0	0	0	0	5.4157	57.7374	0	7	42.86	1299	8.82868	0.101922	0.011522	0.112276	0.164486	0.998657	22	0.008977	2.43647	0.00748946	0.00118583	0
8	2015	1	0	60	17	43	2.9687	42.1495	0	7	42.86	2617	9.55502	-0.0201881	0.052909	0.189809	0.280598	0.636214	23	3.216	0.656561	0.00334955	0.0022616	0
8	2016	1	0	25	5	20	0	34.1211	0	7	42.86	1903	9.91342	-0.00685084	0.064758	0.246583	0.32758	0.628671	24	0.448569	0.540168	0.00098397	0.00211689	1
8	2017	1	0	36	8	28	0	44.8061	0	7	42.86	2417	10.0285	-0.00495949	0.08331	0.326949	0.310654	0.650707	25	0.242497	0.277907	0.00738229	0.00310267	1
8	2018	1	0	5	2	3	0	45.4654	0	9	33.33	2631	10.0198	-0.0564255	0.032666	0.29251	0.540724	0.63407	26	0.100376	0.364335	0.00775571	0.00035389	1
8	2019	1	0	22	12	9	0	42.7901	0	9	33.33	2618	10.0808	0.00044163	0.037977	0.370962	0.525275	0.672554	27	0.255465	0.288119	0.0202472	0.00012895	1
9	2004	0	0	5	2	3	0	31.8434	1	8	37.5	2826	9.69635	0.0293044	0.011016	0.663205	0.281491	0.977848	13	0.202869	0.209095	0.00334163	0.00283545	1
9	2005	0	0	4	4	0	0	32.2598	1	8	37.5	4047	9.68914	0.103862	0.023321	0.649825	0.329658	0.968603	14	0.330944	0.148852	0.00295902	0.00335213	1
9	2006	0	0	9	5	4	0	31.6195	1	8	37.5	4254	9.74123	0.0498452	0.028433	0.646419	0.287188	0.975928	15	0.212431	0.261975	0.00294182	0.00238416	1
9	2007	0	0	10	9	1	0	35.3067	1	8	37.5	4044	9.76636	-0.0167599	0.056781	0.591281	0.175308	0.972629	16	-0.217908	0.330242	0.00132724	0.00288816	1
9	2008	0	0	13	10	3	1.2093	22.4855	1	8	37.5	4632	9.78417	0.0687235	0.044634	0.589999	0.343499	0.969188	17	0.484346	0.234951	0.00062116	0.00217759	1
9	2009	0	0	15	14	1	0	42.3149	1	8	37.5	5148	9.87518	0.0846784	0.054465	0.602092	0.190774	0.958873	18	0.130402	0.545606	0.00366973	0.0011701	0
9	2010	0	0	36	17	19	0	42.5272	1	9	33.33	5496	10.0011	-0.0584907	0.044051	0.62953	0.152443	0.978579	19	-0.016092	0.453934	0.00230228	0.00135523	0
9	2011	0	0	67	38	29	0	37.6706	1	9	33.33	5697	10.0714	-0.0702688	0.03228	0.650402	0.211576	0.974893	20	0.263767	0.241583	0.0008241	0.00063614	0
9	2012	1	0	107	35	72	0	32.2472	1	8	37.5	5642	10.1196	0.026628	0.023331	0.643669	0.260368	0.96017	21	-0.010003	0.277864	0.00045219	0.00102755	0
9	2013	1	0	69	51	18	0	29.6076	1	8	37.5	7358	10.1339	0.00590807	0.03263	0.628798	0.248383	0.955596	22	0.032409	0.203686	0.00242546	0.00110634	0
9	2014	1	0	111	71	40	0	26.5153	1	7	42.86	7457	10.1681	0.0322322	0.032091	0.628934	0.190993	0.94643	23	0.037654	0.310997	0.00160036	0.00118583	0
9	2015	1	0	69	38	31	0	23.761	1	7	42.86	8202	10.258	0.00069485	0.053324	0.638202	0.169184	0.954302	24	0.128465	0.440357	0.00712496	0.00102349	0
9	2016	1	0	129	65	64	0	20.4071	1	9	33.33	8887	10.3349	-0.00056244	0.0194	0.623791	0.228742	0.937028	25	0.317839	0.183657	0.00024354	0.00074597	0
9	2017	1	0	260	101	159	0	20.4031	1	9	33.33	10944	10.4331	0.0144196	0.011924	0.633121	0.30484	0.938599	26	0.095413	0.335052	0.00326243	0.00109058	0
9	2018	1	0	0	0	0	0	20.9145	1	9	33.33	13620	10.4749	0.0912181	0.022281	0.649896	0.364394	0.946326	27	0.668047	0.354629	0.00105258	0.00066063	0
9	2019	1	0	0	0	0	0	21.9905	1	8	37.5	13239	10.4801	0.0442812	0.023564	0.645559	0.302513	0.948277	28	0.019903	0.42576	0.00146137	0.00073099	1
10	2009	0	1	2	0	2	28.2922	53.68	1	11	36.36	21	8.46706	0.0493861	0.041536	0.638654	0.08401	0.974595	14	0.221573	0.173496	0.00347108	0.0011701	0
10	2010	0	1	2	0	2	28.2922	53.73	1	9	33.33	21	8.46706	-0.0328436	0.018061	0.59742	0	0.973038	15	0.034152	0.15447	0.00261445	0.00059819	0
10	2011	0	1	1	0	1	13.7217	53.73	1	9	33.33	444	8.46706	0.0273505	0.035149	0.60644	0	0.968084	16	0.211965	0.070558	0.00565946	0.00030719	0
10	2012	1	1	0	0	0	13.7217	52.51	0	11	36.36	420	8.46706	-0.00918454	0.014986	0.602239	0.065167	0.970482	17	0.022329	0.09767	0.0124335	0.00085166	0
10	2013	1	1	3	0	3	23.2958	53.475	0	11	36.36	596	9.0119	0.00412459	0.003708	0.358152	0.235307	0.992345	18	0.925853	1.24429	0.00794499	0.00102603	0
10	2014	1	1	0	0	0	23.2958	48.63	0	10	40	302	8.90537	-0.15007	-0.093654	0.314128	0.176869	0.993675	19	-0.364488	1.90273	0.0201663	0.00170753	0
10	2015	1	1	0	0	0	16.7086	44.836	0	10	40	496	9.71283	-0.075167	0.003869	0.579577	0.264593	0.840075	20	3.1571	0.486421	0.0250157	0.0022616	0
10	2016	1	1	0	0	0	16.7086	43.4466	0	11	36.36	513	9.68604	-0.0166917	0.008022	0.544721	0.320657	0.853625	21	0.100431	0.061711	0.0462651	0.00074597	0
10	2017	1	1	0	0	0	15.9174	39.8568	0	11	36.36	489	9.49208	0.181686	-0.247262	0.620116	0.227545	0.996233	22	-0.280622	0.091221	0.0399102	0.00109058	0
10	2018	1	1	0	0	0	3.8702	42.6086	0	10	40	545	9.51498	-0.072842	-0.221953	0.819505	0.128458	0.934928	23	-0.544245	0.022758	0.04127	0.00066063	0
10	2019	1	1	0	0	0	0	45.123	0	11	36.36	339	9.63263	0.00703002	0.029389	0.824373	0.134908	0.950743	24	3.216	0.022637	0.00386554	0.00073099	0
11	2005	0	1	0	0	0	0	71.51	0	9	33.33	1718	9.25347	0.123201	0.046249	0.637241	0.291174	0.95995	13	-0.273552	0.245708	0.0131824	0.00335213	1
11	2006	0	1	0	0	0	0	72.054	0	10	30	1958	9.21588	-0.0721508	-0.028015	0.644801	0.267424	0.957407	14	-0.579184	0.112477	0.00462253	0.00238416	1
11	2007	0	1	0	0	0	0	72.7722	0	9	33.33	2631	9.27537	-0.0644839	-0.014524	0.699376	0.177458	0.960713	15	0.067436	0.250735	0.00614861	0.00288816	1
11	2008	0	1	0	0	0	0	71.87	0	9	33.33	2724	9.32446	-0.0112291	0.004659	0.729266	0.238872	0.943434	16	0.872351	0.26872	0.00565166	0.00217759	1
11	2009	0	1	0	0	0	0	65.194	0	9	33.33	2679	9.45246	0.248859	0.034199	0.766335	0.149828	0.96017	17	0.355917	0.481596	0.0055416	0.0011701	1
11	2010	0	1	0	0	0	0	65.274	0	8	37.5	2752	9.46438	-0.034936	0.060069	0.699635	0.228771	0.963421	18	0.174845	0.309981	0.00654063	0.00135523	1
11	2011	0	1	0	0	0	0	65.454	0	9	33.33	2723	9.54402	-0.103288	0.073569	0.676791	0.27039	0.971414	19	0.418244	0.207092	0.0023284	0.00063614	1
11	2012	1	1	0	0	0	0	65.2327	0	9	33.33	2750	9.59667	0.203942	0.094875	0.619304	0.316418	0.97112	20	0.321415	0.350089	9.279e-05	0.00102755	1
11	2013	1	1	0	0	0	0	64.6827	0	9	33.33	3110	9.58808	0.0285095	0.077671	0.534334	0.371286	0.972389	21	-0.130055	0.538616	0.00219946	0.00110634	1
11	2014	1	1	0	0	0	0	64.32	0	9	33.33	3167	9.5892	-0.00376667	0.107512	0.465632	0.403632	0.974302	22	-0.216632	0.541533	0.0126094	0.00118583	1
11	2015	1	1	0	0	0	0	64.3081	0	9	33.33	2819	9.64145	0.070727	0.035806	0.520347	0.32113	0.978848	23	-0.150603	0.466797	0.00972222	0.00102349	1
11	2016	1	1	0	0	0	0	64.3713	0	9	33.33	2780	9.82311	0.248859	0.053327	0.637636	0.254918	0.987153	24	0.911239	0.695953	0.0103359	0.00074597	1
11	2017	1	1	0	0	0	0	64.3711	0	8	37.5	5196	9.73186	-0.0642033	0.115506	0.458117	0.381948	1	25	0.410589	1.02003	0.00534927	0.00109058	1
11	2018	1	1	0	0	0	0	64.2862	0	9	33.33	5504	9.76494	0.193051	0.101828	0.425931	0.525743	1	26	-0.040435	1.39201	0.00374897	0.00066063	1
11	2019	1	1	0	0	0	0	64.2745	0	9	33.33	7769	10.0323	0.0872398	0.068891	0.696768	0.255531	0.999935	27	0.421359	0.631715	0.00212178	0.00073099	1
12	2004	0	1	2	1	1	0	49.5292	0	9	33.33	4218	9.67583	0.121444	0.077812	0.481675	0.430919	0.982086	12	0.4152	0.178618	0.00153539	0.00283545	0
12	2005	0	1	5	2	3	0	44.3109	0	9	33.33	5137	9.7422	0.16722	0.068562	0.508313	0.464979	0.985549	13	0.223203	0.120299	0.00029592	0.00335213	0
12	2006	0	1	7	2	5	0	45.5532	0	9	33.33	6938	9.83073	0.119114	0.061117	0.565768	0.282007	0.978328	14	0.28218	0.157561	0.00151663	0.00238416	0
12	2007	0	1	18	10	8	0	52.8563	1	9	33.33	7641	9.92701	0.130406	0.067107	0.493006	0.240365	0.964869	15	0.418879	0.349988	0.00069794	0.00288816	0
12	2008	0	1	9	5	4	0	48.7312	1	9	33.33	8703	10.016	0.0992874	0.04821	0.536142	0.382391	0.970028	16	0.020395	0.090391	0.0114801	0.00217759	0
12	2009	0	1	68	32	36	0	43.9064	0	9	33.33	10109	10.038	0.153045	0.083806	0.485852	0.268888	0.962391	17	0.235347	0.147326	0.00568656	0.0011701	0
12	2010	0	1	71	29	42	3.6553	36.2102	0	9	33.33	11719	10.0959	0.189766	0.128068	0.457945	0.176971	0.967948	18	0.466906	0.235793	0.0117414	0.00135523	1
12	2011	0	1	73	38	35	3.2954	18.7172	1	9	33.33	11909	10.1842	0.110496	0.087526	0.521906	0.318223	0.939019	19	0.068026	0.140323	0.00317907	0.00063614	1
12	2012	1	1	99	48	51	3.2954	22.7308	1	9	33.33	11373	10.1564	0.120384	0.025796	0.493004	0.343847	0.934951	20	-0.154324	0.11054	0.00908851	0.00102755	1
12	2013	1	1	107	59	48	3.0518	17.9898	0	9	33.33	9956	10.1784	0.112665	0.107516	0.442868	0.398962	0.937902	21	0.105719	0.070571	0.011598	0.00110634	1
12	2014	1	1	115	44	71	3.1365	14.5509	0	9	33.33	10432	10.1842	0.0920062	0.055877	0.442985	0.389918	0.93787	22	-0.089127	0.027376	0.00134216	0.00118583	1
12	2015	1	1	178	82	96	12.794	31.7662	0	5	57.14	10548	10.1947	0.0697975	0.034983	0.511696	0.254561	0.945758	23	0.054849	0.109526	0.00155551	0.00102349	0
12	2016	1	1	184	87	97	15.7864	32.8265	1	7	42.86	11515	10.2342	0.130686	0.046902	0.525907	0.290624	0.916611	24	0.207673	0.084047	0.00236237	0.00074597	0
12	2017	1	1	265	103	162	15.1732	29.7774	0	9	33.33	12105	10.2908	0.126104	0.042418	0.55057	0.320555	0.92605	25	0.212313	0.329909	0.00281121	0.00109058	0
12	2018	1	1	138	55	83	8.238	30.7765	0	8	37.5	10800	10.2814	0.111455	0.024705	0.505634	0.492296	0.926105	26	-0.024766	0.359167	0.00261968	0.00066063	0
12	2019	1	1	156	64	92	15.3372	32.2379	0	8	37.5	10454	10.2601	0.130707	0.03079	0.457957	0.47595	0.925284	27	-0.013001	0.286951	0.00580672	0.00073099	0
14	2004	0	1	0	0	0	0	49.5701	1	12	33.33	59	9.06713	0.0729945	0.023601	0.750282	0.228808	1	12	0.675379	0.249587	0.00191173	0.00283545	1
14	2005	0	1	0	0	0	6.4014	49.5741	0	12	33.33	90	9.00067	0.126401	0.030822	0.648903	0.312727	1	13	-0.113992	0.249001	0.00369671	0.00335213	1
14	2006	0	1	0	0	0	0	36.2301	0	10	40	101	9.0119	-0.18143	0.027969	0.632946	0.267757	1	14	-0.237034	0.285166	0.00272876	0.00238416	1
14	2007	0	1	0	0	0	0	36.2207	0	11	36.36	108	9.04413	-0.0821922	0.001575	0.668238	0	1	15	-0.44474	0.369615	0.00755432	0.00288816	1
14	2008	0	1	0	0	0	0	44.35	0	11	36.36	110	9.22199	-0.0572416	0.026181	0.743529	0.175348	1	16	0.678886	0.270136	0.00566093	0.00217759	1
14	2009	0	1	0	0	0	0	48.9475	0	9	44.44	104	9.24103	0.245638	0.047744	0.719721	0.111464	1	17	1.22309	0.330152	0.00297874	0.0011701	1
14	2010	0	1	0	0	0	0	40.2839	0	9	44.44	98	9.20133	0.0423921	0.048823	0.647874	0.194128	1	18	0.059516	0.402058	0.00437301	0.00135523	1
14	2011	0	1	0	0	0	0	38.8971	0	9	33.33	177	9.25462	-0.145974	0.035961	0.663812	0.27699	1	19	-0.456148	0.355563	0.00292061	0.00063614	1
14	2012	1	1	0	0	0	0	39.47	0	9	33.33	173	9.30546	0.0457373	0.016419	0.686526	0.204473	1	20	0.053701	0.227604	0.00105398	0.00102755	1
14	2013	1	1	0	0	0	0	41.68	0	9	33.33	217	9.27709	0.0392027	0.018602	0.649425	0.201154	0.999901	21	0.338565	0.329437	0.00081698	0.00110634	1
14	2014	1	1	0	0	0	0	32.0778	0	9	33.33	217	9.34961	-0.143933	0.028069	0.676601	0.168344	0.999935	22	-0.092446	0.284013	0.00196538	0.00118583	1
14	2015	1	1	0	0	0	0	47.572	0	9	33.33	186	9.33656	0.0183802	0.024607	0.643892	0.128856	0.999677	23	-0.192651	0.137363	0.0028371	0.00102349	1
14	2016	1	1	0	0	0	0	51.5523	0	9	33.33	162	9.27273	0.237114	0.015537	0.575952	0.150699	0.999719	24	0.502267	0.309587	0.0060289	0.00074597	1
14	2017	1	1	0	0	0	0	41.6922	0	9	33.33	156	9.1842	0.248859	0.00719	0.476437	0.275675	0.999771	25	-0.173363	0.192764	0.00852935	0.00109058	1
14	2018	1	1	0	0	0	0	35.56	0	9	33.33	148	9.28268	-0.0616092	0.080596	0.504366	0.334498	0.9999	26	-0.302474	0.171644	0.0147869	0.00066063	1
14	2019	1	1	0	0	0	0	34.5917	0	9	33.33	154	9.29499	0.0164713	0.016291	0.515342	0.330276	0.999971	27	0.224095	0.106211	0.00073585	0.00073099	1
16	2005	0	0	249	81	168	0	47.8942	1	9	33.33	20124	9.96002	-0.0111151	0.002112	0.619856	0.440537	0.994779	13	-0.142685	0.111688	0.00280264	0.00335213	1
16	2006	0	0	385	146	239	0	36.657	1	9	33.33	21100	9.99792	0.0181449	0.011066	0.64376	0.397694	0.995639	14	0.104772	0.106318	0.00228421	0.00238416	1
16	2007	0	0	574	230	344	0	35.4918	1	7	42.86	18468	9.96745	0.0324656	0.023069	0.591938	0.388297	0.994426	15	-0.038485	0.137872	0.00149235	0.00288816	1
16	2008	0	0	717	288	429	0	33.6782	1	7	42.86	17217	10.0233	0.0343729	0.026331	0.617391	0.416686	0.993065	16	0.002976	0.130618	0.00300703	0.00217759	1
16	2009	0	0	775	297	478	0	47.4694	0	7	42.86	2555	10.1325	0.0216761	0.010863	0.697358	0.254903	0.987364	17	0.086335	0.079935	0.00180027	0.0011701	1
16	2010	0	0	766	289	477	0	29.3956	0	7	42.86	20424	10.2166	-0.026283	0.006145	0.743477	0.250681	0.988132	18	0.290551	0.049091	0.00106211	0.00135523	1
16	2011	0	0	524	259	265	0	28.2633	0	7	42.86	19724	10.2281	-0.0810629	0.00143	0.749408	0.267533	0.988269	19	-0.052236	0.054358	0.00136991	0.00063614	1
16	2012	1	0	279	133	146	0	27.1012	0	7	42.86	20798	10.2191	-0.0216897	0.002743	0.743593	0.271107	0.982236	20	0.130737	0.070088	0.00092577	0.00102755	1
16	2013	1	0	297	114	183	0	26.5142	0	7	42.86	20542	10.1971	0.14503	0.003801	0.728132	0.278573	0.976909	21	0.091007	0.156849	0.00675514	0.00110634	1
16	2014	1	0	231	113	118	0	35.8598	0	7	42.86	18776	10.2248	-0.0381651	0.003607	0.743884	0.240808	0.979068	22	-0.029153	0.14493	0.0078546	0.00118583	1
16	2015	1	0	213	124	89	0	39.024	1	5	57.14	18541	10.1538	0.090496	-0.089531	0.784184	0.136024	0.975005	23	-0.052942	0.136194	0.0373578	0.00102349	1
16	2016	1	0	176	86	90	0	39.564	1	7	42.86	17390	10.2366	-0.0563782	0.005346	0.807546	0.143122	0.982274	24	0.103515	0.148061	0.023716	0.00074597	1
16	2017	1	0	217	85	132	0	37.8589	0	7	42.86	17822	10.3722	-0.18143	0.195185	0.652011	0.301938	0.991143	25	0.538363	0.206097	0.0423683	0.00109058	1
16	2018	1	0	41	22	19	0	38.8097	0	7	42.86	18965	10.5183	-0.0979178	0.02027	0.713465	0.312082	0.951691	26	0.477109	0.151445	0.00069437	0.00066063	1
16	2019	1	0	31	24	7	0	38.8198	0	7	42.86	19286	10.6293	-0.036254	0.007865	0.766908	0.239671	0.953213	27	0.194948	0.202914	0.00294897	0.00073099	1
17	2005	0	0	1	0	1	0	43.583	0	11	36.36	498	8.51703	0.0680429	0.019943	0.921837	0	1	13	0.18836	0.028908	0.00767524	0.00335213	1
17	2006	0	0	2	0	2	0	42.626	0	11	36.36	480	8.46706	-0.0372763	-0.036132	0.921837	0	1	14	0.337656	0.012954	0.0230775	0.00238416	1
17	2007	0	0	2	0	2	0	40.4739	0	11	36.36	440	8.46706	-0.0120905	0.195185	0.921837	0	0.869191	15	0.067956	0.012954	0.0391871	0.00288816	0
17	2011	0	0	3	0	3	0	23.4	0	11	36.36	84	8.46706	0.00257029	0.195185	0.921837	0	0.818842	19	0.073626	0.014855	0.791007	0.00063614	0
17	2013	1	0	0	0	0	0	22.28	0	9	33.33	48	8.46706	-0.18143	0.195185	0.921837	0.004284	0.965211	21	-0.074157	0.186591	1.71877	0.00110634	0
17	2014	1	0	0	0	0	0	19.7105	0	9	33.33	49	8.46706	0.0761522	0.112314	0.737887	0.004893	0.912254	22	-0.217774	0.793921	0.0187005	0.00118583	0
17	2015	1	0	0	0	0	0	18.2365	1	8	37.5	54	8.46706	-0.0660363	-0.002309	0.708077	0.002389	0.917919	23	-0.193712	0.823676	0.0104991	0.00102349	0
17	2016	1	0	0	0	0	0.2924	19.2801	1	8	37.5	53	8.46706	0.0117298	0.071949	0.680489	0.003464	0.944313	24	-0.169715	0.652475	0.0128825	0.00074597	0
18	2004	0	1	0	0	0	16.758	65.0856	0	9	33.33	418	8.72351	0.0752399	0.000789	0.352758	0.517962	0.994309	12	0.269286	0.222997	0.00200392	0.00283545	1
18	2005	0	1	0	0	0	16.758	65.1954	0	9	33.33	418	8.69491	0.00651855	-0.092897	0.415455	0.535247	0.995511	13	0.029223	0.158697	0.0234786	0.00335213	1
18	2006	0	1	0	0	0	17.5432	61.4705	0	9	33.33	309	8.64892	0.00061378	0.046398	0.325078	0.501849	0.996851	14	-0.115587	0.725335	0.0625359	0.00238416	1
18	2007	0	1	0	0	0	17.5436	57.84	0	9	33.33	36	8.46706	0.0354211	-0.247262	0.257033	0.240702	0.997829	15	-0.569565	1.16799	0.0745546	0.00288816	1
18	2008	0	1	0	0	0	17.5206	57.39	1	9	33.33	35	8.46706	0.0706052	-0.135065	0.321194	0.343072	0.981368	16	-0.547341	1.24901	0.0275696	0.00217759	1
18	2009	0	1	0	0	0	17.5206	53.71	1	9	33.33	33	8.46706	-0.00430383	0.058183	0.286865	0.126446	0.961967	17	-0.413033	1.24343	0.0164926	0.0011701	1
18	2010	0	1	0	0	0	17.5206	55.62	1	8	37.5	30	8.46706	0.00121381	0.012113	0.276472	0.133939	0.962186	18	-0.579184	1.23049	0.0104879	0.00135523	1
18	2011	0	1	0	0	0	17.5206	56.8527	1	9	33.33	27	8.46706	0.0243989	-0.101159	0.3168	0.183049	0.959355	19	0.053403	1.234	0.0202588	0.00063614	1
18	2012	1	1	0	0	0	17.5206	55.99	1	9	33.33	27	8.46706	-0.00223496	-0.001438	0.316993	0.13234	0.959533	20	0.126409	1.20347	0.00739951	0.00102755	1
18	2013	1	1	0	0	0	17.5206	52.71	1	9	33.33	31	8.46706	0.010021	0.04604	0.269328	0.10004	0.959414	21	1.43329	1.8118	0.00178675	0.00110634	1
18	2014	1	1	0	0	0	17.5206	57.9479	1	9	33.33	21	8.46706	0.00749374	0.023247	0.297661	0.041111	0.962695	22	-0.579184	1.32836	0.0123174	0.00118583	0
18	2015	1	1	0	0	0	0	38.3967	1	9	33.33	1681	9.60395	-0.0726954	0.08615	0.681256	0.134674	0.996019	23	3.216	0.215292	0.00603898	0.0022616	0
18	2016	1	1	0	0	0	0	28.5258	1	9	33.33	2440	9.90234	-0.18143	0.059114	0.770794	0.114819	0.97933	24	0.163237	0.177117	0.0162284	0.00211689	0
18	2017	1	1	0	0	0	0	20.4268	0	9	33.33	2875	10.067	-0.152716	0.032915	0.806291	0.144062	0.983543	25	0.392739	0.079824	0.0295636	0.00310267	0
18	2018	1	1	0	0	0	0	15.3524	0	9	33.33	821	9.98243	0.0862064	-0.179078	0.921837	0.022538	0.986756	26	-0.579184	0.014075	0.0109663	0.00035389	0
19	2006	0	0	0	0	0	22.1284	55.6004	0	9	33.33	507	8.67121	-0.0639633	0.080652	0.368205	0.405127	0.948924	14	0.258042	0.222208	0.00250845	0.00238416	1
19	2007	0	0	3	3	0	17.6784	58.4343	0	9	33.33	442	8.67032	-0.0052347	0.095364	0.215707	0.176081	0.858352	15	0.875832	0.219057	0.0138756	0.00288816	1
19	2008	0	0	3	3	0	18.841	56.78	0	9	33.33	420	8.72586	0.00097189	0.030104	0.279769	0.50258	0.781057	16	-0.213914	0.165161	0.00478545	0.00217759	1
19	2009	0	0	5	4	1	19.2956	52.23	0	9	33.33	440	8.79474	0.00275189	-0.015826	0.413914	0.276484	0.772128	17	0.218532	0.433523	0.00401846	0.0011701	1
19	2010	0	0	5	2	3	19.2894	50.4808	0	9	33.33	610	8.81854	0.00793206	0.013646	0.433623	0.189189	0.715449	18	0.247935	0.156842	0.00112868	0.00135523	1
19	2011	0	0	3	3	0	13.9853	55.3775	0	9	33.33	653	9.02611	-0.0176938	0.009081	0.162047	0.537046	0.809286	19	0.38483	2.60587	0.00624004	0.00063614	1
19	2012	1	0	6	6	0	13.9853	50.2204	0	9	33.33	712	9.08742	-0.0396032	0.060559	0.177289	0.471542	0.837855	20	-0.023379	1.79149	0.00472666	0.00102755	1
19	2013	1	0	14	11	3	13.4527	46.401	0	9	33.33	820	9.12601	-0.00891628	0.033827	0.243113	0.487563	0.846076	21	0.410336	0.833511	0.00908783	0.00110634	1
19	2014	1	0	10	10	0	13.363	48.156	0	9	33.33	814	9.06244	0.0220361	0.012235	0.139418	0.426428	0.829414	22	-0.160151	1.83608	0.00218072	0.00118583	1
19	2015	1	0	10	10	0	12.9812	37.0348	0	9	33.33	844	9.02549	-0.0433427	-0.040511	0.09743	0.202732	0.817949	23	-0.081215	1.66214	0.00934524	0.00102349	1
19	2016	1	0	7	7	0	12.5994	35.9153	0	9	33.33	769	9.07135	0.0523872	0.076489	0.109292	0.15879	0.833394	24	-0.19171	3.12295	0.0155726	0.00074597	1
19	2017	1	0	2	2	0	12.5994	35.7487	0	9	33.33	688	9.02954	-0.0886732	-0.057225	0.100181	0	0.824997	25	0.155017	2.74858	0.0186644	0.00109058	1
19	2018	1	0	0	0	0	5.4318	72.53	0	9	33.33	1096	9.81083	0.0462368	0.049599	0.329474	0.5523	0.911887	26	3.216	0.425237	0.00219697	0.00066063	1
19	2019	1	0	0	0	0	5.4318	72.216	0	9	33.33	1189	9.83091	0.0280519	0.056755	0.31758	0.609655	0.913039	27	0.027996	0.131095	0.00100276	0.00073099	1
20	2004	0	0	0	0	0	14.9263	56.952	0	7	42.86	1378	8.63317	0.025168	-0.103191	0.459548	0.374588	1	12	0.090477	0.179276	0.0132922	0.00283545	1
20	2005	0	0	0	0	0	14.9263	56.753	0	7	42.86	795	8.59016	0.0708583	0.017016	0.386259	0.439966	1	13	-0.114698	0.113691	0.0030482	0.00335213	1
20	2006	0	0	0	0	0	14.9263	55.116	0	4	27.27	441	8.57522	0.0708716	-0.052002	0.404724	0.497726	1	14	0.4089	0.128855	0.0133255	0.00238416	1
20	2007	0	0	0	0	0	0.6582	53.08	1	6	33.33	625	8.57282	0.0396939	0.059007	0.352331	0.236491	0.982748	15	0.198725	0.123505	0.00675864	0.00288816	0
20	2008	0	0	0	0	0	0.6582	51.9	1	7	42.86	1493	8.64999	-0.0416783	0.016943	0.445208	0.447975	0.986001	16	-0.01989	0.067263	0.00123884	0.00217759	0
20	2009	0	0	0	0	0	0.4114	52.61	1	6	50	1071	8.87897	-0.131667	0.00549	0.667058	0.147963	0.927615	17	1.68352	0.097409	0.00333199	0.0011701	0
20	2010	0	0	0	0	0	0.4114	52.11	1	7	42.86	1078	8.86087	0.078248	0.012643	0.632778	0.172204	0.926399	18	0.466919	0.298596	0.00036781	0.00135523	0
20	2011	0	0	0	0	0	0.4114	52.1836	1	7	42.86	1004	8.82503	0.0720706	0.015522	0.58566	0.268068	0.922255	19	0.174627	0.525428	0.00334571	0.00063614	0
20	2012	1	0	1	0	1	0.4114	51.63	1	7	42.86	1060	8.83356	0.0270215	0.004756	0.588963	0.23704	0.925859	20	-0.173431	0.424214	0.00118362	0.00102755	0
20	2013	1	0	0	0	0	0.4114	52.085	1	7	42.86	1047	8.86412	-0.0948295	-0.008911	0.62581	0.21377	0.932507	21	-0.134095	0.173252	0.00371539	0.00110634	0
20	2014	1	0	0	0	0	0.4114	51.9	1	7	42.86	1059	9.06548	0.102768	0.006612	0.758028	0	0.958833	22	0.108514	0.076339	0.00181827	0.00118583	0
20	2015	1	0	0	0	0	0.4114	53.4962	1	7	42.86	821	9.06258	0.150206	-0.003637	0.72819	0.044069	0.95985	23	-0.281193	2.23031	0.00342538	0.00102349	0
20	2016	1	0	6	0	6	0.4114	53.4001	1	6	50	941	8.80104	-0.0295558	0.008629	0.494528	0.063864	0.929044	24	0.239685	0.335347	6.623e-05	0.00074597	0
20	2017	1	0	12	0	12	20.1586	54.01	1	6	50	993	8.79918	0.0186153	0.001547	0.490804	0.095625	0.931232	25	0.385796	0.263651	0.0013104	0.00109058	0
20	2018	1	0	0	0	0	0	54.8	1	6	50	1016	8.79035	-0.0354802	0.00534	0.475007	0.124342	0.932237	26	-0.257556	0.095412	0.00114314	0.00066063	0
20	2019	1	0	0	0	0	0	55.6878	1	6	50	998	8.78828	0.121244	0.00889	0.463615	0.126762	0.930037	27	0.13266	0.175051	0.0004994	0.00073099	0
21	2004	0	0	2	0	2	21.2032	73.9928	0	9	33.33	4828	9.60288	0.14268	0.056766	0.335572	0.516807	0.99951	10	-0.119403	0.685766	0.00387609	0.00283545	1
21	2005	0	0	10	3	7	21.2032	74.3925	0	9	33.33	5370	9.63064	0.0412141	0.073567	0.328799	0.563124	0.999612	11	0.16441	0.900998	0.00696844	0.00335213	1
21	2006	0	0	12	4	8	18.7707	68.1231	0	9	33.33	4231	9.59985	0.179005	0.085731	0.220404	0.566523	0.999734	12	0.277633	1.95511	0.00384346	0.00238416	1
21	2007	0	0	6	2	4	18.8086	59.9169	0	9	33.33	6035	9.71131	-0.014388	0.137866	0.322148	0.353654	0.999799	13	0.271593	1.02655	0.0152558	0.00288816	1
21	2008	0	0	10	5	5	18.7886	59.871	1	9	33.33	7335	9.63666	0.0781483	0.073061	0.2002	0.778952	0.997062	14	0.065228	1.66092	0.00291007	0.00217759	1
21	2009	0	0	28	14	14	18.8086	70.5597	1	9	33.33	13955	9.73466	0.0909478	0.048991	0.271815	0.308698	0.997703	15	-0.038858	1.12902	0.00217394	0.0011701	1
21	2010	0	0	29	8	21	18.8086	68.6753	0	9	33.33	17489	9.8239	0.0171654	0.053452	0.328237	0.253515	0.998168	16	0.549501	0.674267	0.00767011	0.00135523	1
21	2011	0	0	31	8	23	18.8086	61.6898	0	9	33.33	18688	10.0144	0.0164534	0.021297	0.582013	0.338038	0.994129	17	-0.103081	0.374698	0.00326195	0.00063614	1
21	2012	1	0	29	8	21	18.8086	62.1565	0	9	33.33	17279	10.0078	0.028272	0.00083	0.59178	0.339654	0.994146	18	-0.119743	0.309913	0.00045718	0.00102755	1
21	2013	1	0	38	13	25	16.8648	63.4248	0	9	33.33	14881	10.1376	0.0326994	0.011574	0.638573	0.305472	0.99296	19	-0.082928	0.256792	0.0017721	0.00110634	1
21	2014	1	0	37	8	29	2.3768	56.9824	0	9	33.33	17506	10.1599	-0.00685736	0.011111	0.649905	0.25359	0.98923	20	0.093396	0.205504	0.00289138	0.00118583	1
21	2015	1	0	69	17	52	2.3768	57.7115	0	9	33.33	20476	10.1565	0.0342083	0.012601	0.636919	0.193787	0.988519	21	-0.06582	0.252781	0.00467177	0.00102349	1
21	2016	1	0	94	34	60	2.3768	55.8612	0	9	33.33	36787	10.0688	0.0304283	0.019095	0.547908	0.261137	0.986185	22	-0.01905	0.173164	0.00053772	0.00074597	1
21	2017	1	0	120	71	49	0	54.3651	0	9	33.33	24626	10.2201	0.0433551	0.034573	0.642835	0.237383	0.985543	23	-0.05703	0.154964	0.00294795	0.00109058	1
21	2018	1	0	42	11	31	0	54.9165	0	9	33.33	21974	10.204	0.0263034	0.035343	0.576803	0.382808	0.963542	24	0.130278	0.200748	0.00142669	0.00066063	1
21	2019	1	0	50	21	29	0	53.0886	0	9	33.33	29676	10.2661	-0.0541997	0.023945	0.615132	0.242749	0.968796	25	-0.176651	0.127309	0.00475697	0.00073099	1
22	2005	0	0	2	0	2	0	73.918	0	9	33.33	2031	9.66027	0.248859	0.195185	0.336324	0.46823	0.868844	12	0.142777	0.132712	0.00145082	0.00335213	0
22	2009	0	0	2	1	1	0	78.1002	0	9	33.33	1899	9.74256	0.131425	0.109289	0.38121	0.305857	0.804121	16	-0.234363	0.457814	0.00239626	0.0011701	0
22	2011	0	0	2	2	0	28.2922	76.5661	0	9	33.33	1813	9.81559	0.114092	0.102103	0.372183	0.513838	0.839488	18	-0.018548	0.217337	0.00178155	0.00063614	1
22	2012	1	0	10	10	0	28.2922	77.4174	0	9	33.33	1795	9.8313	0.103002	0.090806	0.341554	0.520931	0.84982	19	0.044323	0.205214	0.00185796	0.00102755	1
22	2013	1	0	3	3	0	28.2922	76.7889	0	9	33.33	1781	9.86608	0.122123	0.087454	0.35642	0.393804	0.864303	20	-0.001722	0.476291	0.0002864	0.00110634	1
22	2014	1	0	2	2	0	28.2922	76.3441	0	9	33.33	1744	9.8411	0.117984	0.076385	0.297041	0.330766	0.861461	21	0.013472	0.483514	0.00134865	0.00118583	1
22	2016	1	0	10	4	6	28.2922	75.9196	0	9	33.33	1415	9.82089	0.125029	0.101178	0.148552	0.475618	0.845687	23	0.017355	0.729073	0.0069849	0.00074597	1
22	2017	1	0	24	10	14	28.2922	76.9975	0	9	33.33	1719	9.90176	0.145732	0.089507	0.176595	0	0.829341	24	0.289281	0.9242	0.0116682	0.00109058	1
23	2005	0	1	0	0	0	10.32	66.8401	0	12	33.33	267	8.9711	0.0877748	-0.02468	0.743785	0.229454	0.98326	12	-0.167004	0.144692	0.00720137	0.00335213	0
23	2006	0	1	0	0	0	8.723	56.3901	0	12	33.33	264	8.94666	0.0392927	0.036703	0.695779	0.255451	0.992778	13	0.608888	0.122534	0.00265714	0.00238416	0
23	2007	0	1	0	0	0	1.961	56.23	0	12	33.33	271	8.90265	-0.0846063	0.018485	0.626924	0.208722	0.992175	14	-0.055705	0.106019	0.00057677	0.00288816	0
23	2008	0	1	0	0	0	16.5669	55.23	0	9	33.33	1121	8.98876	-0.0786276	0.02218	0.690112	0.275529	0.993978	15	-0.143645	0.12422	0.00173104	0.00217759	0
23	2009	0	1	0	0	0	16.5669	49.5	0	9	33.33	1107	9.0315	0.0809719	0.022724	0.708031	0.177621	0.993922	16	0.45431	0.099193	0.00224788	0.0011701	0
23	2010	0	1	0	0	0	15.3419	46.12	0	9	33.33	1238	8.97244	0.135047	0.013908	0.661815	0.205272	0.98868	17	0.178794	0.124817	0.00040468	0.00135523	0
23	2011	0	1	0	0	0	15.4056	47.54	0	9	33.33	1218	9.03885	0.0354792	0.008322	0.684301	0.240899	0.990952	18	-0.129909	0.239711	0.00090224	0.00063614	0
23	2012	1	1	0	0	0	22.3273	46.12	0	9	33.33	1284	9.08602	-0.0662435	0.004209	0.665814	0.255284	0.991899	19	0.097233	0.288736	0.00389468	0.00102755	0
23	2013	1	1	0	0	0	22.4315	46.45	0	9	33.33	1233	9.12869	0.0217842	0.008791	0.691395	0.205137	0.991252	20	0.218224	0.124396	0.00112971	0.00110634	0
23	2014	1	1	0	0	0	22.4315	42.04	0	9	33.33	1242	9.1685	-0.0169674	0.010221	0.711966	0.130408	0.993419	21	0.021333	0.083135	0.00101572	0.00118583	0
23	2015	1	1	0	0	0	11.1599	44.1611	0	9	33.33	1233	9.19475	0.0188214	0.017009	0.714821	0	0.994501	22	-0.049939	0.083624	0.00189415	0.00102349	0
23	2016	1	1	0	0	0	2.2128	55.2546	0	9	33.33	1169	9.18012	0.046891	0.010455	0.699066	0.083343	0.995032	23	-0.026829	0.14564	0.00086149	0.00074597	0
23	2017	1	1	0	0	0	2.2129	52.1731	0	8	37.5	1123	9.2904	0.127575	0.0147	0.754666	0.110795	0.99743	24	0.217065	0.211065	0.00201417	0.00109058	0
23	2018	1	1	0	0	0	2.2129	43.1515	0	8	37.5	1088	9.36558	0.0519817	0.015142	0.781529	0.141723	0.998221	25	0.310888	0.186138	0.00051517	0.00066063	0
23	2019	1	1	0	0	0	0	42.7471	1	9	33.33	1080	9.4013	0.0476157	0.029598	0.767842	0.156344	0.998716	26	0.136042	0.194106	0.00578771	0.00073099	0
24	2004	0	1	0	0	0	0.5741	65.8987	0	9	33.33	599	9.92711	-0.143809	0.045145	0.579775	0.39978	0.998187	11	-0.281667	0.082567	0.00063001	0.00283545	1
24	2005	0	1	0	0	0	0.081	70.3806	0	11	36.36	713	9.95117	-0.152916	0.049227	0.564853	0.376763	0.998343	12	-0.234881	0.090883	0.00028539	0.00335213	1
24	2006	0	1	2	0	2	0	71.2637	0	11	36.36	7300	10.1523	-0.135204	0.04169	0.683299	0.201994	0.998994	13	0.105256	0.160749	0.00046994	0.00238416	1
24	2007	0	1	0	0	0	0	80.112	0	11	36.36	7274	10.3998	-0.15942	0.047601	0.635771	0.20928	0.997852	14	0.398803	0.288645	0.00261184	0.00288816	1
24	2008	0	1	0	0	0	0.4862	80.165	0	11	36.36	7922	10.5733	-0.104705	0.029169	0.565149	0.413344	0.999997	15	-0.13096	0.517502	0.00255634	0.00217759	1
24	2009	0	1	1	0	1	0.4862	72.6929	0	11	36.36	8911	10.6803	0.147289	0.03663	0.617889	0.310281	0.999999	16	1.83716	0.370088	0.00130625	0.0011701	1
24	2010	0	1	0	0	0	0.4862	68.7026	0	9	44.44	9236	10.7768	-0.0743301	0.041526	0.646497	0.339202	1	17	0.359522	0.312707	0.00018052	0.00135523	1
24	2011	0	1	0	0	0	0.3938	78.2699	0	11	36.36	10041	10.9013	-0.0265148	0.041585	0.695267	0.29784	1	18	0.096423	0.344242	0.00125705	0.00063614	1
24	2012	1	1	0	0	0	0	78.606	0	11	36.36	12855	11.0382	0.0466933	0.039172	0.730403	0.24816	0.998539	19	0.674022	0.279215	0.00028567	0.00102755	1
24	2013	1	1	0	0	0	0	71.3734	0	11	36.36	15173	11.1272	0.00369981	0.041094	0.709661	0.294969	0.994763	20	0.28743	0.323855	0.00342679	0.00110634	1
24	2014	1	1	2	0	2	0	73.9797	0	11	36.36	16720	11.181	-0.0425009	0.036323	0.711609	0.271592	0.995576	21	0.332145	0.286438	0.00565486	0.00118583	1
25	2004	0	0	0	0	0	0	72.57	1	8	37.5	1123	9.02672	-0.0751526	0.009039	0.749824	0.229679	0.998754	11	-0.21696	0.114121	0.00910007	0.00283545	1
25	2005	0	0	0	0	0	11.9291	72.45	1	9	33.33	938	8.93417	0.0418259	0.008977	0.677414	0.296439	0.998507	12	-0.071958	0.137935	0.00904035	0.00335213	1
25	2006	0	0	0	0	0	14.6267	66.22	0	9	33.33	976	8.91953	0.00668099	-0.105773	0.772268	0.186841	0.998474	13	0.086109	0.082547	0.0179796	0.00238416	1
25	2007	0	0	5	0	5	14.6267	67.58	0	9	33.33	932	8.92199	-0.0741935	0.00793	0.754521	0.12164	0.998532	14	-0.125833	0.147318	0.00038773	0.00288816	1
25	2008	0	0	4	0	4	14.6267	66.84	0	9	33.33	796	8.78855	0.0577307	0.003002	0.695731	0.240536	0.999603	15	-0.356334	0.12453	6.469e-05	0.00217759	1
25	2009	0	0	7	0	7	14.6267	66.43	0	9	33.33	719	8.78639	0.0432964	0.013285	0.680975	0.075835	0.99964	16	-0.321714	0.319115	0.00141077	0.0011701	1
25	2010	0	0	4	0	4	14.6267	66.43	0	8	37.5	653	8.77783	0.0119155	0.006542	0.666757	0.090737	0.99963	17	-0.107073	0.300252	0.00153909	0.00135523	1
25	2011	0	0	14	0	14	14.6267	67.0372	0	9	33.33	599	8.7564	-0.0258259	0.002191	0.647128	0.137128	0.999712	18	0.04383	0.205953	0.00205012	0.00063614	1
25	2012	1	0	2	1	1	14.6267	66.45	0	9	33.33	578	8.8095	-0.012027	0.001507	0.688234	0.123283	0.999835	19	0.040569	0.192465	0.00146847	0.00102755	1
25	2013	1	0	4	0	4	14.6267	67.86	0	9	33.33	578	8.84572	-0.00375127	0.004305	0.709393	0.092199	0.999953	20	0.159866	0.196235	0.00074764	0.00110634	1
25	2014	1	0	6	0	6	20.6024	68.1068	0	9	33.33	527	8.90651	0.00770745	0.010624	0.749071	0.079197	0.933123	21	-0.044669	0.217225	4.829e-05	0.00118583	1
25	2015	1	0	7	3	4	19.0106	75.7931	0	9	33.33	517	9.06769	0.0690381	0.03657	0.248214	0.054466	0.954662	22	-0.346807	0.378049	0.00104216	0.00102349	1
25	2016	1	0	1	0	1	18.2664	74.7723	0	9	33.33	494	9.07518	0.0486753	0.023228	0.235883	0.078665	0.954803	23	0.067541	0.717204	0.0045933	0.00074597	1
25	2017	1	0	12	5	7	18.2664	73.5574	0	9	33.33	320	9.14715	-0.00149152	0.046876	0.28881	0.119549	0.962696	24	0.070924	0.407158	0.0113898	0.00109058	1
25	2018	1	0	0	0	0	18.2664	71.7745	0	8	37.5	337	9.21966	-0.0039649	0.051945	0.337101	0.139103	0.969238	25	0.192956	0.275804	0.00887583	0.00066063	1
25	2019	1	0	0	0	0	18.2664	68.3154	0	9	33.33	325	9.21637	0.0479476	0.13295	0.186276	0.151773	0.969278	26	0.378608	1.3343	0.0187387	0.00073099	1
26	2004	0	0	0	0	0	19.6893	52.5025	0	9	33.33	1195	8.79764	-0.0397461	0.003141	0.163873	0.621868	0.973383	11	0.21967	0.849302	0.00580215	0.00283545	1
26	2005	0	0	2	0	2	19.6893	52.3801	0	9	33.33	1459	8.79328	-0.0225449	0.025514	0.129414	0.756208	0.973856	12	0.227344	0.616398	0.0056515	0.00335213	1
26	2006	0	0	2	0	2	19.6893	64.2031	0	8	37.5	1614	8.88759	-0.111579	0.038001	0.26133	0.522798	0.984694	13	0.426748	0.310872	0.00497099	0.00238416	1
26	2007	0	0	3	0	3	18.6402	53.8464	0	9	33.33	1934	9.01932	-0.0549107	0.059057	0.37772	0.271266	0.987937	14	0.65272	0.218706	0.00028602	0.00288816	1
26	2008	0	0	4	1	3	18.5017	52.1976	0	9	33.33	2241	9.15872	-0.0539313	0.045115	0.528519	0.427738	0.991051	15	0.349114	0.15982	0.00124554	0.00217759	1
26	2009	0	0	0	0	0	18.4257	54.5005	0	9	33.33	2379	9.18297	0.0544777	0.046426	0.517553	0.294865	0.991157	16	0.138983	0.138958	0.00081904	0.0011701	1
26	2010	0	0	0	0	0	17.1063	62.4405	0	9	33.33	3266	9.38677	-0.0404203	0.038587	0.471559	0.339228	0.992105	17	0.439112	0.635704	0.00259739	0.00135523	1
26	2011	0	0	5	2	3	17.1063	67.3132	0	9	33.33	4400	9.46176	-0.14141	0.054997	0.518694	0.323539	0.9872	18	0.438185	0.117592	0.00233036	0.00063614	1
26	2012	1	0	31	17	14	10.3725	58.9538	0	9	33.33	5017	9.52202	0.0137812	0.034766	0.564416	0.352426	0.988953	19	0.180749	0.076826	0.00054568	0.00102755	1
26	2013	1	0	46	5	41	10.3725	50.0125	0	8	37.5	5112	9.55129	0.0222125	0.036565	0.56759	0.322529	0.989837	20	0.026301	0.074459	0.00092397	0.00110634	1
26	2014	1	0	47	5	42	10.3725	47.5567	0	9	33.33	5544	9.56322	0.0790615	0.039943	0.552603	0.286207	0.990294	21	0.056274	0.077707	0.00340399	0.00118583	1
26	2015	1	0	53	1	52	11.8537	44.4813	0	9	33.33	5562	9.62805	0.0933053	0.028739	0.457733	0.299671	0.991422	22	-0.03537	0.439966	0.00093086	0.00102349	1
26	2016	1	0	50	8	42	10.6138	47.2269	0	9	33.33	5291	9.60259	0.1138	0.02756	0.406989	0.355738	0.990324	23	-0.053233	0.283182	0.00266345	0.00074597	1
26	2017	1	0	81	20	61	10.6138	46.9988	0	9	33.33	5362	9.55386	0.157818	0.039839	0.310582	0.43842	0.987646	24	0.117555	0.180254	0.00179897	0.00109058	1
26	2018	1	0	52	10	4	10.6138	43.3555	0	9	33.33	5162	9.55627	0.0921267	0.05107	0.286011	0.646706	0.987903	25	0.016331	0.159222	0.00276821	0.00066063	1
26	2019	1	0	17	5	7	12.8392	37.7034	0	9	33.33	4994	9.57529	0.118274	0.057409	0.294179	0.478231	0.989707	26	0.089329	0.287033	0.0053775	0.00073099	1
27	2005	0	1	0	0	0	13.82	68.3618	0	9	33.33	65	10.0438	0.186568	0.127872	0.283939	0.710956	0.972266	12	0.182383	2.78807	0.0025869	0.00335213	1
27	2006	0	1	0	0	0	12.5475	62.2214	0	9	33.33	64	10.0508	0.163547	0.13393	0.271202	0.678281	0.997461	13	0.005303	2.91082	0.0122473	0.00238416	1
27	2007	0	1	0	0	0	15.935	76.4775	0	9	33.33	75	10.3895	0.109089	0.079275	0.438178	0.389723	0.971818	14	0.491227	0.636066	0.00328223	0.00288816	1
27	2008	0	1	2	1	1	15.935	77.8701	0	9	33.33	117	10.4681	0.0585985	0.039608	0.534477	0.448006	0.935449	15	0.027642	0.420116	0.00459361	0.00217759	1
27	2009	0	1	4	0	4	15.935	75.9895	0	9	33.33	137	10.4807	0.100793	0.076615	0.481501	0.459896	0.937065	16	0.070071	0.382418	0.00561515	0.0011701	1
27	2010	0	1	3	1	2	15.935	75.4219	0	9	33.33	127	10.4634	0.0877615	0.055588	0.435322	0.535592	0.934474	17	0.094483	0.443075	0.00246785	0.00135523	1
27	2011	0	1	6	3	3	15.935	76.8298	0	9	33.33	3545	10.4984	0.100823	0.03754	0.462982	0.550985	0.941963	18	0.15422	0.495807	0.00140905	0.00063614	1
27	2012	1	1	4	3	1	15.935	76.6427	0	9	33.33	3402	10.51	0.0815396	0.035121	0.457686	0.573202	0.904433	19	-0.108329	0.505446	0.00350063	0.00102755	1
27	2013	1	1	2	1	1	0	74.2258	0	9	33.33	3467	10.5237	0.0687104	0.052005	0.435835	0.591817	0.909869	20	-0.037237	0.34944	0.00095509	0.00110634	1
27	2014	1	1	24	12	12	0	75.1328	0	9	33.33	3722	10.5848	0.082987	0.060771	0.470503	0.487465	0.90869	21	0.012571	0.407663	0.00617159	0.00118583	1
27	2015	1	1	16	8	8	0	77.1503	0	9	33.33	4805	10.7639	0.0660505	0.035436	0.571741	0.393775	0.902761	22	-0.110032	0.531794	0.00232594	0.00102349	1
27	2017	1	1	74	33	41	0	77.0463	0	9	33.33	5845	10.8878	0.0366028	0.010942	0.679887	0.323031	0.919356	24	0.373538	0.299385	0.00045015	0.00109058	1
27	2018	1	1	0	0	0	0	78.3236	0	9	33.33	6649	10.9298	0.0491227	0.008421	0.676944	0.35054	0.921131	25	0.19179	0.362614	0.00230583	0.00066063	1
27	2019	1	1	0	0	0	0	79.35	0	9	33.33	6935	10.9828	0.0541036	0.019031	0.650566	0.385383	0.920467	26	0.12358	0.23176	0.00047546	0.00073099	1
28	2005	0	0	6	1	5	21.2317	62.0215	0	9	33.33	2636	9.03038	0.138259	0.033349	0.632876	0.30891	0.998637	12	0.037741	0.249714	0.00380665	0.00335213	1
28	2006	0	0	8	8	0	19.1786	62.9009	0	9	33.33	3757	9.42801	0.0678289	0.029024	0.823494	0.14353	0.988045	13	2.46522	0.098657	0.00383563	0.00238416	1
28	2007	0	0	7	7	0	19.1786	65.0916	0	9	33.33	3944	9.46331	0.0301774	0.047734	0.821899	0.091452	0.981659	14	0.213616	0.112172	0.00178489	0.00288816	1
28	2008	0	0	10	10	0	0	71.1128	0	8	37.5	4164	9.56632	0.0669333	0.044098	0.823731	0.108722	0.984363	15	0.215467	0.116308	0.00118977	0.00217759	1
28	2009	0	0	12	12	0	24.7635	74.7391	0	9	33.33	3550	9.71879	0.0517523	0.037883	0.832209	0.075115	0.971265	16	0.309746	0.13496	0.00121654	0.0011701	1
28	2010	0	0	14	14	0	24.7635	70.6403	0	9	33.33	4187	9.79981	0.0678886	0.041895	0.820599	0.080951	0.971026	17	0.193105	0.135437	0.00173401	0.00135523	1
28	2011	0	0	19	14	5	25.4798	74.9172	0	9	33.33	4060	9.88456	0.0296534	0.042764	0.813874	0.120279	0.977415	18	0.158132	0.150584	0.00146715	0.00063614	1
28	2012	1	0	16	14	2	25.4798	78.628	0	8	37.5	4171	9.96829	0.0348495	0.052032	0.802164	0.109199	0.974141	19	0.19044	0.12914	0.00125845	0.00102755	1
28	2013	1	0	19	16	3	26.3262	70.496	0	8	37.5	4280	10.0437	0.0420539	0.048311	0.790499	0.109825	0.978677	20	0.176979	0.129317	0.00040015	0.00110634	1
28	2014	1	0	11	11	0	28.2922	73.544	0	9	33.33	4594	10.1082	-0.0621015	0.052213	0.621854	0.223877	0.982558	21	0.12995	0.111113	0.00087836	0.00118583	1
28	2015	1	0	7	6	1	28.2922	78.4291	0	9	33.33	4310	10.1212	0.0792821	0.059565	0.578883	0	0.983576	22	0.085112	0.214199	0.00071933	0.00102349	1
28	2016	1	0	14	14	0	28.2922	74.7325	0	8	37.5	21192	10.3286	0.0690922	0.060146	0.581754	0.277543	0.946308	23	0.586897	0.259639	0.00212751	0.00074597	1
28	2017	1	0	9	9	0	28.2922	75.0878	0	7	42.86	22480	10.3492	0.0575238	0.05177	0.55569	0.289992	0.948241	24	0.000368	0.302838	0.00159129	0.00109058	1
28	2018	1	0	0	0	0	28.2922	74.6241	0	9	33.33	24821	10.4614	0.045717	0.04661	0.519335	0.446243	0.960154	25	0.045046	0.517152	0.00056664	0.00066063	1
28	2019	1	0	0	0	0	28.2922	74.6422	0	11	36.36	27247	10.5253	0.0596753	0.044278	0.541779	0.428782	0.962291	26	0.206931	0.503434	0.00073837	0.00073099	1
29	2011	0	1	0	0	0	0	63.9374	0	9	33.33	1786	9.51003	0.0355841	0.031272	0.567289	0.28424	0.998085	18	0.00523	0.212969	0.00131629	0.00063614	1
29	2012	1	1	0	0	0	0	64.6249	0	9	33.33	1777	9.5697	0.00738258	0.02878	0.594074	0.245306	0.99842	19	0.003656	0.344797	0.00752158	0.00102755	1
29	2013	1	1	0	0	0	0	63.7012	0	9	33.33	1736	9.62481	0.0462513	0.054167	0.588383	0.284459	0.998398	20	1.05454	0.313742	0.00485338	0.00110634	1
29	2016	1	1	0	0	0	0	64.792	0	9	33.33	1969	9.57813	0.13913	0.082284	0.335385	0	0.998641	23	0.087206	1.12665	0.00128605	0.00074597	1
29	2017	1	1	0	0	0	0	64.7918	0	9	33.33	1912	9.60089	-0.00446226	0.046355	0.323178	0	0.999986	24	-0.427764	1.00638	0.0133099	0.00109058	1
29	2018	1	1	0	0	0	0	64.7912	0	9	33.33	1954	9.66893	0.227731	0.107155	0.314014	0	1	25	0.616143	0.787388	0.00499859	0.00066063	1
29	2019	1	1	0	0	0	0	64.7912	0	9	33.33	1925	9.69105	0.122943	0.110231	0.282032	0	1	26	0.171734	1.09831	0.0132995	0.00073099	1
30	2006	0	0	1	1	0	6.64	73.791	0	6	50	13	8.46706	-0.00282289	0.195185	0.921837	0	1	13	0	0.012954	0.45381	0.00238416	0
30	2008	0	0	6	1	5	0	67.216	1	7	42.86	9	8.46706	-0.0208374	-0.247262	0.921837	0	1	15	-0.05727	0.012954	0.155054	0.00217759	0
30	2009	0	0	20	0	20	0	67.762	1	7	42.86	8	8.46706	-0.00400232	0.193422	0.921837	0	0.968967	16	0.090909	0.012954	1.17482	0.0011701	0
30	2010	0	0	36	3	33	0	66.828	1	7	42.86	8	8.46706	0.00272195	-0.247262	0.921837	0	1	17	-0.20152	0.012954	2.52875	0.00135523	0
30	2011	0	0	27	3	24	4.128	51.041	1	7	42.86	8	8.46706	0.0172797	0.195185	0.921837	0.002162	1	18	-0.579184	0.023156	3.46292	0.00063614	0
30	2012	1	0	32	4	28	2.631	46.065	1	7	42.86	5	8.46706	-0.120603	-0.149922	0.921837	0	1	19	0	0.012954	0.0392476	0.00102755	0
30	2013	1	0	50	11	39	5.6927	77.2887	0	8	37.5	6371	9.85189	-0.0105348	0.083031	0.402571	0.553964	0.957711	20	0	0.139648	0.00020091	0.00262397	1
30	2014	1	0	93	12	81	6.0869	73.8648	0	8	37.5	6344	9.8616	0.0494923	0.092477	0.345046	0.476395	0.965255	21	-0.04166	0.293973	0.00421722	0.00430253	1
30	2015	1	0	60	7	53	6.0845	74.8358	0	9	33.33	7080	9.9077	0.041266	0.064925	0.343888	0.458116	0.965801	22	-0.135429	0.474869	0.00210084	0.00315814	1
30	2016	1	0	44	5	39	0	74.3323	0	9	33.33	6975	9.95775	0.0662157	0.074575	0.3635	0.40834	0.967284	23	0.352169	0.473297	0.0005242	0.00252222	1
30	2017	1	0	60	5	55	0	72.1066	0	9	33.33	6968	10.0155	0.0446624	0.079011	0.389791	0.439209	0.971382	24	0.228161	0.467493	0.00144763	0.0022701	1
30	2018	1	0	16	4	12	0	72.681	0	9	33.33	7560	10.0675	0.0292828	0.074787	0.389844	0.634825	0.9602	25	0.091651	0.422902	0.0011523	0.00069846	1
30	2019	1	0	11	4	7	0	72.6541	0	9	33.33	7445	10.1113	0.0283393	0.068359	0.423117	0.532566	0.963054	26	0.2816	0.302517	0.00193368	0.00163904	1
31	2006	0	1	0	0	0	0	61.6004	0	9	33.33	485	9.39067	-0.00826278	0.07444	0.419875	0.305047	0.988215	13	-0.054037	0.228887	0.00438009	0.00238416	1
31	2007	0	1	0	0	0	0	61.3315	0	9	33.33	1353	9.7788	-0.0590859	0.078061	0.391569	0.220151	0.990695	14	1.38225	0.875928	0.00960418	0.00288816	1
31	2008	0	1	1	0	1	0	59.4179	0	9	33.33	1455	9.95653	-0.18143	0.015273	0.637839	0.269783	0.994866	15	0.319357	0.295984	0.00207747	0.00217759	1
31	2009	0	1	1	0	1	0	54.5874	0	9	33.33	1513	10.1234	0.00592624	0.02829	0.513593	0.237678	0.998011	16	0.852644	0.320405	0.00085441	0.0011701	1
31	2010	0	1	1	0	1	0	57.9433	0	9	33.33	1692	10.3048	-0.178107	0.027491	0.696077	0.24194	0.998568	17	0.04968	0.273518	0.00031374	0.00135523	1
31	2012	1	1	4	0	4	0	56.067	0	9	33.33	2442	10.5421	0.0758739	0.019532	0.782565	0.215378	0.998694	19	0.433818	0.283802	6.608e-05	0.00102755	1
31	2013	1	1	4	0	4	0	52.855	0	8	37.5	2540	10.6086	-0.0808296	0.022639	0.779069	0.23384	0.996419	20	0.281156	0.237447	0.00072318	0.00110634	1
31	2014	1	1	9	1	8	0	58.1904	0	9	33.33	2773	10.6657	-0.0445208	0.019494	0.769711	0.209157	0.995186	21	-0.111784	0.305583	8.884e-05	0.00118583	1
31	2015	1	1	13	3	10	0	51.444	0	9	33.33	2859	10.7429	-0.0328302	0.018098	0.79961	0.159009	0.996462	22	0.493175	0.349286	0.00163889	0.00102349	1
31	2016	1	1	12	4	8	0	51.3134	0	7	42.86	3122	10.7873	0.111585	0.021761	0.815795	0.170589	0.996661	23	0.335245	0.4245	0.00021376	0.00074597	1
31	2017	1	1	11	0	11	0	52.5727	0	9	33.33	3307	10.8794	0.0226767	0.022902	0.844959	0	0.997517	24	-0.220959	0.208779	0.00031616	0.00109058	1
31	2018	1	1	0	0	0	0	54.0954	0	9	33.33	4238	10.9599	-0.0204434	0.021984	0.849079	0.159509	0.997948	25	0.005499	0.263381	0.00178738	0.00066063	1
31	2019	1	1	0	0	0	0	83.0748	0	8	37.5	9462	11.2629	0.0221909	0.020228	0.767767	0.240955	0.988001	26	1.39289	0.318673	0.00336653	0.00073099	1
32	2004	0	1	1	0	1	7.3489	63.6077	0	9	33.33	2750	9.09346	0.0882543	0.020112	0.495315	0.416176	0.992728	11	0.191222	0.53719	0.00355074	0.00283545	1
32	2005	0	1	13	2	11	7.3489	63.4005	0	9	33.33	2201	9.12005	-0.111219	0.032811	0.49976	0.459059	0.993828	12	-0.03094	0.350326	0.00284868	0.00335213	1
32	2006	0	1	11	1	10	5.9865	51.8806	0	9	33.33	2660	9.1385	-0.0653005	0.04089	0.503189	0.457798	0.994817	13	0.147731	0.266788	0.00364759	0.00238416	1
32	2007	0	1	8	2	6	5.4899	47.25	0	9	33.33	2726	9.26357	0.248859	0.050762	0.551232	0.287379	0.996398	14	0.128043	0.437325	0.00150618	0.00288816	1
32	2008	0	1	24	7	17	0	46.27	0	9	33.33	2230	9.13362	-0.0556851	0.060201	0.413141	0.495167	0.966283	15	-0.109023	0.272883	0.00907659	0.00217759	1
32	2009	0	1	29	8	21	0	48.69	0	8	37.5	1380	9.15784	0.142464	0.033613	0.448143	0.299072	0.969041	16	-0.267986	0.528954	0.00047099	0.0011701	1
32	2010	0	1	38	12	26	0	46.06	0	9	33.33	1744	9.17303	0.0059287	0.032341	0.461773	0.27017	0.970767	17	0.19906	0.396249	0.0082438	0.00135523	1
32	2011	0	1	45	8	37	0	48.8046	0	9	33.33	1365	9.19706	0.0223584	0.028511	0.447662	0.425476	0.801936	18	0.151976	0.387932	0.00576686	0.00063614	1
32	2012	1	1	23	5	18	0	48.1	0	9	33.33	1264	9.2284	0.0150432	0.105781	0.380335	0.447434	0.821658	19	-0.119137	0.546894	0.0165252	0.00102755	1
32	2013	1	1	22	9	13	0	47.89	0	9	33.33	1221	9.1765	-0.0363642	0.009998	0.32395	0.405176	0.806149	20	0.071572	0.500991	0.00189475	0.00110634	1
32	2016	1	1	17	5	12	0	64.7575	0	9	33.33	1460	9.29124	0.0401932	0.0234	0.20752	0.303569	0.860748	23	0.008754	1.01207	0.00062525	0.00074597	1
32	2017	1	1	8	3	5	0	65.0838	0	9	33.33	1261	9.28496	0.0694182	0.00678	0.186046	0.423956	0.866688	24	-0.133971	0.974169	0.00903912	0.00109058	1
32	2018	1	1	0	0	0	0	65.6818	0	9	33.33	457	9.33312	0.0957075	0.051905	0.295935	0.490691	0.886262	25	-0.069952	0.655289	0.0035807	0.00066063	1
32	2019	1	1	0	0	0	0	66.149	0	9	33.33	433	9.36964	0.0314583	0.067363	0.292026	0.253867	0.898566	26	-0.06219	0.532533	0.00350943	0.00073099	1
33	2006	0	0	0	0	0	10.04	63.5402	1	9	33.33	323	8.70502	0.0238702	-0.247262	0.405836	0.400268	0.99945	12	-0.043381	0.086445	0.0438733	0.00238416	0
33	2007	0	0	0	0	0	0	51.33	1	9	33.33	313	8.70135	0.0568181	0.003762	0.394812	0.207731	0.999519	13	-0.078847	0.078818	0.00289012	0.00288816	0
33	2008	0	0	0	0	0	0	44.306	1	9	33.33	330	8.66731	0.0488773	0.007587	0.337881	0.348553	0.999459	14	-0.024917	0.071527	0.00511418	0.00217759	0
33	2009	0	0	0	0	0	0	33.06	1	8	27.27	318	8.69669	0.00234398	-0.048336	0.429536	0.11054	0.999582	15	-0.097365	0.706399	0.00870632	0.0011701	0
33	2010	0	0	0	0	0	0	31.67	1	9	33.33	303	8.72188	0.0580526	0.007911	0.447815	0.143516	0.999782	16	0.154021	1.63346	0.00319259	0.00135523	0
33	2011	0	0	0	0	0	0	29.5835	1	9	33.33	296	8.71259	0.0605212	0.005458	0.430425	0.207749	0.999578	17	0.013707	1.31039	0.00326665	0.00063614	0
33	2012	1	0	0	0	0	0	29.32	1	9	33.33	291	8.67183	0.0293789	-0.054234	0.428603	0.166923	0.999387	18	-0.075473	0.225869	0.0650978	0.00102755	0
33	2013	1	0	0	0	0	0	29.7153	1	9	33.33	302	8.752	0.0758002	0.006171	0.518756	0.173771	0.999603	19	0.198085	1.28492	0.06262	0.00110634	0
34	2008	0	0	1	0	1	14.2716	58.323	1	7	42.86	1041	8.46706	0.0126977	-0.247262	0.921837	0	0.97763	14	-0.26501	0.033182	0.483205	0.00217759	0
34	2009	0	0	2	0	2	14.271	50.13	1	7	42.86	1095	8.46706	0.00172298	0.195185	0.921837	0	0.973472	15	0.213237	0.037007	0.0574435	0.0011701	0
34	2010	0	0	0	0	0	12.1311	46.857	1	7	42.86	1153	8.46706	0.213594	0.195185	0.650283	0.036014	0.979484	16	0.185043	0.540538	0.406056	0.00135523	0
34	2011	0	0	0	0	0	12.1311	45.301	1	7	42.86	1073	8.46706	0.0430001	0.079965	0.589127	0.058579	0.960048	17	0.078387	0.426801	0.00947343	0.00063614	0
34	2012	1	0	0	0	0	12.1311	43.286	1	7	42.86	1095	8.46706	-0.0412026	0.020743	0.538522	0.059699	0.954892	18	0.054421	0.32691	0.0106798	0.00102755	0
34	2013	1	0	0	0	0	12.1311	44.007	1	7	42.86	1086	8.57773	0.0191809	0.044332	0.719504	0.062072	0.986975	19	0.165694	0.220912	0.00724643	0.00110634	0
34	2014	1	0	0	0	0	12.1311	42.2465	1	7	42.86	1078	8.66433	-0.0609814	0.13315	0.641221	0.062971	0.989732	20	-0.045029	0.099413	0.0129293	0.00118583	0
34	2015	1	0	0	0	0	11.8243	43.8769	1	7	42.86	936	8.65129	-0.0301386	0.047685	0.582597	0.019131	0.989866	21	-0.10017	0.438339	0.00073108	0.00102349	0
34	2016	1	0	34	12	22	0	31.2461	0	7	42.86	4217	10.2314	0.0203016	0.023641	0.844418	0.112429	0.961006	22	3.216	0.084073	0.00083484	0.00211689	0
34	2017	1	0	16	9	7	0	25.948	1	6	57.14	4486	10.3851	-0.0120215	0.029794	0.861665	0	0.855948	23	0.535017	0.075029	0.00073532	0.00310267	0
34	2018	1	0	0	0	0	0	25.3791	1	8	50	4228	10.4147	0.0138747	0.019858	0.851975	0.134047	0.866179	24	0.315708	0.048148	0.00163304	0.00035389	0
34	2019	1	0	0	0	0	0	25.2382	1	8	50	4070	10.4687	0.0509715	0.023849	0.851301	0.122363	0.885052	25	0.060413	0.136613	0.00340173	0.00012895	0
35	2014	1	0	88	22	66	0	61.6215	0	7	42.86	919	9.51485	0.0224458	0.053484	0.504266	0.314029	0.799771	20	3.216	0.320281	0.00044231	0.00156237	0
35	2015	1	0	120	18	102	0	57.2651	0	7	42.86	1258	9.64336	0.0358368	0.051874	0.579366	0.197106	0.5914	21	0.498273	0.203989	0.00326166	0.00186307	0
35	2016	1	0	82	25	57	0	52.3555	0	7	42.86	1491	9.77804	0.0375887	0.035296	0.65617	0.194199	0.708969	22	0.18791	0.090182	0.00111955	0.002134	0
35	2017	1	0	121	48	73	0	51.5998	0	7	42.86	5737	9.9101	0.00432286	0.027661	0.625057	0	0.73031	23	0.64387	0.41384	0.00144526	0.00114507	0
35	2018	1	0	0	0	0	0	48.9569	0	7	42.86	8631	9.94492	0.0238153	0.025236	0.626002	0.266811	0.675004	24	0.145841	0.073619	0.00127992	0.00192676	0
35	2019	1	0	3	3	0	0	56.1764	0	7	42.86	44798	10.6748	0.0507474	0.016271	0.752553	0.237584	0.663458	25	3.216	0.208776	0.00378559	0.0013789	0
36	2004	0	1	4	0	4	7.2359	46.7012	0	9	33.33	1979	9.42295	-0.115809	0.017797	0.28234	0.667019	0.98753	10	-0.579184	0.37248	0.00099095	0.00283545	1
36	2005	0	1	2	1	1	0	44.2026	0	9	33.33	967	9.94529	-0.0562932	0.006277	0.703449	0.316764	0.987812	11	1.53311	0.142388	0.00330752	0.00335213	1
36	2006	0	1	3	0	3	14.37	33.1367	0	9	33.33	1422	10.0789	0.0695876	0.02313	0.759757	0.212046	0.972495	12	1.2479	0.14048	0.0196966	0.00238416	1
36	2007	0	1	24	3	21	0	32.9307	0	9	33.33	1265	10.1278	0.0324886	-0.071526	0.80142	0.149426	0.972278	13	0.530405	0.066159	0.0128803	0.00288816	1
36	2008	0	1	0	0	0	0	32.5081	0	9	33.33	615	9.48702	0.03167	-0.134185	0.536554	0.392028	0.992906	14	-0.579184	0.7457	0.044336	0.00217759	1
36	2009	0	1	0	0	0	0	32.34	0	9	33.33	603	9.49388	0.248859	0.139975	0.441038	0.199745	0.993467	15	3.216	1.5319	0.0210938	0.0011701	1
36	2010	0	1	0	0	0	0	33.47	0	9	33.33	572	9.62067	0.248859	0.072766	0.47908	0.338926	0.995445	16	-0.418966	1.10589	0.0108642	0.00135523	1
36	2011	0	1	0	0	0	0	32.4519	0	9	33.33	740	9.58684	-0.112552	0.025419	0.40477	0.529792	0.994863	17	-0.545693	1.03071	0.00074822	0.00063614	1
36	2012	1	1	0	0	0	14.3473	32.0964	0	9	33.33	529	9.63015	-0.0390971	0.020232	0.430298	0.422165	0.995772	18	-0.313006	1.16599	0.00032275	0.00102755	0
36	2013	1	1	0	0	0	14.3473	31.8814	0	11	36.36	520	9.62282	-0.0633363	0.027381	0.395484	0.518052	0.995949	19	-0.446719	0.962258	0.00263001	0.00110634	0
36	2014	1	1	0	0	0	14.3473	31.3627	0	12	33.33	595	9.65981	-0.18143	0.006596	0.454282	0.347359	0.99852	20	0.065736	0.253227	0.0135448	0.00118583	0
36	2015	1	1	0	0	0	14.364	37.3495	0	12	33.33	733	9.81048	0.0168568	0.01465	0.584915	0.193008	0.999043	21	0.992641	0.713401	0.025687	0.00102349	0
36	2016	1	1	0	0	0	14.3702	35.1487	0	11	36.36	811	9.98791	0.216217	0.139128	0.586168	0.264151	0.999044	22	3.216	0.54676	0.00434255	0.00074597	0
36	2017	1	1	0	0	0	14.3702	35.0057	0	11	36.36	810	9.94045	-0.0287247	0.157407	0.417036	0.364937	0.999107	23	0.828829	0.461774	0.0107898	0.00109058	0
36	2018	1	1	0	0	0	26.2724	38.3962	0	11	36.36	835	10.0371	0.248859	0.09466	0.500599	0.463447	0.999439	24	-0.160427	1.08493	0.00538537	0.00066063	0
36	2019	1	1	0	0	0	17.873	40.0869	0	7	42.86	793	10.0843	0.123389	0.073384	0.534994	0.43805	0.999606	25	-0.049766	1.1931	0.00326172	0.00073099	0
37	2006	0	1	0	0	0	0	78.192	0	15	33.33	402	9.67875	-0.0315785	0.012146	0.623879	0.358723	0.99228	12	0.274219	0.235333	0.0009552	0.00238416	1
37	2007	0	1	0	0	0	0	72.2777	0	15	33.33	374	9.74452	0.036498	0.017567	0.663922	0.278621	0.807785	13	-0.06257	0.081491	0.00141846	0.00288816	1
37	2008	0	1	0	0	0	6.52	71.52	0	15	33.33	367	9.69775	0.0664871	0.002975	0.611732	0.420737	0.98309	14	-0.128054	0.134497	0.00252263	0.00217759	1
37	2009	0	1	0	0	0	13.4038	61.99	0	13	38.46	363	9.69255	0.0707088	0.02436	0.582695	0.325965	0.988189	15	-0.408269	0.131457	0.00448495	0.0011701	1
37	2010	0	1	0	0	0	12.9527	58.46	0	11	45.45	347	9.72255	0.00490589	-0.023382	0.633932	0.332211	0.987832	16	-0.142464	0.187436	0.00258655	0.00135523	1
37	2011	0	1	0	0	0	12.2563	57.5337	0	15	40	327	9.73662	0.0499354	0.001656	0.653787	0.361431	0.988298	17	0.508255	0.178084	0.00158641	0.00063614	1
37	2012	1	1	0	0	0	12.2563	72.1346	0	14	35.71	321	9.7432	0.0191557	-0.04245	0.688802	0.299214	0.988716	18	-0.476183	0.140373	0.00162027	0.00102755	1
37	2013	1	1	0	0	0	12.2563	56.67	0	15	40	314	9.73562	0.0886495	0.013488	0.669176	0.322207	0.989169	19	-0.122501	0.151296	0.0225391	0.00110634	1
37	2014	1	1	0	0	0	12.2563	50.52	0	15	40	302	9.70384	0.112978	-0.083386	0.727446	0.196008	0.988821	20	0.111375	0.164586	0.0251231	0.00118583	1
37	2015	1	1	0	0	0	6.52	44.6625	0	15	40	597	9.66085	0.0843808	-0.181081	0.880147	0.056246	0.988253	21	0.089876	0.311813	0.0522204	0.00102349	1
37	2016	1	1	3	0	3	6.52	42.9	0	15	40	562	9.63986	0.212279	0.195185	0.536181	0.274767	0.988294	22	0.170311	0.758072	0.0565134	0.00074597	1
37	2017	1	1	0	0	0	6.52	41.6367	0	9	33.33	519	9.45997	0.0682431	0.000131	0.298029	0.494579	0.983192	23	0.299651	0.538211	0.00055952	0.00109058	1
37	2018	1	1	0	0	0	6.52	41.47	0	9	33.33	520	9.51945	0.0715309	0.003765	0.384122	0.580276	0.986095	24	-0.078616	0.801139	0.00019622	0.00066063	1
37	2019	1	1	0	0	0	6.52	44.4901	0	9	33.33	516	9.50776	0.0630405	0.007981	0.359328	0.319001	0.986456	25	-0.351396	0.755167	0.0145402	0.00073099	1
39	2007	0	1	258	158	100	12.0238	49.626	0	8	37.5	53578	10.6063	-0.0268754	0.082333	0.565698	0.256716	0.917352	13	0.470125	0.182653	0.0066235	0.00288816	1
39	2008	0	1	148	63	85	26.7054	53.2275	0	8	37.5	47050	10.5385	0.0974174	0.048765	0.567842	0.460067	0.890164	14	-0.0294	0.23864	5.217e-05	0.00217759	1
39	2009	0	1	208	71	137	26.6768	58.01	0	8	37.5	44608	10.5724	0.0259563	0.028928	0.576357	0.316794	0.893353	15	-0.567364	0.29948	0.00665277	0.0011701	1
39	2010	0	1	343	60	283	27.8448	62.6791	0	7	42.86	63354	10.7334	0.0273948	0.052666	0.645179	0.225574	0.918952	16	1.5283	0.126702	0.00101597	0.00135523	1
39	2011	0	1	435	98	337	28.1782	56.9669	0	8	37.5	64530	10.8086	0.0350276	0.05685	0.664184	0.313707	0.931951	17	0.238693	0.214661	0.00545732	0.00063614	1
39	2012	1	1	560	104	456	11.5517	75.2253	0	8	37.5	58535	10.7993	0.0356062	0.030645	0.648892	0.330297	0.927913	18	-0.152686	0.176829	0.00056571	0.00102755	1
39	2013	1	1	1102	278	824	11.4675	75.7661	0	7	42.86	57686	10.861	0.0378747	0.036285	0.662616	0.307842	0.929814	19	0.065159	0.131415	0.00215401	0.00110634	1
39	2014	1	1	716	291	425	11.5447	74.9164	0	8	37.5	61390	10.9434	0.0733055	0.034564	0.689185	0.266741	0.931421	20	0.21074	0.068937	0.00295323	0.00118583	1
39	2015	1	1	701	283	418	10.3329	79.2518	0	7	42.86	57477	11.0284	-0.0338152	0.02128	0.667536	0.300275	0.936816	21	-0.162479	0.072351	0.00057565	0.00102349	1
39	2016	1	1	1108	514	594	24.9715	79.7011	0	8	37.5	51299	11.0956	0.0187909	0.005898	0.685954	0.309407	0.945571	22	-0.129063	0.139613	0.00432786	0.00074597	1
39	2017	1	1	893	154	739	13.8608	80.1665	0	8	37.5	50689	11.116	0.0327353	0.024183	0.668943	0.306257	0.947753	23	0.492809	0.108409	1.317e-06	0.00109058	1
39	2018	1	1	465	199	255	13.8547	78.8272	0	8	37.5	51253	11.2011	0.00088575	0.025606	0.670181	0.349257	0.958361	24	0.225396	0.145374	0.00045754	0.00066063	1
39	2019	1	1	394	128	257	13.8425	79.876	0	8	37.5	49715	11.2358	0.02056	0.014585	0.680212	0.336265	0.957353	25	-0.082166	0.125381	0.00625802	0.00073099	1
40	2004	0	1	0	0	0	0	38.71	1	14	35.71	2622	9.30782	0.180011	0.016501	0.566793	0.379337	0.948266	10	0.155141	0.248016	0.00199483	0.00283545	0
40	2005	0	1	0	0	0	0	38.21	1	13	38.46	2610	9.33306	0.120233	0.004968	0.554129	0.439681	0.965246	11	-0.388907	0.108329	0.00269472	0.00335213	0
40	2006	0	1	0	0	0	0	27.67	1	12	33.33	2430	9.35982	-0.0120617	0.011782	0.567207	0.379444	0.949969	12	0.100774	0.205066	0.0064143	0.00238416	0
40	2007	0	1	0	0	0	0	21.72	1	12	33.33	3168	9.34777	0.0276519	0.031011	0.498439	0.231895	0.918588	13	-0.068524	0.164614	0.00911107	0.00288816	0
40	2008	0	1	0	0	0	0	36.31	1	12	33.33	3342	9.37256	-0.102279	-0.05492	0.594995	0.322103	0.910654	14	-0.401887	0.100697	0.0159931	0.00217759	0
40	2009	0	1	0	0	0	6.7368	41.8326	0	12	33.33	3380	9.45206	0.0773108	0.017735	0.641099	0.202563	0.944647	15	1.18511	0.20148	0.00892723	0.0011701	0
40	2010	0	1	0	0	0	5.706	36.3483	0	12	33.33	2956	9.35859	0.235287	0.04046	0.613091	0.240779	0.950694	16	0.115532	0.630768	0.00676196	0.00135523	1
40	2011	0	1	0	0	0	7.0694	36.9583	0	11	36.36	685	9.27603	-0.18143	0.0744	0.477982	0.391872	0.984836	17	0.051669	0.409419	0.00759427	0.00063614	0
40	2012	1	1	0	0	0	10.3853	36.54	0	11	36.36	934	9.45763	-0.1111	0.067669	0.593918	0.285836	0.995027	18	0.05324	0.116929	0.00905199	0.00102755	0
40	2013	1	1	0	0	0	9.8967	38.97	0	11	36.36	1048	9.59776	-0.119087	0.025972	0.683762	0.268857	0.996452	19	-0.053173	0.162306	0.00305569	0.00110634	0
40	2014	1	1	0	0	0	9.8967	41.749	0	11	36.36	1086	9.63041	-0.0159551	0.012453	0.702902	0.209107	0.996859	20	0.271648	0.163015	0.00159101	0.00118583	0
40	2015	1	1	0	0	0	15.94	41.3145	1	11	36.36	1600	9.83052	0.0282192	0.009166	0.804167	0.106956	0.997495	21	0.607018	0.775802	8.414e-05	0.00102349	0
40	2016	1	1	0	0	0	16.6268	78.5019	1	11	36.36	1735	10.2377	-0.0163905	0.010142	0.365806	0.571381	0.998309	22	1.26537	2.30059	0.0030218	0.00074597	0
40	2017	1	1	9	6	3	28.2922	73.9968	1	11	36.36	2881	10.461	0.00528476	0.018681	0.600067	0.335742	0.974725	23	1.15477	0.941236	0.00070226	0.00109058	0
40	2018	1	1	18	3	15	19.8519	65.3287	1	11	36.36	2265	10.5368	-0.111357	0.032723	0.576703	0.459686	0.967755	24	0.06706	0.554441	0.0106085	0.00066063	0
40	2019	1	1	17	0	17	19.8774	49.9079	1	9	44.44	842	10.4912	0.0187297	-0.030888	0.563673	0.52451	0.967196	25	-0.215591	0.054584	0.00043271	0.00073099	0
42	2005	0	1	0	0	0	0	71.0501	0	9	33.33	1065	9.49574	0.105945	0.040532	0.502436	0.48819	0.939166	11	-0.579184	0.55219	0.00118373	0.00335213	1
42	2006	0	1	0	0	0	0	71.2655	0	9	33.33	3389	9.62273	-0.0770739	0.019088	0.61768	0.32169	0.955563	12	-0.378878	0.254185	0.00010674	0.00238416	1
42	2007	0	1	0	0	0	5.628	66.24	0	9	33.33	3432	9.73037	-0.0419933	0.037869	0.645092	0.258771	0.999312	13	0.302973	0.322329	0.00310642	0.00288816	1
42	2008	0	1	0	0	0	5.628	68.6	0	9	33.33	1339	9.7442	-0.0574442	0.001223	0.686198	0.328299	0.999548	14	0.052096	0.15583	0.00858828	0.00217759	1
42	2013	1	1	0	0	0	2.4395	72.872	0	8	37.5	1150	9.90299	0.020724	0.050699	0.616542	0.277287	0.999174	19	-0.179849	0.409179	0.00708737	0.00110634	0
42	2014	1	1	0	0	0	2.4686	68.676	1	9	33.33	1217	10.2094	-0.100339	0.01887	0.796201	0.163113	0.999615	20	0.370459	0.127076	0.00075497	0.00118583	0
42	2015	1	1	0	0	0	4.0543	70.8229	1	9	33.33	1668	10.3913	-0.034394	0.01624	0.771898	0.183598	0.999672	21	0.664409	0.190497	0.000469	0.00102349	0
42	2016	1	1	0	0	0	4.0561	73.8154	1	9	33.33	2078	10.4648	0.0599563	0.007597	0.799012	0	0.999736	22	0.607773	0.241077	0.00053578	0.00074597	0
42	2017	1	1	0	0	0	4.512	73.9704	1	9	33.33	2314	10.6397	-0.118846	0.013959	0.842186	0.14808	0.99985	23	0.06635	0.177511	0.00044099	0.00109058	0
42	2018	1	1	0	0	0	4.7025	76.2972	0	9	33.33	2543	10.6632	0.06518	0.009011	0.833525	0.167223	0.999907	24	-0.082286	0.170751	0.000266	0.00066063	0
42	2019	1	1	0	0	0	4.7406	73.7075	0	9	33.33	2639	10.6546	-0.0186655	0.014921	0.822497	0.180663	0.99994	25	-0.091782	0.113944	0.00314198	0.00073099	0
43	2005	0	1	1	0	1	0	66.1866	0	9	33.33	3785	9.16901	0.0544319	0.065092	0.669629	0.30463	0.972843	11	0.542178	0.245381	0.00091011	0.00335213	1
43	2007	0	1	2	1	1	9.3222	74.9833	0	9	33.33	5010	9.6006	-0.0663548	0.06794	0.560218	0.336184	0.98608	13	0.605833	0.370741	0.0102735	0.00288816	0
43	2010	0	1	1	0	1	9.2149	61.677	0	9	33.33	11019	9.89995	-0.0273783	0.037209	0.70257	0.287092	0.990625	16	1.2374	0.261694	0.00056409	0.00135523	1
43	2011	0	1	3	0	3	9.2149	63.194	0	9	33.33	11751	10.0447	-0.0575688	0.045177	0.693301	0.347406	0.998368	17	-0.054453	0.151739	0.00178696	0.00063614	1
43	2012	1	1	3	0	3	5.5875	54.622	0	9	33.33	13902	10.1592	-0.0502124	0.030188	0.720261	0.263772	0.99877	18	0.12936	0.185995	0.00143016	0.00102755	1
43	2013	1	1	5	0	5	5.5875	55.4513	0	9	33.33	14998	10.2484	-0.0773275	0.028187	0.767877	0.232968	0.999017	19	0.487238	0.147898	0.00165106	0.00110634	1
43	2015	1	1	3	1	2	5.5875	55.4288	0	9	33.33	18789	10.3595	0.0235585	0.016202	0.794793	0.179155	0.999482	21	-0.113629	0.120535	0.00144654	0.00102349	1
43	2017	1	1	1	1	0	5.5875	53.4365	0	9	33.33	19513	10.2814	0.134064	-0.001817	0.759415	0.21907	0.999415	23	-0.067882	0.207638	0.00866075	0.00109058	1
45	2004	0	0	0	0	0	0	66.6352	0	7	42.86	697	8.82659	0.104434	0.053105	0.3579	0.465971	0.986792	10	-0.007903	0.514083	0.00340854	0.00283545	1
45	2005	0	0	0	0	0	0	66.8306	0	6	50	627	8.81944	0.0328884	0.046522	0.327173	0.564777	0.983292	11	-0.125632	0.323311	0.00417042	0.00335213	1
45	2007	0	0	0	0	0	0	61.15	0	7	42.86	685	8.83286	0.0354315	0.017583	0.345222	0.398806	0.978734	13	-0.119675	0.544012	0.00630887	0.00288816	1
45	2008	0	0	1	1	0	0	61.15	0	7	42.86	692	8.75266	0.0548104	0.078143	0.262577	0.547721	0.989547	14	-0.255721	0.596809	0.00842627	0.00217759	1
45	2009	0	0	0	0	0	0	61.6829	0	7	42.86	770	8.90448	0.0589856	0.047368	0.385411	0.150656	0.926266	15	0.340296	0.41184	0.00412731	0.0011701	1
45	2010	0	0	12	4	8	0	73.7295	0	9	33.33	890	9.21891	0.0343681	0.024591	0.186933	0.319018	0.964808	16	0.306774	2.92639	0.00641345	0.00135523	1
45	2011	0	0	18	3	15	0	63.0047	0	9	33.33	808	9.25725	0.0153471	0.027052	0.242557	0.452487	0.968929	17	0.117736	2.50722	0.00661423	0.00063614	1
45	2012	1	0	14	0	14	0	59.6	0	9	33.33	1227	9.27431	-0.0824984	-0.043064	0.307152	0.525175	0.970342	18	0.185471	0.736821	0.00767302	0.00102755	1
45	2013	1	0	4	1	3	0	73.257	0	9	33.33	1475	9.45511	-0.0654775	0.016559	0.194236	0.596222	0.981242	19	0.338397	3.899	0.00615984	0.00110634	1
45	2014	1	0	4	2	2	0	53.0869	0	8	37.5	1465	9.45068	-0.017253	-0.040241	0.221956	0.447341	0.981796	20	0.070599	2.58543	0.00419798	0.00118583	1
45	2015	1	0	10	2	8	0	55.8862	1	8	37.5	1279	9.47267	0.0133308	0.002862	0.267673	0.306381	0.986318	21	0.013043	1.32635	0.00149404	0.00102349	1
45	2016	1	0	10	5	5	0	52.4329	1	7	42.86	1256	9.61485	-0.013415	-0.021184	0.164936	0.464345	0.990363	22	-0.02327	1.90044	0.00312251	0.00074597	1
45	2017	1	0	3	1	2	0	49.3624	0	9	33.33	1335	9.62281	-0.00679705	0.017556	0.160336	0.650976	0.990736	23	0.231468	2.33199	0.00247844	0.00109058	1
45	2018	1	0	0	0	0	0	49.7085	0	9	33.33	1337	9.66457	-0.0996913	-0.013488	0.251066	0.778952	0.991799	24	-0.137704	1.10946	0.00322919	0.00066063	1
45	2019	1	0	0	0	0	0	49.1595	0	8	37.5	1338	9.65623	0.0845535	-0.004089	0.149354	0.778952	0.991941	25	0.69621	0.553254	0.00128971	0.00073099	1
48	2004	0	0	0	0	0	2.636	70.77	1	11	36.36	1046	9.05638	0.151325	0.011427	0.914882	0.070294	0.913024	10	0.139668	0.081668	0.00852519	0.00283545	0
48	2005	0	0	0	0	0	2.636	70.918	1	11	36.36	1198	9.04031	0.0901109	0.008187	0.894275	0.087255	0.967231	11	-0.193839	0.090289	0.00503101	0.00335213	0
48	2011	0	0	0	0	0	2.636	32.04	1	11	36.36	1210	9.10076	0.0237222	0.195185	0.648379	0.113833	0.925368	17	0.144192	0.761792	0.0758242	0.00063614	0
48	2012	1	0	1	1	0	9.64	34.28	1	11	36.36	1412	9.08341	-0.0207717	0.024975	0.592418	0.149857	0.912799	18	0.09292	0.456306	0.00159241	0.00102755	0
48	2013	1	0	0	0	0	10.544	28.09	1	11	36.36	1449	9.12404	-0.0571214	-0.007469	0.636463	0.095207	0.891014	19	0.077031	0.253491	0.0148443	0.00110634	0
48	2014	1	0	4	3	1	10.544	30.2062	0	11	36.36	1471	9.29731	0.248859	0.060601	0.695063	0.111764	0.929717	20	0.369964	0.521796	0.00243521	0.00118583	0
48	2015	1	0	0	0	0	11.416	42.42	0	11	36.36	1615	9.28798	0.159754	0.108088	0.58659	0.053275	0.934202	21	0.073496	0.814019	0.023305	0.00102349	0
48	2016	1	0	0	0	0	11.94	69.3696	0	11	36.36	1695	9.2922	-0.18143	0.003064	0.578484	0	0.94054	22	-0.321799	0.274623	0.00402112	0.00074597	0
48	2017	1	0	18	3	15	11.94	68.3621	0	11	36.36	1562	9.5916	0.0841835	-0.035535	0.818492	0.064804	0.97255	23	-0.007441	0.467755	0.0339496	0.00109058	0
48	2018	1	0	0	0	0	4.165	73.49	0	11	36.36	1556	9.71454	0.20813	0.086742	0.763554	0.11179	0.980411	24	1.21793	0.331807	0.00847717	0.00066063	0
48	2019	1	0	0	0	0	7.15	73.4908	0	11	36.36	746	9.81104	0.156646	0.178963	0.632612	0.185773	0.992887	25	0.431134	0.377899	0.0232609	0.00073099	0
49	2004	0	0	4	2	2	19.6248	67.3	0	9	33.33	2225	8.6995	0.0356925	0.012677	0.626804	0.27253	0.970144	9	3.216	0.224688	0.00609705	0.00283545	1
49	2005	0	0	17	0	17	23.9496	58.2535	0	9	33.33	3476	8.77747	0.0336826	0.040588	0.643976	0.25527	0.975715	10	2.79565	0.168832	0.00144899	0.00335213	1
49	2006	0	0	32	5	27	23.9496	58.1812	0	9	33.33	4669	8.78514	0.0568404	0.046989	0.597285	0.292677	0.976938	11	0.285602	0.103928	0.0052932	0.00238416	1
49	2007	0	0	21	1	20	23.8935	56.41	0	9	33.33	4293	8.81758	-0.0366239	0.007401	0.674799	0.166982	0.964376	12	-0.122854	0.086495	0.00286263	0.00288816	1
49	2008	0	0	14	6	8	23.8935	54.512	0	9	33.33	2910	8.78662	0.218492	-0.002482	0.653792	0.226783	0.962808	13	0.039689	0.125214	0.00228725	0.00217759	1
49	2009	0	0	26	7	19	24.7205	51.02	0	9	33.33	3001	8.81602	0.0210922	-0.060383	0.734349	0.131128	0.965813	14	0.155946	0.135306	0.0255068	0.0011701	1
49	2010	0	0	47	15	32	23.8385	49.6025	0	9	33.33	4193	8.92958	0.0914699	0.103106	0.672747	0.066715	0.989551	15	0.436244	0.180712	0.00161796	0.00135523	1
49	2011	0	0	78	17	61	23.8385	53.9856	0	9	33.33	5335	9.15207	-0.00659655	0.110642	0.698867	0.111342	0.981242	16	0.706906	0.092363	0.0044012	0.00063614	1
49	2013	1	0	167	59	108	22.3832	80.8132	0	9	33.33	5262	9.52777	0.0163429	0.081587	0.806481	0.052935	0.992919	18	0.377834	0.083196	0.00087616	0.00110634	1
49	2014	1	0	96	55	41	22.1627	48.0876	0	9	33.33	6061	9.66984	0.0318248	0.066918	0.803558	0.092411	0.990026	19	0.451357	0.066651	0.00168139	0.00118583	1
49	2015	1	0	135	43	92	22.1627	63.8911	0	9	33.33	6309	9.53181	0.188048	0.090548	0.647971	0.086431	0.986255	20	0.319987	0.187948	0.00579507	0.00102349	1
49	2016	1	0	297	125	172	22.1627	67.4105	0	9	33.33	8691	9.71145	0.0166278	0.067956	0.708479	0.122196	0.987919	21	0.034411	0.096883	0.00105312	0.00074597	1
49	2017	1	0	230	82	148	22.1627	62.9706	0	9	33.33	10586	9.8819	-0.0548167	0.047745	0.761753	0.130315	0.992239	22	0.431154	0.040807	0.00487446	0.00109058	1
49	2018	1	0	0	0	0	22.1627	59.3411	0	9	33.33	10565	9.94557	0.0138481	0.05958	0.743297	0.18199	0.993639	23	0.381489	0.042808	0.00227564	0.00066063	1
49	2019	1	0	0	0	0	21.952	55.3036	0	9	33.33	9744	9.94301	0.181818	0.076377	0.673751	0.200122	0.979608	24	0.069189	0.086872	0.00033921	0.00073099	1
50	2004	0	0	0	0	0	22.5575	72.6539	0	9	33.33	3849	9.1789	0.0257051	0.06186	0.501001	0.390156	0.999684	9	0.684407	0.290935	0.00028138	0.00283545	0
50	2005	0	0	0	0	0	22.5575	72.6706	0	9	33.33	3746	9.12423	0.0771712	0.042583	0.407777	0.509297	0.998859	10	0.02947	0.185114	0.00042208	0.00335213	0
50	2006	0	0	2	2	0	19.8325	67.284	0	9	33.33	5056	9.19051	0.14156	0.06119	0.440434	0.382391	0.998699	11	0.37072	0.182881	0.0133923	0.00238416	0
50	2007	0	0	10	10	0	19.0281	73.2978	0	9	33.33	6194	9.67001	0.0252365	0.018248	0.513285	0.393182	0.966572	12	0.140808	0.930365	0.00692151	0.00288816	0
50	2008	0	0	49	31	18	18.8867	66.17	0	9	33.33	6662	9.70098	0.0444926	-0.014147	0.602524	0.407589	0.967377	13	-0.201695	0.272731	0.00144987	0.00217759	1
50	2009	0	0	148	113	35	18.8091	62.6122	0	9	33.33	6063	9.81131	0.0673368	-0.047853	0.675933	0.283179	0.97048	14	0.591603	0.683782	0.0121704	0.0011701	1
50	2010	0	0	126	91	35	27.5548	66.0576	0	8	37.5	7474	9.90154	0.0445896	0.017638	0.687552	0.220642	0.973406	15	0.576943	0.338375	0.00139814	0.00135523	1
50	2011	0	0	150	99	51	18.8091	60.7582	0	7	42.86	8195	9.90591	0.0661881	0.031971	0.6375	0.335315	0.973972	16	0.336041	0.274782	0.0001279	0.00063614	1
50	2012	1	0	221	173	48	11.405	62.6156	0	7	42.86	7184	9.89227	0.104694	0.017629	0.608351	0.328995	0.973639	17	-0.06098	0.181199	0.00281609	0.00102755	1
50	2013	1	0	485	362	123	11.405	56.6069	0	9	33.33	7479	9.90183	0.178229	0.035796	0.588088	0.294049	0.974649	18	0.042883	0.33477	0.00197022	0.00110634	1
50	2014	1	0	745	600	145	6.44	67.9663	0	9	33.33	13300	10.1957	0.0883023	0.043774	0.454445	0.383033	0.945083	19	1.06275	0.16966	0.0054033	0.00118583	1
50	2015	1	0	922	674	248	19.5183	68.9718	0	8	37.5	13264	10.335	0.206165	0.025687	0.387465	0.433071	0.943323	20	0.129542	1.19736	0.00058588	0.00102349	1
50	2016	1	0	1702	1194	508	5.9454	64.6811	0	9	33.33	13398	10.336	0.0452323	0.026254	0.365342	0	0.939415	21	0.019635	0.825228	0.00123548	0.00074597	1
50	2017	1	0	1035	962	73	5.9454	55.1748	0	9	33.33	16541	10.4721	0.0647911	0.027222	0.511848	0.338257	0.956574	22	0.305096	0.407637	0.00152549	0.00109058	1
50	2018	1	0	15	15	0	4.5769	68.821	0	9	33.33	40513	10.7784	0.0593837	0.016388	0.566855	0.464432	0.959494	23	1.06327	0.194172	0.0001528	0.00066063	1
50	2019	1	0	13	13	0	4.5769	68.2959	0	9	33.33	39842	10.8159	0.0727363	0.012672	0.591951	0.374076	0.964234	24	0.047401	0.157739	0.00063587	0.00073099	1
55	2004	0	1	237	31	206	3.0364	51.125	1	7	42.86	2103	9.09408	0.00762448	0.00414	0.613731	0.271103	0.97177	8	0.213183	0.255513	0.00273218	0.00283545	0
55	2005	0	1	63	4	59	3.0364	43.7203	1	7	42.86	1885	9.07964	-0.0223507	-0.048666	0.648528	0.294954	0.967488	9	-0.027391	0.093041	0.0110536	0.00335213	0
55	2006	0	1	17	8	9	2.5516	37.5624	1	6	50	1094	9.05115	0.0722854	0.006389	0.61824	0.25956	0.967019	10	0.106941	0.096095	0.00194438	0.00238416	0
55	2007	0	1	107	39	68	1.875	26.14	1	7	42.86	1128	9.11955	0.0621879	0.017843	0.503713	0.250899	0.948284	11	-0.046341	0.256989	8.009e-05	0.00288816	0
55	2008	0	1	50	24	26	1.638	23.06	1	7	42.86	1122	9.14475	0.0165479	0.013774	0.550492	0.337935	0.950535	12	0.225653	0.192939	0.00181703	0.00217759	0
55	2009	0	1	18	7	11	1.581	18.41	1	7	42.86	2175	9.17109	0.0314934	0.02491	0.518206	0.193565	0.941552	13	0.163445	0.284309	0.0003185	0.0011701	0
55	2010	0	1	35	14	21	1.3961	16.933	1	7	42.86	2289	9.29911	-0.0156628	0.02425	0.450407	0.256859	0.938363	14	0.272683	0.542916	0.00156767	0.00135523	0
55	2011	0	1	25	12	13	1.3635	13.3478	1	7	42.86	2923	9.33512	-0.0263693	0.027449	0.46746	0.356958	0.945086	15	0.160804	0.30808	0.00184039	0.00063614	0
55	2012	1	1	20	3	17	1.3635	18.85	1	7	42.86	2880	9.36695	0.0254584	0.002768	0.502397	0.312168	0.956018	16	0.036422	0.211925	0.00374238	0.00102755	0
55	2013	1	1	0	0	0	1.3635	19.87	1	7	42.86	2081	9.4149	0.0602197	0.031313	0.5322	0.267138	0.964791	17	0.250175	0.21405	0.00175536	0.00110634	0
55	2014	1	1	42	11	31	1.3635	20.3507	1	7	42.86	3019	9.5638	-0.152317	0.025306	0.644927	0.163409	0.96581	18	0.109122	0.04481	0.00703583	0.00118583	0
55	2015	1	1	38	7	31	1.3635	30.2457	1	7	42.86	2327	9.64974	-0.0806683	0.015281	0.701165	0.119075	0.974264	19	0.31581	0.090333	0.0202482	0.00102349	0
55	2016	1	1	16	2	14	1.308	29.2392	1	7	42.86	2349	9.83168	0.0686185	0.096653	0.660779	0.184057	0.991126	20	0.648273	0.279548	0.0172852	0.00074597	0
55	2017	1	1	19	2	17	1.308	29.9246	1	7	42.86	2150	9.88226	0.0731544	0.150949	0.575245	0.308667	0.99228	21	-0.298867	0.294587	0.00476985	0.00109058	0
55	2018	1	1	0	0	0	1.512	26.1081	1	7	42.86	2206	10.0277	0.0363175	0.195185	0.512594	0.53926	0.992465	22	0.034338	0.297845	0.0378514	0.00066063	0
55	2019	1	1	0	0	0	1.533	24.819	1	7	42.86	2395	10.0558	-0.00046481	0.030498	0.53991	0.48757	0.993111	23	-0.014082	0.16082	0.00089288	0.00073099	0
56	2004	0	0	0	0	0	10.79	52.103	0	7	42.86	786	8.97195	0.0629151	-0.113362	0.81813	0.13178	0.996548	8	-0.2439	0.17205	0.0142172	0.00283545	1
56	2005	0	0	0	0	0	10.79	51.8	0	7	42.86	490	8.86253	0.0783461	0.033241	0.705693	0.304924	0.996173	9	1.18004	0.106136	0.00695401	0.00335213	1
56	2006	0	0	0	0	0	0	43.7	0	7	42.86	430	8.86956	0.0372421	-0.04916	0.78888	0.138133	1	10	-0.579184	0.048581	0.00639173	0.00238416	0
56	2007	0	0	0	0	0	0	37.91	0	8	37.5	301	9.01505	-0.18143	0.049997	0.808284	0.071151	1	11	-0.400443	0.111736	0.0098996	0.00288816	0
56	2008	0	0	0	0	0	0	45.134	0	8	37.5	284	9.05159	-0.136832	-0.044265	0.868018	0.07643	1	12	-0.364754	0.125243	0.00196065	0.00217759	0
56	2009	0	0	0	0	0	6.713	44.56	0	8	37.5	281	9.16187	-0.01975	-0.009324	0.906939	0.045882	1	13	-0.161137	0.017691	0.0152748	0.0011701	0
56	2013	1	0	0	0	0	0.5221	30.39	0	8	37.5	390	9.89228	-0.0516786	0.195185	0.555532	0.456907	0.999922	17	-0.562245	0.012954	0.107694	0.00110634	0
56	2014	1	0	0	0	0	0.0167	26.9774	0	8	37.5	564	9.89608	-0.0478883	-0.068953	0.628363	0.378016	0.999811	18	1.80336	0.012954	0.00842162	0.00118583	0
56	2015	1	0	0	0	0	0.1397	68.3651	0	5	57.14	487	9.90286	0.0185067	0.004796	0.374701	0.421736	0.999808	19	1.71166	0.245292	0.00012544	0.00102349	0
56	2016	1	0	0	0	0	0	68.4455	0	9	33.33	513	10.027	0.0027046	0.01094	0.482337	0.423609	0.99984	20	0.214515	1.41721	0.00233049	0.00074597	0
56	2017	1	0	0	0	0	0.0183	67.2992	0	9	33.33	736	10.1514	0.0237185	0.014824	0.591611	0	0.997254	21	1.15527	0.304549	0.00042549	0.00109058	0
[truncated: 30,382 more rows]
